# Supplementary material for: Coping Mechanisms during the War in Ukraine: A Cross-Sectional Assessment among Romanian Population
Source: Healthcare (Basel). 2023 May 13;11(10):1412. doi: 10.3390/healthcare11101412 (PMC10218351; doi:10.3390/healthcare11101412)
Supplement: Supplementary file 1 [file healthcare-11-01412-s001.zip]

Archive with 4 entries (4 files):
- Google Forms questionnaire.pdf
- Participants' responses.xlsx
- Rstudio script for data analysis.pdf
- Table S1 - Stepwise regression.pdf
