# Supplementary material for: Coping Mechanisms during the War in Ukraine: A Cross-Sectional Assessment among Romanian Population
Source: Healthcare (Basel). 2023 May 13;11(10):1412. doi: 10.3390/healthcare11101412 (PMC10218351; doi:10.3390/healthcare11101412)
Supplement: Supplementary file 1 [file healthcare-11-01412-s001.zip › Participants' responses.xlsx]

## Sheet: Răspunsuri la formular 1
Sunt de acord cu termenii si conditiile	Sex	Vârstă (ani)	Ultima formă de educație absolvită	Domiciliu	Status Marital	Status profesional	Cum apreciați consumul de tutun pe perioada conflictului armat:	Pe perioada conflictului armat am consumat:	Pe perioada conflictului armat am consumat alte substanțe psihoactive față de cele menționate anterior:	Pe perioada conflictului armat am apelat la un consult de specialitate pentru:	În cazul în care vă cunoașteți cu o patologie psihiatrică, ați avut un episod de recădere pe perioada conflictului armat?	1(G1) Cum ați aprecia calitatea vieții dumneavoastră?	2(G4) Cât de satisfacut sunteți de sănătatea Dvs?	3(F1.4) Cât de tare ați simtit că durerea v-a împiedicat să faceți ceea ce era nevoie să faceți?	4(F11.3) Cât de mult aveți nevoie de vreun tratament medical ca să vă duceți viața de zi cu zi?	5(F4.1) Cât de mult vă bucurați de viață?	6(F24.2) Cât de mult simțiți că viața Dvs este importantă	7(F5.3) Cât de bine vă puteți concentra?	8(F16.1) Cât de sigur vă simțiți în viața de zi cu zi?	9(F22.1) Cât de sănătoasă este ambianța Dvs fizică?	10(F2.1) Ați avut suficientă energie pentru viața de zi cu zi?	11(F7.1) Ați acceptat înfățișarea Dvs exterioară?	12(F18.1) Ați avut suficienți bani pentru nevoile Dvs?	13(F20.1) Cât de accesibilă este informația de care aveți nevoie în viața de zi cu zi?	14(F21.1) Cât de tare ați avut ocazia să vă recreați?	15(F9.1) Cât de bine ați putut să vă deplasați?	16(F3.3) Cât de satisfăcut sunteți de somnul Dvs?	17(F10.3) Cât de satisfăcut sunteți de capacitatea Dvs de a îndeplini activitățile vieții de zi cu zi?	18(F12.4) Cât de satisfăcut sunteți de randamentul Dvs de muncă?	19(F6.3) Cât de satisfăcut sunteți de Dvs înșivă?	20(F13.3) Cât de satisfăcut sunteți de relațiile Dvs personale?	21(F15.3) Cât de satisfăcut sunteți de viața sexuală a Dvs?	22(F14.4) Cât de satisfăcut sunteți de sprijinul pe care-l aveți de la prietenii Dvs?	23(F17.3) Cât de statisfăcut sunteți de locul unde locuiți?	24(F19.3) Cât de satisfăcut sunteți de accesibilitatea la serviciile de sănătate?	25(F23.3) Cât de satisfăcut sunteți de modul Dvs de transport?	26(F8.1) Cât de des ați trăit sentimente negative precum tristețe, disperare, teamă, nefericire?	1. Dispoziţie anxioasă – nelinişte, anticipare a ceea ce este mai rău, anticiparea producerii unui lucru îngrozitor, iritabilitate.	2. Tensiune – sentiment de tensiune (încordare), oboseală, reacţii de tresărire, tendinţa de a plânge foarte uşor, tremurături, sentimentul neliniştii, incapacitate de a se relaxa.	3. Fobii – de întuneric, de persoane străine, de a fi lăsat singur, de animale, de trafic, de aglomeraţie.	4. Insomnii – dificultăţi de adormire, somn întrerupt, somn neîndestulător şi oboseală la trezire, vise, coşmaruri, spaime nocturne.	5. Deficienţe de concentrare – dificultăţi de concentrare, memorie slabă.	6. Dispoziţie depresivă – lipsă de interes, lipsa de plăcere în hobby-uri, depresie, trezire matinală, agitaţie în timpul zilei.	7. Simptome somatice musculare – dureri, contracţii musculare, scrâşnirea dinţilor, voce nesigură, tonus muscular crescut.	8. Simptome somatice senzoriale – ţiuit în urechi, vedere înceţoşată, transpiraţii reci şi calde, sentiment de slăbiciune, senzaţia unor înţepături.	9. Simptome cardiovasculare – tahicardie, palpitaţii, dureri în piept, senzaţii de leşin, oftat, dispnee (respiraţie grea)	10. Simptome respiratorii – presiune şi apăsare în piept, senzaţie de sufocare, oftat, dispnee.	11. Simptome gastrointestinale – dificultăţi de înghiţire, dureri abdominale, senzaţie de arsuri la stomac, senzaţii de stomac plin, greaţă, vărsături, pierdere în greutate, diaree, constipaţie.	12. Simptome genito-urinare – urinări frecvente, urgenţă la urinare, amenoree, frigiditate, ejaculare precoce, pierderea libidoului, impotenţă.
DA	Feminin	41-50	Studii post-universitare	Urban	Căsătorit/ă	Angajat	Am crescut consumul de țigarete	Nu mai mult de 6 pahare (150ml/pahar) de vin săptămânal sau echivalent alcool	Nu	Nu am apelat	Nu	Bine	Satisfăcut	Moderat	Puțin	Moderat	Foarte mult	Moderat	Puțin	Moderat	Moderat	Foarte mult	Moderat	Foarte mult	Moderat	Foarte mult	Nesatisfăcut	Nici satisfăcut nici nesatisfăcut	Nici satisfăcut nici nesatisfăcut	Satisfăcut	Satisfăcut	Nesatisfăcut	Satisfăcut	Satisfăcut	Foarte satisfăcut	Foarte satisfăcut	Foarte des	Sever	Sever	Absent	Sever	Moderat	Moderat	Ușor	Ușor	Ușor	Ușor	Absent	Absent
DA	Feminin	41-50	Studii post-universitare	Urban	Căsătorit/ă	Angajat	Am crescut consumul de țigarete	Nu mai mult de 6 pahare (150ml/pahar) de vin săptămânal sau echivalent alcool	Nu	Nu am apelat	Nu	Bine	Nesatisfăcut	Moderat	Moderat	Moderat	Moderat	Moderat	Puțin	Moderat	Moderat	Moderat	Moderat	Moderat	Moderat	Foarte mult	Foarte nesatisfăcut	Nesatisfăcut	Nesatisfăcut	Nesatisfăcut	Nici satisfăcut nici nesatisfăcut	Nesatisfăcut	Nici satisfăcut nici nesatisfăcut	Satisfăcut	Nesatisfăcut	Satisfăcut	Foarte des	Moderat	Sever	Absent	Sever	Moderat	Moderat	Moderat	Absent	Moderat	Moderat	Ușor	Moderat
DA	Feminin	51-60	Studii post-universitare	Urban	Divorțat/ă	Liber profesionist	Am crescut consumul de țigarete	Nu consum alcool	Nu	Nu am apelat	Nu	Bine	Satisfăcut	Puțin	Deloc	Moderat	Moderat	Moderat	Puțin	Moderat	Moderat	Moderat	Moderat	Moderat	Puțin	Moderat	Nesatisfăcut	Nici satisfăcut nici nesatisfăcut	Nici satisfăcut nici nesatisfăcut	Nici satisfăcut nici nesatisfăcut	Nesatisfăcut	Nici satisfăcut nici nesatisfăcut	Nici satisfăcut nici nesatisfăcut	Foarte satisfăcut	Nici satisfăcut nici nesatisfăcut	Nici satisfăcut nici nesatisfăcut	Foarte des	Moderat	Sever	Sever	Sever	Moderat	Moderat	Ușor	Absent	Ușor	Ușor	Ușor	Ușor
DA	Feminin	41-50	Facultate	Urban	Căsătorit/ă	Angajat	Nu fumez	Nu mai mult de 6 pahare (150ml/pahar) de vin săptămânal sau echivalent alcool	Nu	Nu am apelat	Nu	Bine	Satisfăcut	Puțin	Deloc	Foarte mult	Foarte mult	Foarte mult	Moderat	Foarte mult	Moderat	Moderat	Moderat	Moderat	Moderat	Moderat	Foarte satisfăcut	Satisfăcut	Satisfăcut	Satisfăcut	Satisfăcut	Satisfăcut	Nici satisfăcut nici nesatisfăcut	Satisfăcut	Satisfăcut	Satisfăcut	Rareori	Ușor	Ușor	Absent	Absent	Absent	Absent	Ușor	Absent	Absent	Ușor	Ușor	Absent
DA	Feminin	41-50	Studii post-universitare	Urban	Concubinaj	Angajat	Nu fumez	Nu mai mult de 6 pahare (150ml/pahar) de vin săptămânal sau echivalent alcool	Nu	Nu am apelat	Nu	Bine	Satisfăcut	Puțin	Deloc	Moderat	Foarte mult	Foarte mult	Moderat	Foarte mult	Moderat	Foarte mult	Foarte mult	Foarte mult	Puțin	Foarte mult	Satisfăcut	Satisfăcut	Satisfăcut	Satisfăcut	Nici satisfăcut nici nesatisfăcut	Satisfăcut	Satisfăcut	Foarte satisfăcut	Foarte satisfăcut	Foarte satisfăcut	Aproape des	Ușor	Ușor	Absent	Absent	Absent	Ușor	Absent	Absent	Absent	Absent	Absent	Absent
DA	Feminin	31-40	Facultate	Urban	Căsătorit/ă	Șomer	Nu fumez	Nu mai mult de 6 pahare (150ml/pahar) de vin săptămânal sau echivalent alcool	Nu	Nu am apelat	Nu	Foarte bine	Satisfăcut	Foarte mult	Deloc	Foarte mult	Foarte mult	Moderat	Puțin	Foarte mult	Moderat	Foarte mult	Foarte mult	Foarte mult	Moderat	Foarte mult	Nesatisfăcut	Satisfăcut	Satisfăcut	Satisfăcut	Nesatisfăcut	Satisfăcut	Nici satisfăcut nici nesatisfăcut	Satisfăcut	Satisfăcut	Nici satisfăcut nici nesatisfăcut	Foarte des	Moderat	Ușor	Absent	Sever	Moderat	Moderat	Absent	Absent	Absent	Absent	Moderat	Absent
DA	Masculin	31-40	Facultate	Urban	Căsătorit/ă	Angajat	Nu fumez	Între 6-12 pahare (150ml/pahar) de vin săptămânal sau echivalent alcool	Nu	Nu am apelat	Nu	Bine	Satisfăcut	Deloc	Deloc	Foarte mult	Foarte mult	Foarte mult	Moderat	Foarte mult	Moderat	Foarte mult	Foarte mult	Foarte mult	Moderat	Foarte mult	Satisfăcut	Satisfăcut	Satisfăcut	Satisfăcut	Satisfăcut	Nici satisfăcut nici nesatisfăcut	Satisfăcut	Foarte satisfăcut	Nici satisfăcut nici nesatisfăcut	Nici satisfăcut nici nesatisfăcut	Rareori	Ușor	Absent	Absent	Absent	Absent	Absent	Absent	Absent	Ușor	Absent	Absent	Absent
DA	Feminin	41-50	Facultate	Rural	Căsătorit/ă	Angajat	Nu fumez	Nu mai mult de 6 pahare (150ml/pahar) de vin săptămânal sau echivalent alcool	Nu	Nu am apelat	Nu	Bine	Satisfăcut	Puțin	Moderat	Moderat	Foarte mult	Extrem de mult	Foarte mult	Foarte mult	Moderat	Puțin	Foarte mult	Extrem de mult	Moderat	Foarte mult	Nesatisfăcut	Satisfăcut	Satisfăcut	Nici satisfăcut nici nesatisfăcut	Nici satisfăcut nici nesatisfăcut	Nesatisfăcut	Satisfăcut	Nesatisfăcut	Satisfăcut	Satisfăcut	Rareori	Absent	Moderat	Absent	Moderat	Ușor	Absent	Absent	Absent	Absent	Absent	Absent	Ușor
DA	Masculin	41-50	Studii post-universitare	Urban	Căsătorit/ă	Antreprenor	Am crescut consumul de țigarete	Nu mai mult de 6 pahare (150ml/pahar) de vin săptămânal sau echivalent alcool	Nu	Nu am apelat	Nu	Bine	Satisfăcut	Puțin	Deloc	Moderat	Moderat	Foarte mult	Foarte mult	Foarte mult	Moderat	Foarte mult	Foarte mult	Foarte mult	Moderat	Foarte mult	Nici satisfăcut nici nesatisfăcut	Satisfăcut	Satisfăcut	Satisfăcut	Nici satisfăcut nici nesatisfăcut	Nici satisfăcut nici nesatisfăcut	Satisfăcut	Satisfăcut	Satisfăcut	Satisfăcut	Aproape des	Ușor	Ușor	Absent	Ușor	Ușor	Ușor	Ușor	Absent	Absent	Absent	Absent	Absent
DA	Masculin	31-40	Studii post-universitare	Urban	Căsătorit/ă	Angajat	Nu fumez	Nu mai mult de 6 pahare (150ml/pahar) de vin săptămânal sau echivalent alcool	Nu	Nu am apelat	Nu	Bine	Satisfăcut	Deloc	Deloc	Foarte mult	Foarte mult	Moderat	Moderat	Foarte mult	Moderat	Foarte mult	Moderat	Moderat	Moderat	Foarte mult	Satisfăcut	Satisfăcut	Nici satisfăcut nici nesatisfăcut	Nici satisfăcut nici nesatisfăcut	Satisfăcut	Satisfăcut	Satisfăcut	Nici satisfăcut nici nesatisfăcut	Nesatisfăcut	Satisfăcut	Rareori	Moderat	Absent	Ușor	Absent	Ușor	Absent	Absent	Absent	Absent	Absent	Absent	Absent
DA	Masculin	18-25	Liceu	Urban	Necăsătorit/ă	Angajat	Nu fumez	Nu mai mult de 6 pahare (150ml/pahar) de vin săptămânal sau echivalent alcool	Nu	Nu am apelat	Nu	Foarte bine	Satisfăcut	Deloc	Deloc	Foarte mult	Extrem de mult	Moderat	Puțin	Moderat	Moderat	Moderat	Moderat	Extrem de mult	Puțin	Foarte mult	Nesatisfăcut	Nici satisfăcut nici nesatisfăcut	Nesatisfăcut	Nici satisfăcut nici nesatisfăcut	Satisfăcut	Satisfăcut	Satisfăcut	Satisfăcut	Satisfăcut	Satisfăcut	Aproape des	Sever	Sever	Absent	Ușor	Moderat	Moderat	Foarte sever	Ușor	Moderat	Ușor	Sever	Absent
DA	Masculin	31-40	Studii post-universitare	Urban	Căsătorit/ă	Angajat	Am crescut consumul de țigarete	Mai mult de 12 pahare (150ml/pahar) de vin zilnic sau echivalent alcool	Nu	Nu am apelat	Nu	Nici prost nici bine	Nici satisfăcut nici nestisfăcut	Foarte mult	Puțin	Moderat	Foarte mult	Moderat	Moderat	Moderat	Moderat	Moderat	Moderat	Foarte mult	Moderat	Moderat	Nesatisfăcut	Nici satisfăcut nici nesatisfăcut	Nici satisfăcut nici nesatisfăcut	Nici satisfăcut nici nesatisfăcut	Nici satisfăcut nici nesatisfăcut	Nici satisfăcut nici nesatisfăcut	Nici satisfăcut nici nesatisfăcut	Satisfăcut	Nesatisfăcut	Nici satisfăcut nici nesatisfăcut	Aproape des	Moderat	Moderat	Ușor	Moderat	Moderat	Moderat	Ușor	Ușor	Ușor	Absent	Absent	Absent
DA	Feminin	26-30	Facultate	Urban	Necăsătorit/ă	Angajat	Am redus consumul de țigarete	Nu mai mult de 6 pahare (150ml/pahar) de vin săptămânal sau echivalent alcool	Nu	Nu am apelat	Nu	Foarte bine	Foarte satisfăcut	Puțin	Deloc	Foarte mult	Foarte mult	Foarte mult	Foarte mult	Foarte mult	Foarte mult	Foarte mult	Moderat	Foarte mult	Moderat	Foarte mult	Satisfăcut	Satisfăcut	Satisfăcut	Satisfăcut	Satisfăcut	Satisfăcut	Satisfăcut	Satisfăcut	Nici satisfăcut nici nesatisfăcut	Satisfăcut	Rareori	Ușor	Absent	Absent	Ușor	Absent	Absent	Absent	Absent	Absent	Ușor	Absent	Absent
DA	Feminin	26-30	Facultate	Urban	Concubinaj	Angajat	Nu fumez	Nu mai mult de 6 pahare (150ml/pahar) de vin săptămânal sau echivalent alcool	Nu	Nu am apelat	Nu	Foarte bine	Satisfăcut	Deloc	Extrem de mult	Moderat	Moderat	Moderat	Moderat	Foarte mult	Moderat	Foarte mult	Foarte mult	Foarte mult	Moderat	Moderat	Satisfăcut	Satisfăcut	Satisfăcut	Satisfăcut	Nici satisfăcut nici nesatisfăcut	Satisfăcut	Nesatisfăcut	Foarte satisfăcut	Foarte satisfăcut	Nici satisfăcut nici nesatisfăcut	Rareori	Ușor	Absent	Absent	Ușor	Ușor	Absent	Absent	Absent	Absent	Absent	Ușor	Absent
DA	Feminin	18-25	Liceu	Urban	Necăsătorit/ă	Șomer	Nu fumez	Nu mai mult de 6 pahare (150ml/pahar) de vin săptămânal sau echivalent alcool	Nu	Nu am apelat	Nu	Bine	Satisfăcut	Moderat	Puțin	Moderat	Moderat	Foarte mult	Puțin	Moderat	Moderat	Puțin	Moderat	Foarte mult	Puțin	Moderat	Satisfăcut	Nici satisfăcut nici nesatisfăcut	Satisfăcut	Nici satisfăcut nici nesatisfăcut	Nesatisfăcut	Nici satisfăcut nici nesatisfăcut	Nesatisfăcut	Nesatisfăcut	Satisfăcut	Foarte nesatisfăcut	Foarte des	Sever	Moderat	Ușor	Ușor	Absent	Sever	Ușor	Ușor	Ușor	Ușor	Absent	Absent
DA	Masculin	18-25	Liceu	Urban	Necăsătorit/ă	Student	Nu fumez	Nu consum alcool	Nu	Nu am apelat	Nu	Foarte bine	Satisfăcut	Deloc	Deloc	Moderat	Foarte mult	Foarte mult	Moderat	Foarte mult	Foarte mult	Moderat	Extrem de mult	Foarte mult	Foarte mult	Extrem de mult	Satisfăcut	Satisfăcut	Satisfăcut	Nici satisfăcut nici nesatisfăcut	Satisfăcut	Satisfăcut	Foarte nesatisfăcut	Foarte satisfăcut	Satisfăcut	Satisfăcut	Aproape des	Absent	Absent	Absent	Absent	Absent	Ușor	Absent	Absent	Absent	Absent	Absent	Absent
DA	Feminin	26-30	Facultate	Urban	Necăsătorit/ă	Angajat	Nu fumez	Nu consum alcool	Nu	Nu am apelat	Nu	Bine	Foarte satisfăcut	Deloc	Deloc	Foarte mult	Extrem de mult	Extrem de mult	Extrem de mult	Extrem de mult	Extrem de mult	Extrem de mult	Foarte mult	Extrem de mult	Extrem de mult	Extrem de mult	Foarte satisfăcut	Foarte satisfăcut	Foarte satisfăcut	Foarte satisfăcut	Satisfăcut	Satisfăcut	Satisfăcut	Satisfăcut	Foarte satisfăcut	Foarte satisfăcut	Rareori	Absent	Absent	Absent	Absent	Absent	Absent	Absent	Absent	Absent	Absent	Absent	Absent
DA	Feminin	31-40	Facultate	Urban	Căsătorit/ă	Angajat	Am crescut consumul de țigarete	Nu consum alcool	Nu	Nu am apelat	Nu	Bine	Satisfăcut	Deloc	Deloc	Foarte mult	Foarte mult	Foarte mult	Moderat	Foarte mult	Foarte mult	Foarte mult	Foarte mult	Foarte mult	Foarte mult	Foarte mult	Satisfăcut	Satisfăcut	Satisfăcut	Satisfăcut	Satisfăcut	Satisfăcut	Satisfăcut	Satisfăcut	Satisfăcut	Satisfăcut	Rareori	Moderat	Ușor	Absent	Ușor	Absent	Ușor	Absent	Absent	Absent	Absent	Absent	Ușor
DA	Feminin	26-30	Facultate	Urban	Concubinaj	Liber profesionist	Nu fumez	Nu consum alcool	Nu	Stări anxioase	Nu	Bine	Satisfăcut	Moderat	Extrem de mult	Foarte mult	Extrem de mult	Moderat	Moderat	Foarte mult	Moderat	Foarte mult	Moderat	Extrem de mult	Moderat	Moderat	Satisfăcut	Satisfăcut	Satisfăcut	Satisfăcut	Satisfăcut	Nesatisfăcut	Satisfăcut	Foarte satisfăcut	Nici satisfăcut nici nesatisfăcut	Nici satisfăcut nici nesatisfăcut	Aproape des	Moderat	Moderat	Moderat	Ușor	Absent	Absent	Sever	Sever	Moderat	Ușor	Moderat	Ușor
DA	Masculin	31-40	Facultate	Urban	Căsătorit/ă	Angajat	Am crescut consumul de țigarete	Nu mai mult de 6 pahare (150ml/pahar) de vin săptămânal sau echivalent alcool	Da	Nu am apelat	Nu	Nici prost nici bine	Nesatisfăcut	Puțin	Puțin	Puțin	Puțin	Puțin	Puțin	Deloc	Deloc	Moderat	Puțin	Foarte mult	Moderat	Puțin	Foarte nesatisfăcut	Nesatisfăcut	Foarte nesatisfăcut	Foarte nesatisfăcut	Nesatisfăcut	Foarte nesatisfăcut	Satisfăcut	Foarte satisfăcut	Nici satisfăcut nici nesatisfăcut	Foarte satisfăcut	Întotdeauna	Sever	Foarte sever	Moderat	Sever	Foarte sever	Foarte sever	Foarte sever	Foarte sever	Foarte sever	Foarte sever	Foarte sever	Foarte sever
DA	Feminin	41-50	Facultate	Urban	Căsătorit/ă	Angajat	Am crescut consumul de țigarete	Nu consum alcool	Nu	Nu am apelat	Nu	Bine	Satisfăcut	Puțin	Puțin	Foarte mult	Extrem de mult	Extrem de mult	Foarte mult	Foarte mult	Moderat	Foarte mult	Moderat	Extrem de mult	Moderat	Puțin	Satisfăcut	Foarte satisfăcut	Foarte satisfăcut	Satisfăcut	Satisfăcut	Satisfăcut	Satisfăcut	Satisfăcut	Foarte satisfăcut	Foarte satisfăcut	Rareori	Ușor	Ușor	Absent	Absent	Absent	Absent	Ușor	Absent	Absent	Absent	Ușor	Absent
DA	Feminin	41-50	Studii post-universitare	Urban	Căsătorit/ă	Angajat	Nu fumez	Nu consum alcool	Nu	Nu am apelat	Nu	Bine	Foarte satisfăcut	Deloc	Deloc	Foarte mult	Extrem de mult	Extrem de mult	Foarte mult	Foarte mult	Foarte mult	Foarte mult	Foarte mult	Extrem de mult	Puțin	Puțin	Nici satisfăcut nici nesatisfăcut	Foarte satisfăcut	Foarte satisfăcut	Satisfăcut	Satisfăcut	Nici satisfăcut nici nesatisfăcut	Satisfăcut	Foarte satisfăcut	Satisfăcut	Nici satisfăcut nici nesatisfăcut	Foarte des	Moderat	Sever	Sever	Moderat	Ușor	Moderat	Absent	Absent	Moderat	Moderat	Moderat	Ușor
DA	Feminin	41-50	Studii post-universitare	Rural	Divorțat/ă	Angajat	Nu fumez	Nu mai mult de 6 pahare (150ml/pahar) de vin săptămânal sau echivalent alcool	Nu	Nu am apelat	Nu	Bine	Satisfăcut	Deloc	Deloc	Moderat	Foarte mult	Moderat	Foarte mult	Moderat	Foarte mult	Moderat	Moderat	Foarte mult	Puțin	Foarte mult	Satisfăcut	Satisfăcut	Satisfăcut	Satisfăcut	Satisfăcut	Satisfăcut	Satisfăcut	Satisfăcut	Foarte satisfăcut	Foarte satisfăcut	Rareori	Ușor	Ușor	Absent	Absent	Ușor	Ușor	Absent	Absent	Absent	Absent	Ușor	Absent
DA	Masculin	26-30	Studii post-universitare	Urban	Concubinaj	Angajat	Am crescut consumul de țigarete	Nu consum alcool	Nu	Nu am apelat	Nu	Foarte bine	Satisfăcut	Deloc	Deloc	Foarte mult	Extrem de mult	Foarte mult	Deloc	Foarte mult	Foarte mult	Foarte mult	Extrem de mult	Extrem de mult	Foarte mult	Extrem de mult	Foarte satisfăcut	Foarte satisfăcut	Satisfăcut	Satisfăcut	Satisfăcut	Foarte satisfăcut	Satisfăcut	Nici satisfăcut nici nesatisfăcut	Satisfăcut	Satisfăcut	Niciodată	Absent	Absent	Absent	Absent	Ușor	Absent	Absent	Absent	Absent	Absent	Absent	Absent
DA	Feminin	41-50	Studii post-universitare	Urban	Divorțat/ă	Liber profesionist	Nu fumez	Nu consum alcool	Nu	Nu am apelat	Nu	Bine	Satisfăcut	Deloc	Deloc	Foarte mult	Foarte mult	Foarte mult	Foarte mult	Foarte mult	Foarte mult	Foarte mult	Moderat	Foarte mult	Puțin	Foarte mult	Foarte satisfăcut	Satisfăcut	Satisfăcut	Satisfăcut	Satisfăcut	Nici satisfăcut nici nesatisfăcut	Satisfăcut	Satisfăcut	Satisfăcut	Foarte satisfăcut	Rareori	Ușor	Ușor	Ușor	Ușor	Ușor	Ușor	Absent	Absent	Absent	Absent	Absent	Absent
DA	Feminin	41-50	Facultate	Rural	Căsătorit/ă	Angajat	Am redus consumul de țigarete	Nu consum alcool	Da	Nu am apelat	Nu	Nici prost nici bine	Nici satisfăcut nici nestisfăcut	Moderat	Puțin	Puțin	Moderat	Moderat	Puțin	Foarte mult	Puțin	Moderat	Moderat	Moderat	Foarte mult	Puțin	Nesatisfăcut	Nesatisfăcut	Nesatisfăcut	Nesatisfăcut	Nesatisfăcut	Nici satisfăcut nici nesatisfăcut	Nesatisfăcut	Satisfăcut	Satisfăcut	Nici satisfăcut nici nesatisfăcut	Aproape des	Moderat	Ușor	Absent	Sever	Sever	Moderat	Moderat	Moderat	Moderat	Ușor	Moderat	Ușor
DA	Feminin	51-60	Studii post-universitare	Urban	Căsătorit/ă	Liber profesionist	Am crescut consumul de țigarete	Între 6-12 pahare (150ml/pahar) de vin săptămânal sau echivalent alcool	Nu	Nu am apelat	Nu	Prost	Satisfăcut	Moderat	Deloc	Moderat	Moderat	Moderat	Puțin	Moderat	Moderat	Moderat	Moderat	Moderat	Puțin	Puțin	Satisfăcut	Satisfăcut	Satisfăcut	Satisfăcut	Satisfăcut	Satisfăcut	Satisfăcut	Satisfăcut	Satisfăcut	Satisfăcut	Foarte des	Moderat	Moderat	Moderat	Moderat	Moderat	Ușor	Absent	Absent	Ușor	Absent	Ușor	Absent
DA	Feminin	41-50	Studii post-universitare	Urban	Concubinaj	Liber profesionist	Nu fumez	Nu consum alcool	Nu	Nu am apelat	Nu	Foarte bine	Satisfăcut	Puțin	Deloc	Foarte mult	Foarte mult	Foarte mult	Moderat	Foarte mult	Foarte mult	Foarte mult	Foarte mult	Foarte mult	Foarte mult	Foarte mult	Satisfăcut	Satisfăcut	Satisfăcut	Satisfăcut	Satisfăcut	Foarte satisfăcut	Satisfăcut	Foarte satisfăcut	Satisfăcut	Satisfăcut	Rareori	Ușor	Ușor	Absent	Absent	Ușor	Absent	Absent	Absent	Absent	Ușor	Absent	Absent
DA	Masculin	26-30	Facultate	Urban	Concubinaj	Angajat	Am redus consumul de țigarete	Nu mai mult de 6 pahare (150ml/pahar) de vin săptămânal sau echivalent alcool	Nu	Nu am apelat	Nu	Bine	Foarte satisfăcut	Deloc	Deloc	Moderat	Foarte mult	Puțin	Moderat	Moderat	Puțin	Moderat	Foarte mult	Foarte mult	Puțin	Moderat	Satisfăcut	Satisfăcut	Nesatisfăcut	Nesatisfăcut	Nici satisfăcut nici nesatisfăcut	Nici satisfăcut nici nesatisfăcut	Satisfăcut	Nesatisfăcut	Foarte satisfăcut	Satisfăcut	Rareori	Ușor	Moderat	Ușor	Moderat	Sever	Ușor	Absent	Absent	Absent	Ușor	Ușor	Ușor
DA	Feminin	41-50	Facultate	Urban	Căsătorit/ă	Angajat	Nu fumez	Nu consum alcool	Nu	Nu am apelat	Nu	Foarte bine	Foarte satisfăcut	Deloc	Deloc	Foarte mult	Foarte mult	Foarte mult	Moderat	Foarte mult	Foarte mult	Foarte mult	Moderat	Foarte mult	Moderat	Foarte mult	Foarte satisfăcut	Foarte satisfăcut	Foarte satisfăcut	Foarte satisfăcut	Satisfăcut	Satisfăcut	Foarte satisfăcut	Foarte satisfăcut	Foarte satisfăcut	Foarte satisfăcut	Rareori	Absent	Absent	Absent	Absent	Absent	Absent	Absent	Absent	Absent	Absent	Absent	Absent
DA	Masculin	18-25	Facultate	Urban	Necăsătorit/ă	Student	Nu fumez	Nu mai mult de 6 pahare (150ml/pahar) de vin săptămânal sau echivalent alcool	Nu	Nu am apelat	Nu	Bine	Satisfăcut	Moderat	Deloc	Moderat	Foarte mult	Foarte mult	Foarte mult	Foarte mult	Foarte mult	Extrem de mult	Extrem de mult	Extrem de mult	Extrem de mult	Extrem de mult	Foarte satisfăcut	Foarte satisfăcut	Nici satisfăcut nici nesatisfăcut	Nici satisfăcut nici nesatisfăcut	Nici satisfăcut nici nesatisfăcut	Nici satisfăcut nici nesatisfăcut	Satisfăcut	Nici satisfăcut nici nesatisfăcut	Nici satisfăcut nici nesatisfăcut	Satisfăcut	Aproape des	Ușor	Absent	Absent	Absent	Absent	Ușor	Ușor	Absent	Absent	Absent	Absent	Absent
DA	Masculin	26-30	Facultate	Urban	Relație la distanță	Angajat	Am redus consumul de țigarete	Nu consum alcool	Nu	Nu am apelat	Nu	Nici prost nici bine	Satisfăcut	Puțin	Deloc	Moderat	Foarte mult	Foarte mult	Moderat	Foarte mult	Moderat	Extrem de mult	Moderat	Moderat	Puțin	Moderat	Nici satisfăcut nici nesatisfăcut	Nici satisfăcut nici nesatisfăcut	Nici satisfăcut nici nesatisfăcut	Nici satisfăcut nici nesatisfăcut	Satisfăcut	Foarte satisfăcut	Nici satisfăcut nici nesatisfăcut	Nici satisfăcut nici nesatisfăcut	Foarte satisfăcut	Satisfăcut	Rareori	Moderat	Sever	Moderat	Sever	Sever	Moderat	Moderat	Moderat	Moderat	Ușor	Moderat	Ușor
DA	Feminin	41-50	Studii post-universitare	Urban	Concubinaj	Antreprenor	Nu fumez	Nu mai mult de 6 pahare (150ml/pahar) de vin săptămânal sau echivalent alcool	Nu	Nu am apelat	Nu	Foarte bine	Satisfăcut	Moderat	Puțin	Foarte mult	Extrem de mult	Foarte mult	Foarte mult	Foarte mult	Foarte mult	Extrem de mult	Extrem de mult	Foarte mult	Foarte mult	Foarte mult	Foarte satisfăcut	Foarte satisfăcut	Satisfăcut	Foarte satisfăcut	Foarte satisfăcut	Foarte satisfăcut	Satisfăcut	Foarte satisfăcut	Nesatisfăcut	Foarte satisfăcut	Aproape des	Moderat	Ușor	Absent	Ușor	Absent	Absent	Ușor	Absent	Absent	Ușor	Absent	Absent
DA	Feminin	51-60	Studii post-universitare	Urban	Căsătorit/ă	Angajat	Nu fumez	Nu mai mult de 6 pahare (150ml/pahar) de vin săptămânal sau echivalent alcool	Nu	Nu am apelat	Nu	Bine	Satisfăcut	Puțin	Puțin	Moderat	Foarte mult	Foarte mult	Moderat	Foarte mult	Foarte mult	Foarte mult	Foarte mult	Foarte mult	Moderat	Foarte mult	Nici satisfăcut nici nesatisfăcut	Satisfăcut	Satisfăcut	Satisfăcut	Foarte satisfăcut	Nici satisfăcut nici nesatisfăcut	Nici satisfăcut nici nesatisfăcut	Satisfăcut	Satisfăcut	Satisfăcut	Rareori	Ușor	Ușor	Ușor	Moderat	Ușor	Absent	Absent	Absent	Absent	Absent	Absent	Absent
DA	Feminin	31-40	Studii post-universitare	Urban	Concubinaj	Angajat	Am redus consumul de țigarete	Nu mai mult de 6 pahare (150ml/pahar) de vin săptămânal sau echivalent alcool	Nu	Nu am apelat	Nu	Foarte bine	Satisfăcut	Puțin	Deloc	Extrem de mult	Foarte mult	Foarte mult	Deloc	Foarte mult	Foarte mult	Foarte mult	Foarte mult	Extrem de mult	Foarte mult	Foarte mult	Satisfăcut	Satisfăcut	Satisfăcut	Satisfăcut	Foarte satisfăcut	Satisfăcut	Satisfăcut	Foarte satisfăcut	Foarte satisfăcut	Foarte satisfăcut	Rareori	Ușor	Ușor	Absent	Ușor	Ușor	Absent	Absent	Ușor	Absent	Ușor	Absent	Absent
DA	Feminin	41-50	Studii post-universitare	Urban	Căsătorit/ă	Antreprenor	Am crescut consumul de țigarete	Nu mai mult de 6 pahare (150ml/pahar) de vin săptămânal sau echivalent alcool	Nu	Nu am apelat	Nu	Bine	Satisfăcut	Puțin	Puțin	Foarte mult	Moderat	Moderat	Moderat	Moderat	Moderat	Foarte mult	Moderat	Moderat	Moderat	Foarte mult	Satisfăcut	Satisfăcut	Satisfăcut	Nici satisfăcut nici nesatisfăcut	Satisfăcut	Satisfăcut	Satisfăcut	Satisfăcut	Nici satisfăcut nici nesatisfăcut	Nici satisfăcut nici nesatisfăcut	Aproape des	Moderat	Moderat	Ușor	Ușor	Moderat	Ușor	Ușor	Ușor	Absent	Absent	Absent	Absent
DA	Feminin	51-60	Studii post-universitare	Urban	Căsătorit/ă	Angajat	Am redus consumul de țigarete	Nu consum alcool	Nu	Nu am apelat	Nu	Bine	Satisfăcut	Deloc	Puțin	Foarte mult	Foarte mult	Foarte mult	Foarte mult	Moderat	Foarte mult	Moderat	Foarte mult	Extrem de mult	Foarte mult	Moderat	Satisfăcut	Foarte satisfăcut	Satisfăcut	Foarte satisfăcut	Foarte satisfăcut	Nici satisfăcut nici nesatisfăcut	Foarte satisfăcut	Satisfăcut	Foarte satisfăcut	Satisfăcut	Niciodată	Absent	Absent	Absent	Ușor	Absent	Absent	Absent	Absent	Absent	Absent	Absent	Absent
DA	Feminin	31-40	Studii post-universitare	Rural	Căsătorit/ă	Angajat	Nu fumez	Nu mai mult de 6 pahare (150ml/pahar) de vin săptămânal sau echivalent alcool	Nu	Nu am apelat	Nu	Bine	Satisfăcut	Moderat	Puțin	Moderat	Moderat	Moderat	Moderat	Moderat	Puțin	Puțin	Moderat	Moderat	Puțin	Puțin	Nesatisfăcut	Nici satisfăcut nici nesatisfăcut	Nesatisfăcut	Nici satisfăcut nici nesatisfăcut	Nesatisfăcut	Satisfăcut	Nici satisfăcut nici nesatisfăcut	Foarte satisfăcut	Satisfăcut	Satisfăcut	Foarte des	Sever	Sever	Moderat	Moderat	Ușor	Sever	Absent	Ușor	Ușor	Ușor	Ușor	Moderat
DA	Masculin	41-50	Studii post-universitare	Urban	Căsătorit/ă	Liber profesionist	Nu fumez	Între 6-12 pahare (150ml/pahar) de vin săptămânal sau echivalent alcool	Nu	Nu am apelat	Nu	Bine	Satisfăcut	Deloc	Puțin	Foarte mult	Extrem de mult	Foarte mult	Moderat	Moderat	Foarte mult	Foarte mult	Moderat	Moderat	Moderat	Extrem de mult	Satisfăcut	Satisfăcut	Satisfăcut	Satisfăcut	Foarte satisfăcut	Foarte satisfăcut	Foarte satisfăcut	Foarte satisfăcut	Satisfăcut	Foarte satisfăcut	Rareori	Moderat	Ușor	Absent	Ușor	Ușor	Ușor	Absent	Ușor	Absent	Absent	Ușor	Absent
DA	Masculin	41-50	Studii post-universitare	Urban	Căsătorit/ă	Antreprenor	Nu fumez	Nu mai mult de 6 pahare (150ml/pahar) de vin săptămânal sau echivalent alcool	Nu	Nu am apelat	Nu	Bine	Foarte satisfăcut	Moderat	Deloc	Foarte mult	Foarte mult	Foarte mult	Moderat	Foarte mult	Moderat	Foarte mult	Moderat	Moderat	Moderat	Foarte mult	Nici satisfăcut nici nesatisfăcut	Satisfăcut	Satisfăcut	Satisfăcut	Satisfăcut	Nici satisfăcut nici nesatisfăcut	Satisfăcut	Satisfăcut	Satisfăcut	Satisfăcut	Rareori	Ușor	Ușor	Absent	Moderat	Absent	Ușor	Ușor	Ușor	Absent	Absent	Ușor	Absent
DA	Feminin	18-25	Liceu	Urban	Concubinaj	Student	Am crescut consumul de țigarete	Nu mai mult de 6 pahare (150ml/pahar) de vin săptămânal sau echivalent alcool	Nu	Nu am apelat	Nu	Bine	Satisfăcut	Puțin	Deloc	Moderat	Moderat	Moderat	Moderat	Moderat	Moderat	Foarte mult	Foarte mult	Foarte mult	Moderat	Extrem de mult	Satisfăcut	Satisfăcut	Nici satisfăcut nici nesatisfăcut	Nici satisfăcut nici nesatisfăcut	Nici satisfăcut nici nesatisfăcut	Foarte satisfăcut	Nici satisfăcut nici nesatisfăcut	Foarte satisfăcut	Satisfăcut	Satisfăcut	Aproape des	Moderat	Moderat	Absent	Ușor	Moderat	Ușor	Ușor	Ușor	Ușor	Ușor	Ușor	Absent
DA	Feminin	41-50	Studii post-universitare	Urban	Căsătorit/ă	Angajat	Nu fumez	Nu consum alcool	Nu	Nu am apelat	Nu	Bine	Satisfăcut	Deloc	Deloc	Moderat	Foarte mult	Foarte mult	Foarte mult	Foarte mult	Foarte mult	Foarte mult	Moderat	Foarte mult	Moderat	Foarte mult	Satisfăcut	Satisfăcut	Satisfăcut	Satisfăcut	Satisfăcut	Nici satisfăcut nici nesatisfăcut	Satisfăcut	Foarte satisfăcut	Satisfăcut	Foarte satisfăcut	Rareori	Ușor	Absent	Ușor	Ușor	Absent	Absent	Absent	Absent	Absent	Absent	Absent	Absent
DA	Feminin	31-40	Facultate	Urban	Căsătorit/ă	Angajat	Am redus consumul de țigarete	Nu consum alcool	Nu	Tulburări de somn	Nu	Bine	Satisfăcut	Puțin	Puțin	Moderat	Moderat	Foarte mult	Moderat	Moderat	Moderat	Foarte mult	Moderat	Foarte mult	Moderat	Foarte mult	Nesatisfăcut	Nesatisfăcut	Nesatisfăcut	Nesatisfăcut	Nesatisfăcut	Nesatisfăcut	Satisfăcut	Satisfăcut	Satisfăcut	Satisfăcut	Foarte des	Foarte sever	Foarte sever	Sever	Foarte sever	Sever	Moderat	Moderat	Moderat	Moderat	Moderat	Moderat	Moderat
DA	Masculin	31-40	Liceu	Urban	Căsătorit/ă	Liber profesionist	Am redus consumul de țigarete	Nu consum alcool	Nu	Nu am apelat	Nu	Bine	Satisfăcut	Puțin	Deloc	Moderat	Moderat	Foarte mult	Moderat	Puțin	Foarte mult	Puțin	Foarte mult	Foarte mult	Moderat	Extrem de mult	Satisfăcut	Satisfăcut	Satisfăcut	Nici satisfăcut nici nesatisfăcut	Satisfăcut	Nici satisfăcut nici nesatisfăcut	Satisfăcut	Satisfăcut	Satisfăcut	Satisfăcut	Rareori	Moderat	Absent	Absent	Ușor	Moderat	Moderat	Absent	Absent	Absent	Absent	Absent	Ușor
DA	Feminin	51-60	Postliceala	Urban	Văduv/ă	Angajat	Nu fumez	Nu consum alcool	Nu	Nu am apelat	Nu	Nici prost nici bine	Nici satisfăcut nici nestisfăcut	Moderat	Foarte mult	Moderat	Foarte mult	Moderat	Moderat	Moderat	Puțin	Moderat	Puțin	Puțin	Puțin	Puțin	Nesatisfăcut	Nici satisfăcut nici nesatisfăcut	Satisfăcut	Nici satisfăcut nici nesatisfăcut	Nesatisfăcut	Foarte nesatisfăcut	Nesatisfăcut	Nesatisfăcut	Foarte nesatisfăcut	Foarte nesatisfăcut	Foarte des	Moderat	Sever	Moderat	Foarte sever	Moderat	Moderat	Sever	Moderat	Foarte sever	Foarte sever	Sever	Moderat
DA	Feminin	41-50	Facultate	Urban	Căsătorit/ă	Liber profesionist	Nu fumez	Nu mai mult de 6 pahare (150ml/pahar) de vin săptămânal sau echivalent alcool	Nu	pt copil, in alt context, nu legat de razboi	Nu	Bine	Satisfăcut	Puțin	Puțin	Moderat	Moderat	Moderat	Moderat	Moderat	Moderat	Moderat	Foarte mult	Foarte mult	Moderat	Moderat	Satisfăcut	Satisfăcut	Satisfăcut	Nici satisfăcut nici nesatisfăcut	Nici satisfăcut nici nesatisfăcut	Nici satisfăcut nici nesatisfăcut	Satisfăcut	Satisfăcut	Nici satisfăcut nici nesatisfăcut	Satisfăcut	Aproape des	Ușor	Ușor	Absent	Absent	Ușor	Moderat	Ușor	Absent	Absent	Absent	Ușor	Absent
DA	Feminin	41-50	Studii post-universitare	Urban	Căsătorit/ă	Angajat	Nu fumez	Nu consum alcool	Nu	Tulburări de somn	Nu	Bine	Satisfăcut	Moderat	Puțin	Foarte mult	Foarte mult	Moderat	Moderat	Moderat	Moderat	Foarte mult	Foarte mult	Foarte mult	Moderat	Moderat	Nesatisfăcut	Satisfăcut	Satisfăcut	Nici satisfăcut nici nesatisfăcut	Satisfăcut	Satisfăcut	Satisfăcut	Foarte satisfăcut	Foarte satisfăcut	Foarte satisfăcut	Aproape des	Ușor	Moderat	Absent	Moderat	Moderat	Ușor	Absent	Absent	Absent	Absent	Absent	Ușor
DA	Feminin	26-30	Facultate	Urban	Necăsătorit/ă	Angajat	Am crescut consumul de țigarete	Nu consum alcool	Nu	Stări anxioase, Stări depresive, Probleme cu consumul de substanțe	Da	Nici prost nici bine	Nesatisfăcut	Moderat	Puțin	Moderat	Moderat	Puțin	Moderat	Puțin	Moderat	Foarte mult	Moderat	Moderat	Foarte mult	Puțin	Nesatisfăcut	Satisfăcut	Nesatisfăcut	Nesatisfăcut	Satisfăcut	Satisfăcut	Satisfăcut	Satisfăcut	Satisfăcut	Satisfăcut	Aproape des	Ușor	Ușor	Absent	Sever	Moderat	Ușor	Moderat	Ușor	Absent	Absent	Moderat	Ușor
DA	Masculin	41-50	Studii post-universitare	Urban	Căsătorit/ă	Angajat	Am crescut consumul de țigarete	Între 6-12 pahare (150ml/pahar) de vin săptămânal sau echivalent alcool	Nu	Nu am apelat	Nu	Bine	Satisfăcut	Moderat	Deloc	Foarte mult	Extrem de mult	Foarte mult	Foarte mult	Foarte mult	Moderat	Foarte mult	Foarte mult	Extrem de mult	Moderat	Foarte mult	Nici satisfăcut nici nesatisfăcut	Satisfăcut	Satisfăcut	Satisfăcut	Satisfăcut	Nici satisfăcut nici nesatisfăcut	Satisfăcut	Satisfăcut	Satisfăcut	Satisfăcut	Aproape des	Ușor	Ușor	Absent	Absent	Ușor	Ușor	Absent	Absent	Absent	Absent	Absent	Absent
DA	Masculin	18-25	Facultate	Urban	Necăsătorit/ă	Angajat	Nu fumez	Nu consum alcool	Nu	Nu am apelat	Nu	Bine	Foarte satisfăcut	Puțin	Deloc	Foarte mult	Extrem de mult	Moderat	Moderat	Extrem de mult	Foarte mult	Foarte mult	Foarte mult	Extrem de mult	Moderat	Extrem de mult	Satisfăcut	Satisfăcut	Satisfăcut	Foarte satisfăcut	Nici satisfăcut nici nesatisfăcut	Satisfăcut	Satisfăcut	Satisfăcut	Satisfăcut	Satisfăcut	Rareori	Absent	Absent	Absent	Absent	Ușor	Absent	Absent	Absent	Ușor	Ușor	Absent	Absent
DA	Feminin	41-50	Facultate	Rural	Căsătorit/ă	Liber profesionist	Nu fumez	Nu mai mult de 6 pahare (150ml/pahar) de vin săptămânal sau echivalent alcool	Nu	Nu am apelat	Nu	Nici prost nici bine	Satisfăcut	Puțin	Deloc	Moderat	Moderat	Moderat	Moderat	Foarte mult	Moderat	Puțin	Moderat	Foarte mult	Puțin	Foarte mult	Satisfăcut	Satisfăcut	Satisfăcut	Satisfăcut	Nici satisfăcut nici nesatisfăcut	Nici satisfăcut nici nesatisfăcut	Nesatisfăcut	Satisfăcut	Satisfăcut	Satisfăcut	Aproape des	Ușor	Ușor	Absent	Ușor	Ușor	Ușor	Ușor	Absent	Absent	Absent	Ușor	Ușor
DA	Masculin	18-25	Facultate	Urban	Necăsătorit/ă	Angajat	Am redus consumul de țigarete	Nu mai mult de 6 pahare (150ml/pahar) de vin săptămânal sau echivalent alcool	Nu	Nu am apelat	Nu	Nici prost nici bine	Nici satisfăcut nici nestisfăcut	Moderat	Deloc	Moderat	Foarte mult	Moderat	Moderat	Puțin	Puțin	Foarte mult	Moderat	Foarte mult	Puțin	Foarte mult	Nesatisfăcut	Nici satisfăcut nici nesatisfăcut	Nesatisfăcut	Nici satisfăcut nici nesatisfăcut	Nici satisfăcut nici nesatisfăcut	Nici satisfăcut nici nesatisfăcut	Satisfăcut	Satisfăcut	Nici satisfăcut nici nesatisfăcut	Satisfăcut	Aproape des	Sever	Sever	Ușor	Foarte sever	Moderat	Moderat	Absent	Absent	Absent	Absent	Moderat	Ușor
DA	Feminin	18-25	Facultate	Urban	Necăsătorit/ă	Angajat	Am crescut consumul de țigarete	Nu consum alcool	Nu	Nu am apelat	Nu	Foarte bine	Foarte satisfăcut	Deloc	Deloc	Foarte mult	Foarte mult	Foarte mult	Deloc	Moderat	Moderat	Foarte mult	Moderat	Foarte mult	Moderat	Moderat	Satisfăcut	Satisfăcut	Satisfăcut	Satisfăcut	Satisfăcut	Satisfăcut	Satisfăcut	Satisfăcut	Satisfăcut	Satisfăcut	Foarte des	Sever	Moderat	Absent	Absent	Absent	Moderat	Absent	Moderat	Moderat	Moderat	Absent	Absent
DA	Masculin	31-40	Liceu	Urban	Căsătorit/ă	Antreprenor	Am crescut consumul de țigarete	Nu consum alcool	Nu	Nu am apelat	Nu	Nici prost nici bine	Nici satisfăcut nici nestisfăcut	Moderat	Deloc	Foarte mult	Extrem de mult	Moderat	Moderat	Moderat	Moderat	Foarte mult	Moderat	Moderat	Moderat	Moderat	Nici satisfăcut nici nesatisfăcut	Nici satisfăcut nici nesatisfăcut	Nici satisfăcut nici nesatisfăcut	Nici satisfăcut nici nesatisfăcut	Nici satisfăcut nici nesatisfăcut	Nici satisfăcut nici nesatisfăcut	Nici satisfăcut nici nesatisfăcut	Nici satisfăcut nici nesatisfăcut	Satisfăcut	Satisfăcut	Rareori	Moderat	Moderat	Absent	Ușor	Moderat	Moderat	Moderat	Absent	Absent	Absent	Ușor	Absent
DA	Feminin	31-40	Facultate	Urban	Necăsătorit/ă	Angajat	Am crescut consumul de țigarete	Între 6-12 pahare (150ml/pahar) de vin săptămânal sau echivalent alcool	Da	Stări anxioase, Stări depresive	Nu	Bine	Foarte satisfăcut	Deloc	Deloc	Foarte mult	Moderat	Moderat	Moderat	Foarte mult	Puțin	Moderat	Foarte mult	Extrem de mult	Foarte mult	Foarte mult	Satisfăcut	Nici satisfăcut nici nesatisfăcut	Satisfăcut	Satisfăcut	Satisfăcut	Nici satisfăcut nici nesatisfăcut	Foarte satisfăcut	Satisfăcut	Nici satisfăcut nici nesatisfăcut	Foarte satisfăcut	Foarte des	Sever	Moderat	Ușor	Moderat	Moderat	Moderat	Absent	Absent	Absent	Absent	Absent	Absent
DA	Feminin	18-25	Studii post-universitare	Urban	Concubinaj	Angajat	Nu fumez	Nu consum alcool	Nu	Nu am apelat	Nu	Bine	Satisfăcut	Puțin	Deloc	Extrem de mult	Foarte mult	Moderat	Moderat	Moderat	Moderat	Foarte mult	Moderat	Extrem de mult	Foarte mult	Foarte mult	Foarte nesatisfăcut	Satisfăcut	Satisfăcut	Satisfăcut	Satisfăcut	Foarte satisfăcut	Nici satisfăcut nici nesatisfăcut	Satisfăcut	Satisfăcut	Satisfăcut	Rareori	Ușor	Absent	Absent	Absent	Absent	Absent	Absent	Absent	Absent	Absent	Absent	Absent
DA	Feminin	18-25	Liceu	Urban	Necăsătorit/ă	Student	Nu fumez	Nu mai mult de 6 pahare (150ml/pahar) de vin săptămânal sau echivalent alcool	Nu	Nu am apelat	Nu	Bine	Satisfăcut	Puțin	Deloc	Moderat	Puțin	Moderat	Foarte mult	Foarte mult	Moderat	Moderat	Moderat	Foarte mult	Foarte mult	Extrem de mult	Satisfăcut	Nici satisfăcut nici nesatisfăcut	Nici satisfăcut nici nesatisfăcut	Nici satisfăcut nici nesatisfăcut	Nici satisfăcut nici nesatisfăcut	Nesatisfăcut	Satisfăcut	Satisfăcut	Foarte satisfăcut	Satisfăcut	Aproape des	Sever	Ușor	Ușor	Moderat	Moderat	Moderat	Ușor	Absent	Absent	Absent	Absent	Absent
DA	Masculin	18-25	Facultate	Urban	Necăsătorit/ă	Angajat	Am crescut consumul de țigarete	Nu mai mult de 6 pahare (150ml/pahar) de vin săptămânal sau echivalent alcool	Nu	Nu am apelat	Nu	Bine	Satisfăcut	Deloc	Deloc	Moderat	Moderat	Foarte mult	Foarte mult	Moderat	Moderat	Moderat	Foarte mult	Extrem de mult	Puțin	Moderat	Satisfăcut	Nici satisfăcut nici nesatisfăcut	Nici satisfăcut nici nesatisfăcut	Satisfăcut	Satisfăcut	Satisfăcut	Satisfăcut	Nici satisfăcut nici nesatisfăcut	Nici satisfăcut nici nesatisfăcut	Satisfăcut	Rareori	Absent	Absent	Absent	Absent	Ușor	Absent	Absent	Absent	Absent	Absent	Absent	Absent
DA	Feminin	31-40	Studii post-universitare	Urban	Căsătorit/ă	Angajat	Nu fumez	Nu mai mult de 6 pahare (150ml/pahar) de vin săptămânal sau echivalent alcool	Nu	Nu am apelat	Da	Nici prost nici bine	Nici satisfăcut nici nestisfăcut	Puțin	Deloc	Moderat	Extrem de mult	Moderat	Moderat	Foarte mult	Moderat	Foarte mult	Moderat	Foarte mult	Puțin	Puțin	Satisfăcut	Nici satisfăcut nici nesatisfăcut	Nesatisfăcut	Satisfăcut	Nici satisfăcut nici nesatisfăcut	Satisfăcut	Nici satisfăcut nici nesatisfăcut	Foarte satisfăcut	Satisfăcut	Nesatisfăcut	Aproape des	Moderat	Ușor	Absent	Absent	Moderat	Ușor	Absent	Absent	Absent	Ușor	Ușor	Absent
DA	Masculin	26-30	Liceu	Urban	Necăsătorit/ă	Angajat	Am crescut consumul de țigarete	Nu mai mult de 6 pahare (150ml/pahar) de vin săptămânal sau echivalent alcool	Nu	Nu am apelat	Nu	Bine	Satisfăcut	Puțin	Deloc	Moderat	Foarte mult	Moderat	Moderat	Moderat	Puțin	Foarte mult	Foarte mult	Foarte mult	Moderat	Foarte mult	Nici satisfăcut nici nesatisfăcut	Satisfăcut	Satisfăcut	Satisfăcut	Satisfăcut	Nici satisfăcut nici nesatisfăcut	Foarte satisfăcut	Satisfăcut	Foarte satisfăcut	Satisfăcut	Rareori	Moderat	Ușor	Absent	Moderat	Ușor	Moderat	Absent	Absent	Absent	Absent	Absent	Absent
DA	Feminin	31-40	Studii post-universitare	Urban	Necăsătorit/ă	Angajat	Nu fumez	Nu consum alcool	Nu	Nu am apelat	Nu	Bine	Satisfăcut	Puțin	Deloc	Moderat	Foarte mult	Foarte mult	Moderat	Moderat	Moderat	Moderat	Moderat	Foarte mult	Puțin	Foarte mult	Satisfăcut	Satisfăcut	Satisfăcut	Satisfăcut	Satisfăcut	Satisfăcut	Satisfăcut	Nesatisfăcut	Satisfăcut	Satisfăcut	Rareori	Ușor	Ușor	Ușor	Moderat	Ușor	Absent	Absent	Absent	Absent	Absent	Absent	Absent
DA	Feminin	18-25	Facultate	Rural	Necăsătorit/ă	Angajat	Nu fumez	Nu mai mult de 6 pahare (150ml/pahar) de vin săptămânal sau echivalent alcool	Nu	Nu am apelat	Nu	Bine	Foarte satisfăcut	Puțin	Deloc	Moderat	Foarte mult	Foarte mult	Foarte mult	Extrem de mult	Moderat	Extrem de mult	Foarte mult	Extrem de mult	Extrem de mult	Extrem de mult	Foarte satisfăcut	Satisfăcut	Satisfăcut	Satisfăcut	Foarte satisfăcut	Foarte satisfăcut	Foarte satisfăcut	Foarte satisfăcut	Nici satisfăcut nici nesatisfăcut	Nesatisfăcut	Aproape des	Moderat	Ușor	Absent	Absent	Ușor	Absent	Absent	Absent	Absent	Absent	Absent	Absent
DA	Masculin	18-25	Facultate, Master	Urban	Concubinaj	Antreprenor + Freelancer	Nu fumez	Nu consum alcool	Nu	Nu am apelat	Nu	Foarte bine	Foarte satisfăcut	Deloc	Deloc	Extrem de mult	Foarte mult	Foarte mult	Foarte mult	Moderat	Foarte mult	Foarte mult	Foarte mult	Foarte mult	Foarte mult	Foarte mult	Satisfăcut	Foarte satisfăcut	Foarte satisfăcut	Satisfăcut	Satisfăcut	Satisfăcut	Foarte satisfăcut	Foarte satisfăcut	Foarte nesatisfăcut	Satisfăcut	Niciodată	Moderat	Ușor	Ușor	Ușor	Absent	Absent	Absent	Ușor	Absent	Absent	Ușor	Absent
DA	Feminin	31-40	Facultate	Urban	Divorțat/ă	Angajat	Nu fumez	Nu mai mult de 6 pahare (150ml/pahar) de vin săptămânal sau echivalent alcool	Nu	Nu am apelat	Nu	Foarte bine	Foarte satisfăcut	Deloc	Puțin	Foarte mult	Foarte mult	Foarte mult	Foarte mult	Foarte mult	Foarte mult	Foarte mult	Foarte mult	Foarte mult	Foarte mult	Foarte mult	Satisfăcut	Satisfăcut	Satisfăcut	Satisfăcut	Satisfăcut	Satisfăcut	Satisfăcut	Satisfăcut	Satisfăcut	Satisfăcut	Rareori	Moderat	Ușor	Ușor	Ușor	Ușor	Absent	Absent	Absent	Absent	Absent	Absent	Absent
DA	Feminin	51-60	Studii post-universitare	Urban	Căsătorit/ă	Angajat	Nu fumez	Nu consum alcool	Nu	Nu am apelat	Da	Prost	Foarte nesatisfăcut	Moderat	Puțin	Puțin	Puțin	Moderat	Puțin	Moderat	Puțin	Moderat	Moderat	Foarte mult	Puțin	Foarte mult	Foarte nesatisfăcut	Nici satisfăcut nici nesatisfăcut	Nici satisfăcut nici nesatisfăcut	Nesatisfăcut	Satisfăcut	Satisfăcut	Nici satisfăcut nici nesatisfăcut	Nesatisfăcut	Satisfăcut	Satisfăcut	Foarte des	Sever	Sever	Ușor	Sever	Ușor	Sever	Absent	Ușor	Ușor	Absent	Absent	Absent
DA	Masculin	26-30	Studii post-universitare	Urban	Necăsătorit/ă	Antreprenor	Am crescut consumul de țigarete	Nu mai mult de 6 pahare (150ml/pahar) de vin săptămânal sau echivalent alcool	Nu	Nu am apelat	Nu	Foarte bine	Satisfăcut	Moderat	Puțin	Foarte mult	Extrem de mult	Foarte mult	Moderat	Foarte mult	Foarte mult	Foarte mult	Foarte mult	Foarte mult	Moderat	Moderat	Satisfăcut	Foarte satisfăcut	Foarte satisfăcut	Satisfăcut	Foarte satisfăcut	Foarte satisfăcut	Satisfăcut	Nici satisfăcut nici nesatisfăcut	Nici satisfăcut nici nesatisfăcut	Foarte nesatisfăcut	Rareori	Absent	Absent	Absent	Absent	Absent	Absent	Absent	Absent	Absent	Absent	Absent	Absent
DA	Feminin	26-30	Facultate	Urban	Necăsătorit/ă	Student	Am crescut consumul de țigarete	Nu mai mult de 6 pahare (150ml/pahar) de vin săptămânal sau echivalent alcool	Nu	Stări anxioase, Stări depresive, Probleme cu consumul de substanțe	Da	Nici prost nici bine	Nici satisfăcut nici nestisfăcut	Moderat	Puțin	Puțin	Moderat	Moderat	Puțin	Puțin	Puțin	Moderat	Puțin	Moderat	Deloc	Puțin	Satisfăcut	Nici satisfăcut nici nesatisfăcut	Nici satisfăcut nici nesatisfăcut	Nici satisfăcut nici nesatisfăcut	Nici satisfăcut nici nesatisfăcut	Foarte nesatisfăcut	Nici satisfăcut nici nesatisfăcut	Satisfăcut	Nici satisfăcut nici nesatisfăcut	Nici satisfăcut nici nesatisfăcut	Foarte des	Moderat	Moderat	Moderat	Moderat	Ușor	Moderat	Moderat	Moderat	Moderat	Moderat	Ușor	Absent
DA	Feminin	31-40	Facultate	Urban	Căsătorit/ă	Angajat	Nu fumez	Nu mai mult de 6 pahare (150ml/pahar) de vin săptămânal sau echivalent alcool	Nu	Nu am apelat	Nu	Nici prost nici bine	Satisfăcut	Puțin	Deloc	Puțin	Puțin	Puțin	Moderat	Moderat	Puțin	Puțin	Moderat	Moderat	Puțin	Moderat	Nici satisfăcut nici nesatisfăcut	Nici satisfăcut nici nesatisfăcut	Nesatisfăcut	Nesatisfăcut	Nesatisfăcut	Nesatisfăcut	Nici satisfăcut nici nesatisfăcut	Satisfăcut	Nesatisfăcut	Satisfăcut	Foarte des	Sever	Sever	Moderat	Sever	Sever	Sever	Moderat	Moderat	Moderat	Moderat	Ușor	Ușor
DA	Masculin	41-50	Facultate	Rural	Căsătorit/ă	Angajat	Am crescut consumul de țigarete	Mai mult de 12 pahare (150ml/pahar) de vin săptămânal sau echivalent alcool	Nu	Nu am apelat	Nu	Nici prost nici bine	Nesatisfăcut	Deloc	Moderat	Moderat	Deloc	Moderat	Moderat	Moderat	Puțin	Deloc	Moderat	Deloc	Puțin	Deloc	Nesatisfăcut	Foarte nesatisfăcut	Foarte nesatisfăcut	Foarte nesatisfăcut	Foarte nesatisfăcut	Foarte nesatisfăcut	Nici satisfăcut nici nesatisfăcut	Foarte nesatisfăcut	Foarte nesatisfăcut	Foarte nesatisfăcut	Niciodată	Ușor	Ușor	Moderat	Moderat	Moderat	Ușor	Ușor	Ușor	Ușor	Ușor	Moderat	Moderat
DA	Feminin	26-30	Facultate	Urban	Concubinaj	Angajat	Am crescut consumul de țigarete	Nu consum alcool	Nu	Nu am apelat	Nu	Bine	Satisfăcut	Deloc	Deloc	Moderat	Moderat	Puțin	Moderat	Moderat	Puțin	Foarte mult	Moderat	Extrem de mult	Puțin	Foarte mult	Nesatisfăcut	Nici satisfăcut nici nesatisfăcut	Nesatisfăcut	Nesatisfăcut	Nici satisfăcut nici nesatisfăcut	Nici satisfăcut nici nesatisfăcut	Satisfăcut	Satisfăcut	Satisfăcut	Satisfăcut	Foarte des	Sever	Moderat	Absent	Sever	Sever	Ușor	Ușor	Absent	Moderat	Ușor	Ușor	Absent
DA	Feminin	41-50	Facultate	Urban	Căsătorit/ă	Angajat	Nu fumez	Nu consum alcool	Nu	Nu am apelat	Nu	Foarte bine	Foarte satisfăcut	Deloc	Deloc	Moderat	Foarte mult	Foarte mult	Foarte mult	Foarte mult	Moderat	Moderat	Moderat	Foarte mult	Foarte mult	Foarte mult	Satisfăcut	Satisfăcut	Satisfăcut	Satisfăcut	Satisfăcut	Satisfăcut	Satisfăcut	Satisfăcut	Satisfăcut	Satisfăcut	Rareori	Ușor	Absent	Absent	Ușor	Absent	Absent	Ușor	Absent	Ușor	Absent	Absent	Absent
DA	Feminin	31-40	Studii post-universitare	Urban	Concubinaj	Angajat	Am crescut consumul de țigarete	Nu mai mult de 6 pahare (150ml/pahar) de vin săptămânal sau echivalent alcool	Nu	Nu am apelat	Nu	Bine	Nici satisfăcut nici nestisfăcut	Puțin	Puțin	Moderat	Moderat	Puțin	Puțin	Moderat	Moderat	Moderat	Foarte mult	Extrem de mult	Puțin	Foarte mult	Nesatisfăcut	Nesatisfăcut	Nici satisfăcut nici nesatisfăcut	Nesatisfăcut	Satisfăcut	Nici satisfăcut nici nesatisfăcut	Foarte satisfăcut	Satisfăcut	Satisfăcut	Nesatisfăcut	Aproape des	Ușor	Moderat	Absent	Sever	Sever	Moderat	Foarte sever	Ușor	Absent	Ușor	Moderat	Ușor
DA	Feminin	18-25	Facultate	Rural	Necăsătorit/ă	Angajat	Nu fumez	Nu consum alcool	Nu	Nu am apelat	Nu	Bine	Satisfăcut	Moderat	Deloc	Foarte mult	Foarte mult	Foarte mult	Moderat	Moderat	Moderat	Moderat	Foarte mult	Foarte mult	Moderat	Foarte mult	Foarte satisfăcut	Foarte satisfăcut	Satisfăcut	Satisfăcut	Foarte satisfăcut	Foarte satisfăcut	Satisfăcut	Satisfăcut	Nesatisfăcut	Foarte satisfăcut	Aproape des	Moderat	Moderat	Absent	Ușor	Ușor	Moderat	Absent	Absent	Ușor	Absent	Ușor	Absent
DA	Feminin	41-50	Facultate	Rural	Căsătorit/ă	Liber profesionist	Am crescut consumul de țigarete	Nu consum alcool	Nu	Nu am apelat	Nu	Bine	Satisfăcut	Deloc	Puțin	Foarte mult	Extrem de mult	Foarte mult	Moderat	Foarte mult	Foarte mult	Moderat	Moderat	Moderat	Moderat	Extrem de mult	Satisfăcut	Foarte satisfăcut	Satisfăcut	Satisfăcut	Foarte satisfăcut	Nici satisfăcut nici nesatisfăcut	Satisfăcut	Foarte satisfăcut	Nesatisfăcut	Foarte satisfăcut	Rareori	Ușor	Absent	Absent	Ușor	Absent	Absent	Absent	Absent	Absent	Absent	Ușor	Ușor
DA	Feminin	41-50	Studii post-universitare	Urban	Divorțat/ă	Angajat	Nu fumez	Nu mai mult de 6 pahare (150ml/pahar) de vin săptămânal sau echivalent alcool	Nu	Nu am apelat	Nu	Foarte bine	Satisfăcut	Deloc	Deloc	Foarte mult	Foarte mult	Moderat	Moderat	Foarte mult	Moderat	Moderat	Moderat	Moderat	Moderat	Foarte mult	Satisfăcut	Nici satisfăcut nici nesatisfăcut	Nici satisfăcut nici nesatisfăcut	Nici satisfăcut nici nesatisfăcut	Satisfăcut	Satisfăcut	Nici satisfăcut nici nesatisfăcut	Satisfăcut	Satisfăcut	Satisfăcut	Aproape des	Moderat	Moderat	Moderat	Moderat	Moderat	Moderat	Moderat	Ușor	Absent	Absent	Moderat	Absent
DA	Feminin	31-40	Facultate	Urban	Căsătorit/ă	Angajat	Am crescut consumul de țigarete	Între 6-12 pahare (150ml/pahar) de vin săptămânal sau echivalent alcool	Da	Tulburări de somn	Nu	Bine	Nici satisfăcut nici nestisfăcut	Moderat	Deloc	Foarte mult	Foarte mult	Moderat	Moderat	Foarte mult	Moderat	Foarte mult	Foarte mult	Extrem de mult	Moderat	Foarte mult	Nesatisfăcut	Satisfăcut	Satisfăcut	Nici satisfăcut nici nesatisfăcut	Satisfăcut	Nici satisfăcut nici nesatisfăcut	Foarte satisfăcut	Foarte satisfăcut	Nesatisfăcut	Satisfăcut	Aproape des	Moderat	Sever	Absent	Sever	Ușor	Absent	Moderat	Absent	Absent	Absent	Absent	Moderat
DA	Feminin	41-50	Facultate	Urban	Căsătorit/ă	Angajat	Nu fumez	Nu consum alcool	Nu	Nu am apelat	Nu	Nici prost nici bine	Satisfăcut	Deloc	Deloc	Foarte mult	Foarte mult	Moderat	Moderat	Moderat	Moderat	Moderat	Moderat	Moderat	Puțin	Moderat	Nici satisfăcut nici nesatisfăcut	Nici satisfăcut nici nesatisfăcut	Nici satisfăcut nici nesatisfăcut	Nici satisfăcut nici nesatisfăcut	Satisfăcut	Satisfăcut	Satisfăcut	Satisfăcut	Nesatisfăcut	Nesatisfăcut	Rareori	Ușor	Absent	Absent	Absent	Absent	Absent	Absent	Absent	Absent	Absent	Absent	Absent
DA	Feminin	31-40	Facultate	Urban	Necăsătorit/ă	Angajat	Nu fumez	Nu consum alcool	Nu	Nu am apelat	Nu	Foarte bine	Satisfăcut	Deloc	Deloc	Foarte mult	Extrem de mult	Foarte mult	Foarte mult	Foarte mult	Foarte mult	Foarte mult	Foarte mult	Foarte mult	Foarte mult	Foarte mult	Foarte satisfăcut	Satisfăcut	Nici satisfăcut nici nesatisfăcut	Foarte satisfăcut	Satisfăcut	Foarte satisfăcut	Satisfăcut	Foarte satisfăcut	Satisfăcut	Foarte satisfăcut	Rareori	Ușor	Absent	Absent	Absent	Absent	Ușor	Absent	Absent	Absent	Absent	Absent	Absent
DA	Masculin	26-30	Facultate	Urban	Relație la distanță	Angajat	Am crescut consumul de țigarete	Între 6-12 pahare (150ml/pahar) de vin săptămânal sau echivalent alcool	Nu	Nu am apelat	Nu	Bine	Satisfăcut	Deloc	Deloc	Moderat	Foarte mult	Foarte mult	Puțin	Moderat	Moderat	Foarte mult	Foarte mult	Foarte mult	Moderat	Moderat	Satisfăcut	Satisfăcut	Satisfăcut	Satisfăcut	Satisfăcut	Nici satisfăcut nici nesatisfăcut	Satisfăcut	Satisfăcut	Satisfăcut	Satisfăcut	Niciodată	Absent	Absent	Absent	Absent	Absent	Absent	Absent	Absent	Absent	Absent	Ușor	Absent
DA	Feminin	41-50	Studii post-universitare	Urban	Căsătorit/ă	Antreprenor	Nu fumez	Nu consum alcool	Nu	Nu am apelat	Nu	Bine	Satisfăcut	Deloc	Deloc	Foarte mult	Extrem de mult	Foarte mult	Foarte mult	Foarte mult	Foarte mult	Foarte mult	Moderat	Foarte mult	Moderat	Moderat	Satisfăcut	Satisfăcut	Satisfăcut	Satisfăcut	Satisfăcut	Satisfăcut	Satisfăcut	Foarte satisfăcut	Foarte satisfăcut	Satisfăcut	Rareori	Moderat	Absent	Ușor	Absent	Absent	Absent	Absent	Absent	Absent	Absent	Absent	Absent
DA	Masculin	41-50	Facultate	Urban	Divorțat/ă	Angajat	Am început consumul	Între 6-12 pahare (150ml/pahar) de vin săptămânal sau echivalent alcool	Nu	Nu am apelat	Nu	Nici prost nici bine	Satisfăcut	Moderat	Deloc	Foarte mult	Foarte mult	Moderat	Moderat	Foarte mult	Moderat	Foarte mult	Moderat	Extrem de mult	Moderat	Foarte mult	Nesatisfăcut	Satisfăcut	Nici satisfăcut nici nesatisfăcut	Satisfăcut	Nesatisfăcut	Satisfăcut	Satisfăcut	Satisfăcut	Nesatisfăcut	Satisfăcut	Aproape des	Moderat	Moderat	Absent	Sever	Sever	Sever	Sever	Moderat	Ușor	Ușor	Sever	Moderat
DA	Masculin	41-50	Facultate	Urban	Căsătorit/ă	Angajat	Nu fumez	Între 6-12 pahare (150ml/pahar) de vin săptămânal sau echivalent alcool	Nu	Nu am apelat	Nu	Bine	Satisfăcut	Deloc	Deloc	Foarte mult	Foarte mult	Foarte mult	Foarte mult	Foarte mult	Foarte mult	Foarte mult	Foarte mult	Foarte mult	Foarte mult	Foarte mult	Foarte satisfăcut	Foarte satisfăcut	Satisfăcut	Foarte satisfăcut	Foarte satisfăcut	Satisfăcut	Foarte satisfăcut	Foarte satisfăcut	Foarte satisfăcut	Foarte satisfăcut	Rareori	Absent	Ușor	Absent	Ușor	Absent	Absent	Absent	Absent	Absent	Absent	Absent	Absent
DA	Feminin	41-50	Studii post-universitare	Urban	Căsătorit/ă	Antreprenor	Nu fumez	Nu consum alcool	Nu	Stări anxioase, Stări depresive	Da	Nici prost nici bine	Satisfăcut	Moderat	Puțin	Foarte mult	Foarte mult	Moderat	Moderat	Moderat	Moderat	Foarte mult	Moderat	Moderat	Puțin	Moderat	Nesatisfăcut	Nici satisfăcut nici nesatisfăcut	Nici satisfăcut nici nesatisfăcut	Nici satisfăcut nici nesatisfăcut	Nici satisfăcut nici nesatisfăcut	Foarte nesatisfăcut	Satisfăcut	Nici satisfăcut nici nesatisfăcut	Nici satisfăcut nici nesatisfăcut	Satisfăcut	Aproape des	Ușor	Moderat	Moderat	Sever	Moderat	Moderat	Moderat	Ușor	Moderat	Moderat	Moderat	Moderat
DA	Feminin	41-50	Studii post-universitare	Urban	Căsătorit/ă	Angajat	Nu fumez	Nu consum alcool	Nu	Nu am apelat	Nu	Bine	Nesatisfăcut	Moderat	Moderat	Moderat	Moderat	Puțin	Puțin	Moderat	Puțin	Deloc	Foarte mult	Foarte mult	Moderat	Moderat	Foarte nesatisfăcut	Nici satisfăcut nici nesatisfăcut	Nici satisfăcut nici nesatisfăcut	Nesatisfăcut	Nesatisfăcut	Foarte nesatisfăcut	Nesatisfăcut	Nesatisfăcut	Satisfăcut	Nesatisfăcut	Aproape des	Moderat	Moderat	Absent	Sever	Moderat	Absent	Ușor	Absent	Absent	Sever	Ușor	Absent
DA	Masculin	31-40	Facultate	Urban	Căsătorit/ă	Liber profesionist	Nu fumez	Nu consum alcool	Nu	Nu am apelat	Nu	Bine	Nici satisfăcut nici nestisfăcut	Moderat	Deloc	Moderat	Foarte mult	Moderat	Moderat	Foarte mult	Moderat	Foarte mult	Foarte mult	Foarte mult	Moderat	Moderat	Nici satisfăcut nici nesatisfăcut	Nici satisfăcut nici nesatisfăcut	Nesatisfăcut	Satisfăcut	Satisfăcut	Satisfăcut	Satisfăcut	Satisfăcut	Nesatisfăcut	Nici satisfăcut nici nesatisfăcut	Aproape des	Moderat	Sever	Moderat	Ușor	Sever	Ușor	Ușor	Ușor	Ușor	Ușor	Ușor	Ușor
DA	Feminin	41-50	Studii post-universitare	Urban	Căsătorit/ă	Angajat	Am crescut consumul de țigarete	Nu consum alcool	Nu	Nu am apelat	Nu	Bine	Satisfăcut	Moderat	Deloc	Foarte mult	Foarte mult	Extrem de mult	Foarte mult	Foarte mult	Foarte mult	Moderat	Moderat	Foarte mult	Puțin	Moderat	Nici satisfăcut nici nesatisfăcut	Satisfăcut	Satisfăcut	Satisfăcut	Satisfăcut	Satisfăcut	Satisfăcut	Satisfăcut	Satisfăcut	Foarte satisfăcut	Rareori	Absent	Absent	Absent	Absent	Absent	Absent	Absent	Absent	Absent	Absent	Absent	Absent
DA	Masculin	31-40	Facultate	Urban	Necăsătorit/ă	Angajat	Nu fumez	Nu consum alcool	Nu	Nu am apelat	Nu	Bine	Satisfăcut	Deloc	Deloc	Moderat	Moderat	Foarte mult	Foarte mult	Moderat	Moderat	Foarte mult	Moderat	Extrem de mult	Moderat	Moderat	Satisfăcut	Satisfăcut	Satisfăcut	Satisfăcut	Satisfăcut	Satisfăcut	Satisfăcut	Satisfăcut	Satisfăcut	Satisfăcut	Rareori	Absent	Absent	Absent	Ușor	Absent	Absent	Absent	Absent	Absent	Absent	Ușor	Absent
DA	Masculin	18-25	Liceu	Rural	Necăsătorit/ă	Student	Am redus consumul de țigarete	Nu mai mult de 6 pahare (150ml/pahar) de vin săptămânal sau echivalent alcool	Nu	Nu am apelat	Nu	Bine	Satisfăcut	Deloc	Deloc	Foarte mult	Puțin	Foarte mult	Moderat	Moderat	Moderat	Foarte mult	Moderat	Foarte mult	Moderat	Moderat	Nici satisfăcut nici nesatisfăcut	Nesatisfăcut	Nesatisfăcut	Nici satisfăcut nici nesatisfăcut	Satisfăcut	Nesatisfăcut	Foarte satisfăcut	Nici satisfăcut nici nesatisfăcut	Nici satisfăcut nici nesatisfăcut	Foarte nesatisfăcut	Aproape des	Ușor	Absent	Absent	Moderat	Ușor	Moderat	Absent	Ușor	Absent	Absent	Absent	Absent
DA	Masculin	41-50	Studii post-universitare	Urban	Divorțat/ă	Liber profesionist	Nu fumez	Mai mult de 12 pahare (150ml/pahar) de vin săptămânal sau echivalent alcool	Nu	Nu am apelat	Nu	Bine	Foarte satisfăcut	Deloc	Deloc	Moderat	Deloc	Foarte mult	Foarte mult	Foarte mult	Foarte mult	Foarte mult	Moderat	Extrem de mult	Foarte mult	Foarte mult	Satisfăcut	Foarte satisfăcut	Foarte satisfăcut	Satisfăcut	Satisfăcut	Satisfăcut	Nici satisfăcut nici nesatisfăcut	Satisfăcut	Nici satisfăcut nici nesatisfăcut	Satisfăcut	Rareori	Moderat	Moderat	Absent	Moderat	Absent	Moderat	Absent	Absent	Absent	Absent	Absent	Absent
DA	Feminin	41-50	Studii post-universitare	Urban	Divorțat/ă	Angajat	Am crescut consumul de țigarete	Nu consum alcool	Nu	Nu am apelat	Nu	Foarte bine	Satisfăcut	Deloc	Deloc	Moderat	Moderat	Moderat	Moderat	Foarte mult	Moderat	Foarte mult	Foarte mult	Foarte mult	Moderat	Moderat	Nesatisfăcut	Satisfăcut	Satisfăcut	Nici satisfăcut nici nesatisfăcut	Nesatisfăcut	Satisfăcut	Nici satisfăcut nici nesatisfăcut	Foarte satisfăcut	Satisfăcut	Satisfăcut	Rareori	Moderat	Moderat	Ușor	Ușor	Moderat	Moderat	Absent	Absent	Ușor	Ușor	Absent	Absent
DA	Feminin	41-50	Studii post-universitare	Urban	Căsătorit/ă	Angajat	Nu fumez	Nu consum alcool	Nu	Nu am apelat	Nu	Bine	Satisfăcut	Puțin	Deloc	Foarte mult	Foarte mult	Moderat	Moderat	Foarte mult	Moderat	Moderat	Moderat	Foarte mult	Foarte mult	Foarte mult	Nici satisfăcut nici nesatisfăcut	Nici satisfăcut nici nesatisfăcut	Nici satisfăcut nici nesatisfăcut	Satisfăcut	Satisfăcut	Satisfăcut	Satisfăcut	Foarte satisfăcut	Foarte satisfăcut	Satisfăcut	Aproape des	Moderat	Ușor	Absent	Ușor	Ușor	Ușor	Absent	Ușor	Ușor	Absent	Ușor	Absent
DA	Feminin	41-50	Facultate	Urban	Căsătorit/ă	Angajat	Nu fumez	Nu mai mult de 6 pahare (150ml/pahar) de vin săptămânal sau echivalent alcool	Nu	Nu am apelat	Nu	Bine	Satisfăcut	Moderat	Puțin	Moderat	Moderat	Moderat	Moderat	Moderat	Puțin	Deloc	Foarte mult	Extrem de mult	Puțin	Moderat	Nici satisfăcut nici nesatisfăcut	Satisfăcut	Satisfăcut	Nici satisfăcut nici nesatisfăcut	Nici satisfăcut nici nesatisfăcut	Satisfăcut	Satisfăcut	Satisfăcut	Satisfăcut	Foarte satisfăcut	Aproape des	Sever	Sever	Ușor	Moderat	Moderat	Moderat	Moderat	Ușor	Moderat	Moderat	Moderat	Ușor
DA	Feminin	51-60	Studii post-universitare	Rural	Căsătorit/ă	Angajat	Nu fumez	Nu consum alcool	Nu	Nu am apelat	Nu	Bine	Satisfăcut	Deloc	Deloc	Foarte mult	Foarte mult	Foarte mult	Foarte mult	Foarte mult	Foarte mult	Foarte mult	Foarte mult	Foarte mult	Moderat	Foarte mult	Nici satisfăcut nici nesatisfăcut	Satisfăcut	Satisfăcut	Satisfăcut	Satisfăcut	Satisfăcut	Nici satisfăcut nici nesatisfăcut	Satisfăcut	Satisfăcut	Satisfăcut	Rareori	Ușor	Absent	Absent	Ușor	Ușor	Absent	Absent	Ușor	Absent	Absent	Absent	Absent
DA	Feminin	51-60	Facultate	Rural	Căsătorit/ă	Angajat	Nu fumez	Nu consum alcool	Nu	Nu am apelat	Nu	Foarte bine	Foarte satisfăcut	Deloc	Deloc	Foarte mult	Extrem de mult	Foarte mult	Foarte mult	Foarte mult	Foarte mult	Foarte mult	Foarte mult	Foarte mult	Foarte mult	Foarte mult	Satisfăcut	Foarte satisfăcut	Foarte satisfăcut	Foarte satisfăcut	Satisfăcut	Satisfăcut	Satisfăcut	Satisfăcut	Satisfăcut	Satisfăcut	Rareori	Absent	Absent	Absent	Absent	Absent	Absent	Absent	Absent	Absent	Absent	Absent	Absent
DA	Feminin	41-50	Studii post-universitare	Rural	Căsătorit/ă	Angajat	Nu fumez	Nu consum alcool	Nu	Nu am apelat	Nu	Bine	Satisfăcut	Moderat	Deloc	Moderat	Foarte mult	Foarte mult	Moderat	Moderat	Moderat	Foarte mult	Moderat	Foarte mult	Moderat	Foarte mult	Satisfăcut	Satisfăcut	Satisfăcut	Satisfăcut	Satisfăcut	Satisfăcut	Satisfăcut	Satisfăcut	Foarte satisfăcut	Foarte satisfăcut	Rareori	Moderat	Moderat	Absent	Ușor	Ușor	Ușor	Absent	Absent	Ușor	Absent	Absent	Absent
DA	Feminin	51-60	Facultate, Studii post-universitare	Rural	Căsătorit/ă	Angajat	Nu fumez	Nu mai mult de 6 pahare (150ml/pahar) de vin săptămânal sau echivalent alcool	Nu	Stări anxioase, Stări depresive, Tulburări de somn	Nu	Bine	Nici satisfăcut nici nestisfăcut	Moderat	Foarte mult	Moderat	Puțin	Moderat	Moderat	Moderat	Moderat	Moderat	Puțin	Foarte mult	Moderat	Foarte mult	Nici satisfăcut nici nesatisfăcut	Nici satisfăcut nici nesatisfăcut	Nici satisfăcut nici nesatisfăcut	Nici satisfăcut nici nesatisfăcut	Nici satisfăcut nici nesatisfăcut	Nesatisfăcut	Foarte nesatisfăcut	Satisfăcut	Satisfăcut	Satisfăcut	Foarte des	Moderat	Moderat	Absent	Moderat	Moderat	Moderat	Ușor	Absent	Ușor	Ușor	Ușor	Absent
DA	Feminin	71+	Facultate	Urban	Văduv/ă	Pensionar	Nu fumez	Nu consum alcool	Nu	Nu am apelat	Nu	Bine	Satisfăcut	Puțin	Deloc	Foarte mult	Foarte mult	Moderat	Moderat	Moderat	Foarte mult	Moderat	Moderat	Foarte mult	Moderat	Moderat	Satisfăcut	Satisfăcut	Satisfăcut	Satisfăcut	Satisfăcut	Nici satisfăcut nici nesatisfăcut	Satisfăcut	Satisfăcut	Satisfăcut	Satisfăcut	Aproape des	Moderat	Ușor	Absent	Absent	Ușor	Absent	Absent	Absent	Absent	Absent	Absent	Ușor
DA	Feminin	51-60	Studii post-universitare	Urban	Căsătorit/ă	Angajat	Nu fumez	Nu consum alcool	Nu	Nu am apelat	Nu	Bine	Satisfăcut	Puțin	Puțin	Foarte mult	Foarte mult	Foarte mult	Moderat	Moderat	Moderat	Moderat	Moderat	Foarte mult	Moderat	Moderat	Nici satisfăcut nici nesatisfăcut	Satisfăcut	Satisfăcut	Satisfăcut	Satisfăcut	Satisfăcut	Nici satisfăcut nici nesatisfăcut	Nici satisfăcut nici nesatisfăcut	Nici satisfăcut nici nesatisfăcut	Nici satisfăcut nici nesatisfăcut	Aproape des	Moderat	Moderat	Moderat	Moderat	Moderat	Moderat	Ușor	Ușor	Moderat	Ușor	Ușor	Moderat
DA	Feminin	31-40	Studii post-universitare	Urban	Necăsătorit/ă	Angajat	Am redus consumul de țigarete	Nu consum alcool	Nu	Nu am apelat	Nu	Bine	Satisfăcut	Puțin	Deloc	Moderat	Extrem de mult	Moderat	Foarte mult	Moderat	Moderat	Foarte mult	Moderat	Foarte mult	Foarte mult	Foarte mult	Satisfăcut	Satisfăcut	Satisfăcut	Satisfăcut	Satisfăcut	Nici satisfăcut nici nesatisfăcut	Nici satisfăcut nici nesatisfăcut	Nici satisfăcut nici nesatisfăcut	Nesatisfăcut	Satisfăcut	Aproape des	Ușor	Ușor	Ușor	Ușor	Moderat	Moderat	Ușor	Ușor	Ușor	Ușor	Absent	Absent
NU
DA	Feminin	41-50	Studii post-universitare	Urban	Căsătorit/ă	Angajat	Nu fumez	Nu consum alcool	Nu	Nu am apelat	Nu	Foarte bine	Satisfăcut	Moderat	Puțin	Foarte mult	Foarte mult	Foarte mult	Foarte mult	Foarte mult	Foarte mult	Foarte mult	Foarte mult	Extrem de mult	Foarte mult	Foarte mult	Satisfăcut	Satisfăcut	Satisfăcut	Satisfăcut	Foarte satisfăcut	Satisfăcut	Nici satisfăcut nici nesatisfăcut	Satisfăcut	Nici satisfăcut nici nesatisfăcut	Satisfăcut	Rareori	Absent	Ușor	Ușor	Absent	Absent	Absent	Ușor	Absent	Absent	Absent	Absent	Absent
DA	Feminin	51-60	Facultate	Urban	Căsătorit/ă	Angajat	Nu fumez	Nu consum alcool	Nu	Nu am apelat	Nu	Bine	Nici satisfăcut nici nestisfăcut	Puțin	Puțin	Puțin	Moderat	Foarte mult	Puțin	Moderat	Moderat	Moderat	Moderat	Foarte mult	Puțin	Moderat	Nesatisfăcut	Nici satisfăcut nici nesatisfăcut	Satisfăcut	Nici satisfăcut nici nesatisfăcut	Satisfăcut	Nici satisfăcut nici nesatisfăcut	Satisfăcut	Satisfăcut	Nici satisfăcut nici nesatisfăcut	Satisfăcut	Aproape des	Moderat	Ușor	Absent	Moderat	Absent	Ușor	Moderat	Moderat	Ușor	Ușor	Ușor	Ușor
DA	Feminin	41-50	Studii post-universitare	Urban	Căsătorit/ă	Angajat	Nu fumez	Nu mai mult de 6 pahare (150ml/pahar) de vin săptămânal sau echivalent alcool	Nu	Nu am apelat	Nu	Foarte bine	Foarte satisfăcut	Deloc	Puțin	Foarte mult	Foarte mult	Foarte mult	Moderat	Foarte mult	Foarte mult	Foarte mult	Foarte mult	Foarte mult	Moderat	Moderat	Foarte satisfăcut	Satisfăcut	Satisfăcut	Foarte satisfăcut	Foarte satisfăcut	Satisfăcut	Satisfăcut	Foarte satisfăcut	Foarte satisfăcut	Foarte satisfăcut	Rareori	Ușor	Ușor	Absent	Absent	Absent	Absent	Absent	Absent	Absent	Absent	Absent	Absent
DA	Feminin	26-30	Facultate	Urban	Necăsătorit/ă	Angajat	Nu fumez	Nu mai mult de 6 pahare (150ml/pahar) de vin săptămânal sau echivalent alcool	Nu	Nu am apelat	Nu	Nici prost nici bine	Satisfăcut	Puțin	Deloc	Foarte mult	Foarte mult	Moderat	Moderat	Moderat	Moderat	Moderat	Moderat	Moderat	Moderat	Foarte mult	Satisfăcut	Satisfăcut	Satisfăcut	Satisfăcut	Satisfăcut	Satisfăcut	Satisfăcut	Nici satisfăcut nici nesatisfăcut	Satisfăcut	Nici satisfăcut nici nesatisfăcut	Rareori	Moderat	Moderat	Ușor	Ușor	Ușor	Moderat	Absent	Absent	Absent	Absent	Ușor	Absent
DA	Feminin	26-30	Studii post-universitare	Urban	Concubinaj	Angajat	Nu fumez	Nu consum alcool	Nu	Nu am apelat	Nu	Foarte bine	Foarte satisfăcut	Deloc	Puțin	Foarte mult	Extrem de mult	Extrem de mult	Foarte mult	Extrem de mult	Foarte mult	Foarte mult	Extrem de mult	Extrem de mult	Moderat	Moderat	Foarte satisfăcut	Foarte satisfăcut	Satisfăcut	Satisfăcut	Foarte satisfăcut	Foarte satisfăcut	Foarte satisfăcut	Foarte satisfăcut	Foarte satisfăcut	Foarte satisfăcut	Aproape des	Moderat	Ușor	Absent	Absent	Ușor	Moderat	Ușor	Absent	Absent	Absent	Ușor	Absent
DA	Feminin	41-50	Studii post-universitare	Urban	Necăsătorit/ă	Angajat	Am redus consumul de țigarete	Nu consum alcool	Nu	Nu am apelat	Nu	Nici prost nici bine	Nici satisfăcut nici nestisfăcut	Deloc	Deloc	Moderat	Foarte mult	Moderat	Puțin	Foarte mult	Moderat	Moderat	Puțin	Extrem de mult	Moderat	Moderat	Nesatisfăcut	Nesatisfăcut	Nesatisfăcut	Nici satisfăcut nici nesatisfăcut	Satisfăcut	Nesatisfăcut	Satisfăcut	Satisfăcut	Nesatisfăcut	Satisfăcut	Aproape des	Ușor	Ușor	Absent	Moderat	Moderat	Ușor	Absent	Absent	Absent	Absent	Ușor	Absent
DA	Masculin	41-50	Studii post-universitare	Urban	Căsătorit/ă	Angajat	Nu fumez	Nu mai mult de 6 pahare (150ml/pahar) de vin săptămânal sau echivalent alcool	Nu	Nu am apelat	Nu	Bine	Satisfăcut	Puțin	Deloc	Moderat	Foarte mult	Foarte mult	Puțin	Foarte mult	Foarte mult	Foarte mult	Moderat	Foarte mult	Moderat	Foarte mult	Satisfăcut	Foarte satisfăcut	Foarte satisfăcut	Foarte satisfăcut	Foarte satisfăcut	Satisfăcut	Satisfăcut	Foarte satisfăcut	Satisfăcut	Foarte satisfăcut	Rareori	Ușor	Ușor	Absent	Ușor	Absent	Ușor	Ușor	Absent	Ușor	Ușor	Ușor	Absent
DA	Masculin	31-40	Studii post-universitare	Urban	Căsătorit/ă	Angajat	Nu fumez	Nu mai mult de 6 pahare (150ml/pahar) de vin săptămânal sau echivalent alcool	Nu	Nu am apelat	Nu	Foarte bine	Satisfăcut	Puțin	Deloc	Foarte mult	Extrem de mult	Foarte mult	Foarte mult	Foarte mult	Foarte mult	Foarte mult	Extrem de mult	Extrem de mult	Moderat	Foarte mult	Satisfăcut	Foarte satisfăcut	Foarte satisfăcut	Foarte satisfăcut	Satisfăcut	Nesatisfăcut	Nici satisfăcut nici nesatisfăcut	Foarte satisfăcut	Satisfăcut	Satisfăcut	Aproape des	Ușor	Ușor	Absent	Absent	Absent	Ușor	Absent	Absent	Absent	Absent	Absent	Ușor
DA	Feminin	51-60	Studii post-universitare	Urban	Căsătorit/ă	Angajat	Nu fumez	Între 6-12 pahare (150ml/pahar) de vin săptămânal sau echivalent alcool	Nu	Nu am apelat	Nu	Bine	Satisfăcut	Moderat	Puțin	Moderat	Moderat	Moderat	Moderat	Moderat	Puțin	Moderat	Moderat	Foarte mult	Puțin	Moderat	Satisfăcut	Nici satisfăcut nici nesatisfăcut	Satisfăcut	Satisfăcut	Satisfăcut	Nici satisfăcut nici nesatisfăcut	Nici satisfăcut nici nesatisfăcut	Nici satisfăcut nici nesatisfăcut	Satisfăcut	Satisfăcut	Rareori	Ușor	Ușor	Absent	Ușor	Moderat	Absent	Absent	Absent	Ușor	Absent	Ușor	Absent
DA	Feminin	31-40	Studii post-universitare	Urban	Necăsătorit/ă	Angajat	Am crescut consumul de țigarete	Nu consum alcool	Nu	Nu am apelat	Nu	Bine	Satisfăcut	Deloc	Deloc	Foarte mult	Extrem de mult	Foarte mult	Foarte mult	Foarte mult	Foarte mult	Foarte mult	Moderat	Extrem de mult	Moderat	Foarte mult	Satisfăcut	Satisfăcut	Satisfăcut	Satisfăcut	Satisfăcut	Satisfăcut	Satisfăcut	Satisfăcut	Satisfăcut	Foarte satisfăcut	Niciodată	Absent	Absent	Absent	Absent	Absent	Absent	Absent	Absent	Absent	Absent	Absent	Absent
DA	Feminin	31-40	Facultate	Urban	Căsătorit/ă	Angajat	Am crescut consumul de țigarete	Nu consum alcool	Nu	Nu am apelat	Nu	Bine	Satisfăcut	Puțin	Deloc	Foarte mult	Extrem de mult	Moderat	Moderat	Moderat	Foarte mult	Moderat	Foarte mult	Foarte mult	Moderat	Foarte mult	Satisfăcut	Satisfăcut	Satisfăcut	Satisfăcut	Satisfăcut	Satisfăcut	Foarte satisfăcut	Foarte satisfăcut	Satisfăcut	Foarte satisfăcut	Rareori	Moderat	Moderat	Ușor	Absent	Ușor	Absent	Absent	Ușor	Ușor	Absent	Absent	Ușor
DA	Feminin	26-30	Studii post-universitare	Urban	Necăsătorit/ă	Angajat	Am sistat consumul de țigarete	Nu mai mult de 6 pahare (150ml/pahar) de vin săptămânal sau echivalent alcool	Nu	Nu am apelat	Nu	Nici prost nici bine	Nici satisfăcut nici nestisfăcut	Puțin	Deloc	Puțin	Foarte mult	Puțin	Foarte mult	Moderat	Puțin	Foarte mult	Puțin	Puțin	Deloc	Extrem de mult	Nici satisfăcut nici nesatisfăcut	Nici satisfăcut nici nesatisfăcut	Nici satisfăcut nici nesatisfăcut	Satisfăcut	Satisfăcut	Satisfăcut	Foarte satisfăcut	Nici satisfăcut nici nesatisfăcut	Nesatisfăcut	Nici satisfăcut nici nesatisfăcut	Aproape des	Moderat	Sever	Absent	Moderat	Moderat	Moderat	Absent	Absent	Absent	Absent	Ușor	Absent
DA	Feminin	18-25	Facultate	Urban	Relație la distanță	Angajat	Nu fumez	Nu mai mult de 6 pahare (150ml/pahar) de vin săptămânal sau echivalent alcool	Nu	Nu am apelat	Nu	Bine	Foarte satisfăcut	Moderat	Deloc	Foarte mult	Foarte mult	Moderat	Moderat	Moderat	Moderat	Moderat	Moderat	Foarte mult	Moderat	Foarte mult	Satisfăcut	Satisfăcut	Nici satisfăcut nici nesatisfăcut	Satisfăcut	Satisfăcut	Satisfăcut	Satisfăcut	Nici satisfăcut nici nesatisfăcut	Nici satisfăcut nici nesatisfăcut	Nesatisfăcut	Rareori	Ușor	Ușor	Absent	Ușor	Ușor	Absent	Absent	Absent	Absent	Absent	Absent	Absent
DA	Feminin	51-60	Facultate	Urban	Căsătorit/ă	Angajat	Nu fumez	Nu consum alcool	Nu	Nu am apelat	Nu	Bine	Satisfăcut	Deloc	Deloc	Foarte mult	Foarte mult	Foarte mult	Foarte mult	Foarte mult	Foarte mult	Foarte mult	Moderat	Foarte mult	Foarte mult	Foarte mult	Satisfăcut	Satisfăcut	Satisfăcut	Satisfăcut	Satisfăcut	Satisfăcut	Satisfăcut	Satisfăcut	Satisfăcut	Satisfăcut	Rareori	Absent	Ușor	Absent	Absent	Absent	Ușor	Absent	Absent	Absent	Absent	Absent	Absent
DA	Masculin	41-50	Studii post-universitare	Urban	Căsătorit/ă	Angajat	Nu fumez	Nu consum alcool	Nu	Nu am apelat	Nu	Foarte bine	Foarte satisfăcut	Deloc	Deloc	Extrem de mult	Extrem de mult	Extrem de mult	Extrem de mult	Extrem de mult	Extrem de mult	Extrem de mult	Extrem de mult	Extrem de mult	Extrem de mult	Foarte mult	Foarte satisfăcut	Foarte satisfăcut	Foarte satisfăcut	Foarte satisfăcut	Foarte satisfăcut	Foarte satisfăcut	Satisfăcut	Foarte satisfăcut	Satisfăcut	Foarte satisfăcut	Niciodată	Absent	Absent	Absent	Absent	Absent	Absent	Absent	Absent	Absent	Absent	Absent	Absent
DA	Masculin	31-40	Facultate	Urban	Concubinaj	Angajat	Nu fumez	Nu mai mult de 6 pahare (150ml/pahar) de vin săptămânal sau echivalent alcool	Nu	Nu am apelat	Nu	Bine	Satisfăcut	Deloc	Deloc	Moderat	Foarte mult	Foarte mult	Foarte mult	Foarte mult	Foarte mult	Foarte mult	Foarte mult	Extrem de mult	Moderat	Foarte mult	Satisfăcut	Satisfăcut	Nici satisfăcut nici nesatisfăcut	Satisfăcut	Satisfăcut	Satisfăcut	Nici satisfăcut nici nesatisfăcut	Nici satisfăcut nici nesatisfăcut	Satisfăcut	Satisfăcut	Rareori	Ușor	Ușor	Absent	Ușor	Absent	Absent	Absent	Absent	Absent	Absent	Absent	Absent
DA	Feminin	41-50	Facultate	Rural	Căsătorit/ă	Angajat	Nu fumez	Nu consum alcool	Nu	Nu am apelat	Nu	Bine	Satisfăcut	Puțin	Deloc	Foarte mult	Extrem de mult	Foarte mult	Foarte mult	Foarte mult	Moderat	Foarte mult	Foarte mult	Foarte mult	Foarte mult	Foarte mult	Satisfăcut	Foarte satisfăcut	Satisfăcut	Foarte satisfăcut	Foarte satisfăcut	Foarte satisfăcut	Foarte satisfăcut	Foarte satisfăcut	Satisfăcut	Satisfăcut	Rareori	Absent	Absent	Absent	Absent	Absent	Absent	Absent	Absent	Absent	Absent	Absent	Absent
DA	Feminin	18-25	Liceu	Rural	Relație la distanță	Student...	Nu fumez	Nu consum alcool	Nu	Nu am apelat	Nu	Nici prost nici bine	Satisfăcut	Deloc	Deloc	Moderat	Foarte mult	Foarte mult	Puțin	Puțin	Moderat	Foarte mult	Puțin	Extrem de mult	Puțin	Moderat	Nesatisfăcut	Satisfăcut	Satisfăcut	Satisfăcut	Nici satisfăcut nici nesatisfăcut	Nesatisfăcut	Nici satisfăcut nici nesatisfăcut	Foarte nesatisfăcut	Nesatisfăcut	Foarte nesatisfăcut	Aproape des	Moderat	Moderat	Sever	Ușor	Absent	Absent	Absent	Absent	Ușor	Ușor	Moderat	Absent
DA	Feminin	51-60	Facultate	Rural	Divorțat/ă	Angajat	Am redus consumul de țigarete	Nu consum alcool	Nu	Nu am apelat	Nu	Bine	Satisfăcut	Moderat	Moderat	Moderat	Foarte mult	Moderat	Moderat	Moderat	Moderat	Moderat	Moderat	Foarte mult	Puțin	Deloc	Nici satisfăcut nici nesatisfăcut	Satisfăcut	Satisfăcut	Nici satisfăcut nici nesatisfăcut	Nesatisfăcut	Nici satisfăcut nici nesatisfăcut	Nici satisfăcut nici nesatisfăcut	Satisfăcut	Nesatisfăcut	Satisfăcut	Rareori	Moderat	Moderat	Ușor	Ușor	Ușor	Ușor	Absent	Ușor	Absent	Absent	Absent	Ușor
DA	Feminin	51-60	Studii post-universitare	Urban	Căsătorit/ă	Angajat	Nu fumez	Nu consum alcool	Nu	Nu am apelat	Nu	Bine	Satisfăcut	Foarte mult	Deloc	Moderat	Moderat	Moderat	Deloc	Moderat	Moderat	Moderat	Moderat	Foarte mult	Moderat	Moderat	Satisfăcut	Satisfăcut	Satisfăcut	Satisfăcut	Satisfăcut	Satisfăcut	Satisfăcut	Nesatisfăcut	Nici satisfăcut nici nesatisfăcut	Satisfăcut	Aproape des	Ușor	Ușor	Ușor	Ușor	Absent	Absent	Absent	Absent	Absent	Absent	Absent	Absent
DA	Feminin	26-30	Studii post-universitare	Rural	Necăsătorit/ă	Angajat	Nu fumez	Nu consum alcool	Nu	Nu am apelat	Nu	Bine	Satisfăcut	Deloc	Deloc	Moderat	Foarte mult	Foarte mult	Moderat	Moderat	Moderat	Foarte mult	Moderat	Moderat	Moderat	Moderat	Satisfăcut	Nici satisfăcut nici nesatisfăcut	Nici satisfăcut nici nesatisfăcut	Nici satisfăcut nici nesatisfăcut	Nici satisfăcut nici nesatisfăcut	Nici satisfăcut nici nesatisfăcut	Nici satisfăcut nici nesatisfăcut	Nici satisfăcut nici nesatisfăcut	Satisfăcut	Satisfăcut	Rareori	Ușor	Absent	Absent	Absent	Absent	Absent	Absent	Absent	Absent	Absent	Absent	Absent
DA	Feminin	31-40	Studii post-universitare	Urban	Căsătorit/ă	Angajat	Nu fumez	Nu mai mult de 6 pahare (150ml/pahar) de vin săptămânal sau echivalent alcool	Da	Nu am apelat	Nu	Foarte bine	Foarte satisfăcut	Deloc	Deloc	Foarte mult	Extrem de mult	Foarte mult	Foarte mult	Foarte mult	Foarte mult	Foarte mult	Moderat	Foarte mult	Moderat	Foarte mult	Satisfăcut	Satisfăcut	Foarte satisfăcut	Foarte satisfăcut	Foarte satisfăcut	Foarte satisfăcut	Foarte satisfăcut	Foarte satisfăcut	Satisfăcut	Foarte satisfăcut	Rareori	Absent	Ușor	Absent	Absent	Absent	Absent	Absent	Absent	Absent	Absent	Absent	Absent
DA	Masculin	41-50	Studii post-universitare	Urban	Căsătorit/ă	Angajat	Am crescut consumul de țigarete	Nu consum alcool	Nu	Nu am apelat	Nu	Bine	Satisfăcut	Puțin	Deloc	Foarte mult	Foarte mult	Foarte mult	Moderat	Moderat	Moderat	Foarte mult	Moderat	Foarte mult	Moderat	Moderat	Nici satisfăcut nici nesatisfăcut	Nici satisfăcut nici nesatisfăcut	Nici satisfăcut nici nesatisfăcut	Satisfăcut	Satisfăcut	Nici satisfăcut nici nesatisfăcut	Nici satisfăcut nici nesatisfăcut	Satisfăcut	Satisfăcut	Satisfăcut	Rareori	Ușor	Ușor	Absent	Absent	Absent	Absent	Absent	Absent	Absent	Absent	Absent	Absent
DA	Feminin	31-40	Studii post-universitare	Urban	Concubinaj	Angajat	Am crescut consumul de țigarete	Nu mai mult de 6 pahare (150ml/pahar) de vin săptămânal sau echivalent alcool	Nu	Nu am apelat	Nu	Nici prost nici bine	Satisfăcut	Deloc	Deloc	Moderat	Foarte mult	Moderat	Foarte mult	Moderat	Moderat	Moderat	Foarte mult	Extrem de mult	Moderat	Moderat	Satisfăcut	Satisfăcut	Nesatisfăcut	Nici satisfăcut nici nesatisfăcut	Satisfăcut	Satisfăcut	Satisfăcut	Satisfăcut	Satisfăcut	Foarte satisfăcut	Rareori	Absent	Ușor	Absent	Absent	Ușor	Absent	Absent	Absent	Absent	Absent	Absent	Absent
DA	Feminin	41-50	Studii post-universitare	Urban	Divorțat/ă	Liber profesionist	Nu fumez	Nu consum alcool	Nu	Nu am apelat	Nu	Foarte bine	Foarte satisfăcut	Deloc	Deloc	Foarte mult	Foarte mult	Foarte mult	Foarte mult	Foarte mult	Foarte mult	Foarte mult	Foarte mult	Moderat	Puțin	Puțin	Satisfăcut	Satisfăcut	Satisfăcut	Satisfăcut	Satisfăcut	Satisfăcut	Nesatisfăcut	Foarte satisfăcut	Nici satisfăcut nici nesatisfăcut	Foarte satisfăcut	Aproape des	Moderat	Moderat	Moderat	Ușor	Ușor	Absent	Absent	Absent	Ușor	Ușor	Ușor	Absent
DA	Feminin	71+	Facultate	Urban	Divorțat/ă	Pensionar	Am crescut consumul de țigarete	Nu consum alcool	Nu	Nu am apelat	Nu	Foarte bine	Foarte satisfăcut	Deloc	Deloc	Foarte mult	Foarte mult	Foarte mult	Foarte mult	Foarte mult	Foarte mult	Foarte mult	Foarte mult	Foarte mult	Foarte mult	Foarte mult	Satisfăcut	Foarte satisfăcut	Satisfăcut	Satisfăcut	Satisfăcut	Satisfăcut	Foarte satisfăcut	Foarte satisfăcut	Satisfăcut	Foarte satisfăcut	Niciodată	Absent	Absent	Absent	Absent	Absent	Absent	Absent	Absent	Absent	Absent	Absent	Absent
DA	Masculin	41-50	Liceu	Urban	Căsătorit/ă	Angajat	Nu fumez	Nu mai mult de 6 pahare (150ml/pahar) de vin săptămânal sau echivalent alcool	Nu	Nu am apelat	Nu	Nici prost nici bine	Satisfăcut	Moderat	Puțin	Moderat	Foarte mult	Foarte mult	Foarte mult	Foarte mult	Foarte mult	Foarte mult	Foarte mult	Foarte mult	Foarte mult	Extrem de mult	Satisfăcut	Satisfăcut	Satisfăcut	Satisfăcut	Satisfăcut	Nici satisfăcut nici nesatisfăcut	Nici satisfăcut nici nesatisfăcut	Satisfăcut	Nici satisfăcut nici nesatisfăcut	Satisfăcut	Foarte des	Moderat	Absent	Absent	Ușor	Absent	Ușor	Absent	Absent	Absent	Absent	Absent	Ușor
DA	Feminin	31-40	Studii post-universitare	Urban	Căsătorit/ă	Antreprenor	Am crescut consumul de țigarete	Între 6-12 pahare (150ml/pahar) de vin săptămânal sau echivalent alcool	Nu	Nu am apelat	Nu	Bine	Foarte satisfăcut	Moderat	Deloc	Foarte mult	Foarte mult	Foarte mult	Puțin	Foarte mult	Moderat	Foarte mult	Foarte mult	Extrem de mult	Moderat	Foarte mult	Satisfăcut	Satisfăcut	Satisfăcut	Satisfăcut	Satisfăcut	Satisfăcut	Satisfăcut	Satisfăcut	Satisfăcut	Satisfăcut	Foarte des	Sever	Foarte sever	Ușor	Moderat	Moderat	Sever	Moderat	Absent	Absent	Ușor	Absent	Absent
DA	Feminin	51-60	Studii post-universitare	Urban	Căsătorit/ă	Antreprenor	Nu fumez	Între 6-12 pahare (150ml/pahar) de vin săptămânal sau echivalent alcool	Nu	Nu am apelat	Nu	Bine	Satisfăcut	Moderat	Deloc	Moderat	Foarte mult	Foarte mult	Foarte mult	Foarte mult	Moderat	Foarte mult	Foarte mult	Foarte mult	Foarte mult	Foarte mult	Satisfăcut	Satisfăcut	Satisfăcut	Satisfăcut	Satisfăcut	Nici satisfăcut nici nesatisfăcut	Satisfăcut	Satisfăcut	Satisfăcut	Satisfăcut	Aproape des	Absent	Absent	Ușor	Ușor	Absent	Ușor	Absent	Absent	Absent	Absent	Absent	Absent
DA	Feminin	51-60	Facultate	Urban	Căsătorit/ă	Pensionar	Nu fumez	Nu consum alcool	Nu	Nu am apelat	Nu	Bine	Satisfăcut	Puțin	Moderat	Moderat	Moderat	Moderat	Moderat	Moderat	Moderat	Moderat	Moderat	Moderat	Moderat	Foarte mult	Satisfăcut	Satisfăcut	Satisfăcut	Satisfăcut	Satisfăcut	Satisfăcut	Satisfăcut	Satisfăcut	Satisfăcut	Satisfăcut	Rareori	Absent	Ușor	Absent	Ușor	Ușor	Ușor	Ușor	Ușor	Ușor	Absent	Ușor	Absent
DA	Feminin	41-50	Studii post-universitare	Rural	Necăsătorit/ă	Angajat	Nu fumez	Nu consum alcool	Nu	Nu am apelat	Nu	Bine	Satisfăcut	Puțin	Deloc	Moderat	Moderat	Moderat	Foarte mult	Moderat	Moderat	Moderat	Moderat	Moderat	Moderat	Moderat	Satisfăcut	Satisfăcut	Satisfăcut	Satisfăcut	Nesatisfăcut	Nesatisfăcut	Satisfăcut	Nesatisfăcut	Nesatisfăcut	Satisfăcut	Rareori	Moderat	Ușor	Absent	Absent	Ușor	Ușor	Absent	Absent	Absent	Absent	Moderat	Absent
DA	Feminin	51-60	Studii post-universitare	Urban	Căsătorit/ă	Angajat	Nu fumez	Nu consum alcool	Nu	Nu am apelat	Nu	Bine	Nesatisfăcut	Puțin	Moderat	Puțin	Moderat	Moderat	Moderat	Moderat	Puțin	Moderat	Foarte mult	Foarte mult	Puțin	Foarte mult	Nesatisfăcut	Nici satisfăcut nici nesatisfăcut	Nici satisfăcut nici nesatisfăcut	Nici satisfăcut nici nesatisfăcut	Nici satisfăcut nici nesatisfăcut	Foarte nesatisfăcut	Nesatisfăcut	Nici satisfăcut nici nesatisfăcut	Nici satisfăcut nici nesatisfăcut	Satisfăcut	Foarte des	Moderat	Moderat	Absent	Sever	Moderat	Moderat	Moderat	Ușor	Ușor	Ușor	Ușor	Ușor
DA	Masculin	31-40	Facultate	Urban	Necăsătorit/ă	Angajat	Nu fumez	Nu consum alcool	Nu	Nu am apelat	Nu	Bine	Nesatisfăcut	Moderat	Deloc	Moderat	Puțin	Moderat	Moderat	Moderat	Moderat	Puțin	Foarte mult	Foarte mult	Puțin	Puțin	Satisfăcut	Satisfăcut	Satisfăcut	Nici satisfăcut nici nesatisfăcut	Nesatisfăcut	Nesatisfăcut	Satisfăcut	Satisfăcut	Satisfăcut	Satisfăcut	Aproape des	Ușor	Ușor	Absent	Moderat	Ușor	Ușor	Absent	Absent	Absent	Absent	Absent	Ușor
DA	Feminin	41-50	Studii post-universitare	Rural	Căsătorit/ă	Angajat	Nu fumez	Nu mai mult de 6 pahare (150ml/pahar) de vin săptămânal sau echivalent alcool	Nu	Nu am apelat	Nu	Bine	Satisfăcut	Puțin	Deloc	Moderat	Foarte mult	Foarte mult	Foarte mult	Foarte mult	Moderat	Foarte mult	Extrem de mult	Extrem de mult	Puțin	Extrem de mult	Satisfăcut	Satisfăcut	Satisfăcut	Satisfăcut	Satisfăcut	Satisfăcut	Satisfăcut	Nici satisfăcut nici nesatisfăcut	Nici satisfăcut nici nesatisfăcut	Foarte satisfăcut	Foarte des	Moderat	Moderat	Absent	Absent	Moderat	Moderat	Absent	Absent	Absent	Ușor	Absent	Absent
DA	Feminin	31-40	Studii post-universitare	Urban	Căsătorit/ă	Angajat	Nu fumez	Nu consum alcool	Nu	Nu am apelat	Nu	Bine	Satisfăcut	Puțin	Puțin	Moderat	Moderat	Moderat	Moderat	Foarte mult	Moderat	Foarte mult	Moderat	Foarte mult	Puțin	Moderat	Satisfăcut	Satisfăcut	Satisfăcut	Satisfăcut	Nici satisfăcut nici nesatisfăcut	Nici satisfăcut nici nesatisfăcut	Nici satisfăcut nici nesatisfăcut	Nici satisfăcut nici nesatisfăcut	Foarte nesatisfăcut	Nesatisfăcut	Rareori	Moderat	Ușor	Ușor	Absent	Ușor	Ușor	Ușor	Ușor	Ușor	Ușor	Absent	Absent
DA	Feminin	41-50	Facultate	Urban	Căsătorit/ă	Angajat	Nu fumez	Nu mai mult de 6 pahare (150ml/pahar) de vin săptămânal sau echivalent alcool	Nu	Nu am apelat	Nu	Bine	Foarte satisfăcut	Deloc	Deloc	Foarte mult	Foarte mult	Foarte mult	Moderat	Foarte mult	Foarte mult	Foarte mult	Foarte mult	Foarte mult	Foarte mult	Foarte mult	Satisfăcut	Satisfăcut	Satisfăcut	Satisfăcut	Satisfăcut	Satisfăcut	Satisfăcut	Satisfăcut	Satisfăcut	Satisfăcut	Aproape des	Moderat	Moderat	Absent	Absent	Absent	Absent	Absent	Absent	Absent	Absent	Absent	Absent
DA	Feminin	31-40	Liceu	Urban	Divorțat/ă	Student	Am crescut consumul de țigarete	Nu consum alcool	Nu	Nu am apelat	Nu	Nici prost nici bine	Nici satisfăcut nici nestisfăcut	Foarte mult	Moderat	Puțin	Moderat	Puțin	Puțin	Moderat	Puțin	Puțin	Moderat	Extrem de mult	Puțin	Moderat	Nesatisfăcut	Nesatisfăcut	Nesatisfăcut	Nesatisfăcut	Nesatisfăcut	Nesatisfăcut	Satisfăcut	Satisfăcut	Nici satisfăcut nici nesatisfăcut	Satisfăcut	Foarte des	Moderat	Moderat	Absent	Moderat	Moderat	Moderat	Sever	Moderat	Moderat	Sever	Moderat	Moderat
DA	Feminin	18-25	Facultate	Urban	Căsătorit/ă	Angajat	Am redus consumul de țigarete	Nu mai mult de 6 pahare (150ml/pahar) de vin săptămânal sau echivalent alcool	Nu	Nu am apelat	Nu	Bine	Nici satisfăcut nici nestisfăcut	Puțin	Deloc	Moderat	Foarte mult	Moderat	Puțin	Moderat	Moderat	Foarte mult	Moderat	Foarte mult	Puțin	Foarte mult	Nesatisfăcut	Satisfăcut	Satisfăcut	Satisfăcut	Satisfăcut	Satisfăcut	Satisfăcut	Satisfăcut	Nesatisfăcut	Nesatisfăcut	Foarte des	Moderat	Sever	Moderat	Sever	Moderat	Moderat	Absent	Ușor	Ușor	Absent	Absent	Absent
DA	Masculin	41-50	Studii post-universitare	Urban	Căsătorit/ă	Angajat	Nu fumez	Nu mai mult de 6 pahare (150ml/pahar) de vin săptămânal sau echivalent alcool	Nu	Nu am apelat	Nu	Bine	Satisfăcut	Puțin	Deloc	Moderat	Moderat	Moderat	Moderat	Moderat	Moderat	Moderat	Puțin	Moderat	Moderat	Moderat	Foarte satisfăcut	Satisfăcut	Satisfăcut	Satisfăcut	Satisfăcut	Satisfăcut	Nici satisfăcut nici nesatisfăcut	Satisfăcut	Satisfăcut	Satisfăcut	Rareori	Ușor	Ușor	Absent	Absent	Ușor	Absent	Absent	Absent	Absent	Absent	Absent	Absent
DA	Feminin	51-60	Facultate	Urban	Văduv/ă	Pensionar	Am crescut consumul de țigarete	Nu consum alcool	Nu	Nu am apelat	Nu	Bine	Satisfăcut	Deloc	Deloc	Foarte mult	Foarte mult	Foarte mult	Deloc	Moderat	Moderat	Moderat	Moderat	Extrem de mult	Moderat	Moderat	Foarte satisfăcut	Satisfăcut	Satisfăcut	Satisfăcut	Satisfăcut	Satisfăcut	Satisfăcut	Satisfăcut	Foarte nesatisfăcut	Satisfăcut	Niciodată	Ușor	Ușor	Absent	Absent	Absent	Absent	Absent	Absent	Absent	Ușor	Absent	Absent
DA	Feminin	41-50	Studii post-universitare	Urban	Căsătorit/ă	Angajat	Nu fumez	Nu consum alcool	Nu	Nu am apelat	Nu	Bine	Satisfăcut	Moderat	Deloc	Foarte mult	Foarte mult	Moderat	Moderat	Moderat	Moderat	Foarte mult	Moderat	Foarte mult	Moderat	Foarte mult	Nici satisfăcut nici nesatisfăcut	Satisfăcut	Satisfăcut	Satisfăcut	Satisfăcut	Foarte satisfăcut	Foarte satisfăcut	Foarte satisfăcut	Nici satisfăcut nici nesatisfăcut	Satisfăcut	Aproape des	Moderat	Ușor	Absent	Absent	Ușor	Absent	Absent	Absent	Absent	Absent	Absent	Absent
DA	Feminin	41-50	Studii post-universitare	Urban	Căsătorit/ă	Angajat	Nu fumez	Nu consum alcool	Nu	Nu am apelat	Nu	Bine	Satisfăcut	Moderat	Deloc	Moderat	Extrem de mult	Foarte mult	Puțin	Moderat	Moderat	Foarte mult	Moderat	Foarte mult	Moderat	Foarte mult	Satisfăcut	Satisfăcut	Nici satisfăcut nici nesatisfăcut	Satisfăcut	Satisfăcut	Satisfăcut	Nesatisfăcut	Satisfăcut	Nici satisfăcut nici nesatisfăcut	Satisfăcut	Foarte des	Moderat	Moderat	Ușor	Absent	Moderat	Absent	Absent	Absent	Sever	Absent	Absent	Absent
DA	Feminin	41-50	Facultate	Urban	Căsătorit/ă	Angajat	Nu fumez	Nu consum alcool	Nu	Nu am apelat	Nu	Bine	Satisfăcut	Puțin	Deloc	Moderat	Foarte mult	Foarte mult	Moderat	Foarte mult	Foarte mult	Foarte mult	Moderat	Foarte mult	Moderat	Foarte mult	Satisfăcut	Satisfăcut	Satisfăcut	Satisfăcut	Satisfăcut	Satisfăcut	Satisfăcut	Nici satisfăcut nici nesatisfăcut	Nesatisfăcut	Satisfăcut	Rareori	Ușor	Absent	Absent	Ușor	Absent	Absent	Absent	Absent	Ușor	Ușor	Absent	Absent
DA	Feminin	41-50	Facultate, Studii post-universitare	Urban	Căsătorit/ă	Angajat	Nu fumez	Nu consum alcool	Nu	Nu am apelat	Nu	Nici prost nici bine	Satisfăcut	Puțin	Deloc	Moderat	Foarte mult	Moderat	Deloc	Foarte mult	Moderat	Foarte mult	Moderat	Moderat	Moderat	Moderat	Satisfăcut	Satisfăcut	Satisfăcut	Satisfăcut	Satisfăcut	Satisfăcut	Satisfăcut	Satisfăcut	Satisfăcut	Foarte satisfăcut	Niciodată	Absent	Absent	Absent	Absent	Absent	Absent	Absent	Absent	Absent	Absent	Absent	Absent
DA	Feminin	31-40	Facultate	Urban	Separat	Angajat	Nu fumez	Nu mai mult de 6 pahare (150ml/pahar) de vin săptămânal sau echivalent alcool	Nu	Stări anxioase	Nu	Bine	Satisfăcut	Deloc	Deloc	Moderat	Foarte mult	Foarte mult	Puțin	Foarte mult	Foarte mult	Foarte mult	Foarte mult	Foarte mult	Moderat	Foarte mult	Nesatisfăcut	Satisfăcut	Satisfăcut	Satisfăcut	Satisfăcut	Nesatisfăcut	Satisfăcut	Satisfăcut	Satisfăcut	Satisfăcut	Rareori	Ușor	Absent	Ușor	Ușor	Absent	Absent	Ușor	Absent	Absent	Absent	Absent	Absent
DA	Feminin	51-60	Facultate	Urban	Căsătorit/ă	Angajat	Nu fumez	Nu mai mult de 6 pahare (150ml/pahar) de vin săptămânal sau echivalent alcool	Nu	Nu am apelat	Nu	Bine	Satisfăcut	Deloc	Deloc	Foarte mult	Foarte mult	Foarte mult	Deloc	Moderat	Foarte mult	Foarte mult	Moderat	Foarte mult	Moderat	Foarte mult	Satisfăcut	Satisfăcut	Satisfăcut	Satisfăcut	Satisfăcut	Satisfăcut	Satisfăcut	Satisfăcut	Satisfăcut	Satisfăcut	Rareori	Absent	Absent	Absent	Absent	Absent	Absent	Ușor	Absent	Absent	Absent	Absent	Absent
DA	Feminin	61-70	Facultate	Rural	Divorțat/ă	Pensionar	Am crescut consumul de țigarete	Nu consum alcool	Nu	Nu am apelat	Da	Nici prost nici bine	Nesatisfăcut	Moderat	Moderat	Moderat	Foarte mult	Foarte mult	Moderat	Moderat	Moderat	Puțin	Puțin	Foarte mult	Puțin	Moderat	Nesatisfăcut	Nici satisfăcut nici nesatisfăcut	Nici satisfăcut nici nesatisfăcut	Nici satisfăcut nici nesatisfăcut	Nesatisfăcut	Foarte nesatisfăcut	Nici satisfăcut nici nesatisfăcut	Satisfăcut	Satisfăcut	Satisfăcut	Aproape des	Moderat	Moderat	Absent	Moderat	Moderat	Moderat	Ușor	Ușor	Ușor	Absent	Absent	Absent
DA	Feminin	31-40	Liceu	Urban	Căsătorit/ă	Maternitate	Nu fumez	Nu consum alcool	Nu	Nu am apelat	Nu	Bine	Satisfăcut	Moderat	Deloc	Moderat	Extrem de mult	Moderat	Moderat	Moderat	Moderat	Moderat	Moderat	Moderat	Moderat	Moderat	Nici satisfăcut nici nesatisfăcut	Nici satisfăcut nici nesatisfăcut	Satisfăcut	Satisfăcut	Nici satisfăcut nici nesatisfăcut	Nici satisfăcut nici nesatisfăcut	Satisfăcut	Satisfăcut	Nesatisfăcut	Nici satisfăcut nici nesatisfăcut	Aproape des	Moderat	Moderat	Absent	Absent	Absent	Absent	Absent	Absent	Moderat	Absent	Absent	Absent
DA	Feminin	41-50	Studii post-universitare	Urban	Căsătorit/ă	Angajat	Nu fumez	Nu mai mult de 6 pahare (150ml/pahar) de vin săptămânal sau echivalent alcool	Nu	Nu am apelat	Nu	Bine	Satisfăcut	Moderat	Puțin	Moderat	Foarte mult	Foarte mult	Moderat	Foarte mult	Moderat	Moderat	Foarte mult	Foarte mult	Moderat	Foarte mult	Satisfăcut	Satisfăcut	Satisfăcut	Satisfăcut	Satisfăcut	Nici satisfăcut nici nesatisfăcut	Satisfăcut	Foarte satisfăcut	Foarte satisfăcut	Foarte satisfăcut	Aproape des	Moderat	Ușor	Absent	Ușor	Ușor	Ușor	Ușor	Absent	Absent	Absent	Absent	Absent
DA	Feminin	31-40	Facultate	Urban	Căsătorit/ă	Angajat	Nu fumez	Nu consum alcool	Nu	Nu am apelat	Nu	Foarte bine	Nici satisfăcut nici nestisfăcut	Puțin	Deloc	Foarte mult	Extrem de mult	Moderat	Moderat	Foarte mult	Foarte mult	Moderat	Foarte mult	Foarte mult	Puțin	Foarte mult	Satisfăcut	Satisfăcut	Satisfăcut	Satisfăcut	Satisfăcut	Satisfăcut	Satisfăcut	Foarte satisfăcut	Satisfăcut	Foarte satisfăcut	Aproape des	Absent	Absent	Absent	Absent	Moderat	Ușor	Ușor	Absent	Absent	Absent	Absent	Absent
DA	Feminin	26-30	Studii post-universitare	Urban	Necăsătorit/ă	Angajat	Am redus consumul de țigarete	Nu consum alcool	Nu	Nu am apelat	Nu	Bine	Satisfăcut	Deloc	Deloc	Foarte mult	Foarte mult	Moderat	Moderat	Foarte mult	Moderat	Moderat	Moderat	Foarte mult	Moderat	Moderat	Satisfăcut	Satisfăcut	Satisfăcut	Satisfăcut	Nici satisfăcut nici nesatisfăcut	Satisfăcut	Nici satisfăcut nici nesatisfăcut	Satisfăcut	Satisfăcut	Satisfăcut	Rareori	Ușor	Absent	Ușor	Absent	Ușor	Absent	Absent	Absent	Absent	Absent	Absent	Absent
DA	Feminin	41-50	Facultate	Urban	Căsătorit/ă	Angajat	Nu fumez	Nu mai mult de 6 pahare (150ml/pahar) de vin săptămânal sau echivalent alcool	Nu	Nu am apelat	Nu	Nici prost nici bine	Satisfăcut	Deloc	Puțin	Moderat	Puțin	Puțin	Moderat	Moderat	Puțin	Foarte mult	Foarte mult	Extrem de mult	Puțin	Moderat	Foarte nesatisfăcut	Nesatisfăcut	Nesatisfăcut	Nici satisfăcut nici nesatisfăcut	Satisfăcut	Foarte satisfăcut	Foarte satisfăcut	Satisfăcut	Foarte satisfăcut	Foarte satisfăcut	Aproape des	Moderat	Ușor	Absent	Sever	Moderat	Ușor	Ușor	Absent	Absent	Absent	Absent	Absent
DA	Masculin	61-70	Facultate	Urban	Căsătorit/ă	Liber profesionist	Am redus consumul de țigarete	Între 6-12 pahare (150ml/pahar) de vin săptămânal sau echivalent alcool	Nu	Nu am apelat	Nu	Prost	Satisfăcut	Foarte mult	Puțin	Moderat	Foarte mult	Moderat	Foarte mult	Moderat	Moderat	Moderat	Foarte mult	Foarte mult	Puțin	Moderat	Nesatisfăcut	Satisfăcut	Satisfăcut	Satisfăcut	Nici satisfăcut nici nesatisfăcut	Nici satisfăcut nici nesatisfăcut	Nici satisfăcut nici nesatisfăcut	Foarte satisfăcut	Satisfăcut	Foarte satisfăcut	Aproape des	Ușor	Ușor	Absent	Moderat	Ușor	Sever	Ușor	Ușor	Absent	Ușor	Moderat	Ușor
DA	Feminin	31-40	Facultate	Urban	Căsătorit/ă	Angajat	Nu fumez	Nu consum alcool	Nu	Nu am apelat	Nu	Foarte bine	Foarte satisfăcut	Deloc	Deloc	Foarte mult	Foarte mult	Foarte mult	Foarte mult	Foarte mult	Foarte mult	Foarte mult	Foarte mult	Foarte mult	Moderat	Foarte mult	Satisfăcut	Satisfăcut	Satisfăcut	Satisfăcut	Satisfăcut	Satisfăcut	Satisfăcut	Satisfăcut	Satisfăcut	Satisfăcut	Rareori	Ușor	Absent	Absent	Absent	Absent	Absent	Absent	Absent	Absent	Absent	Absent	Absent
DA	Masculin	41-50	Facultate	Urban	Căsătorit/ă	Angajat	Nu fumez	Nu consum alcool	Nu	Nu am apelat	Nu	Foarte bine	Foarte satisfăcut	Deloc	Deloc	Foarte mult	Foarte mult	Foarte mult	Foarte mult	Foarte mult	Extrem de mult	Moderat	Moderat	Foarte mult	Extrem de mult	Extrem de mult	Foarte satisfăcut	Satisfăcut	Foarte satisfăcut	Satisfăcut	Foarte satisfăcut	Foarte satisfăcut	Foarte satisfăcut	Foarte satisfăcut	Nici satisfăcut nici nesatisfăcut	Foarte satisfăcut	Rareori	Moderat	Absent	Absent	Absent	Absent	Absent	Absent	Absent	Absent	Absent	Ușor	Absent
DA	Feminin	31-40	Studii post-universitare	Urban	Necăsătorit/ă	Angajat	Nu fumez	Nu consum alcool	Nu	Nu am apelat	Nu	Foarte bine	Foarte satisfăcut	Deloc	Deloc	Foarte mult	Extrem de mult	Foarte mult	Moderat	Moderat	Foarte mult	Foarte mult	Foarte mult	Moderat	Foarte mult	Moderat	Satisfăcut	Satisfăcut	Satisfăcut	Satisfăcut	Satisfăcut	Satisfăcut	Satisfăcut	Foarte satisfăcut	Satisfăcut	Foarte satisfăcut	Aproape des	Ușor	Absent	Absent	Absent	Absent	Absent	Absent	Absent	Absent	Absent	Absent	Absent
DA	Feminin	31-40	Studii post-universitare	Urban	Necăsătorit/ă	Angajat	Nu fumez	Între 6-12 pahare (150ml/pahar) de vin săptămânal sau echivalent alcool	Nu	Nu am apelat	Nu	Bine	Satisfăcut	Puțin	Deloc	Moderat	Foarte mult	Puțin	Moderat	Moderat	Moderat	Moderat	Foarte mult	Extrem de mult	Moderat	Foarte mult	Foarte nesatisfăcut	Nici satisfăcut nici nesatisfăcut	Nesatisfăcut	Nici satisfăcut nici nesatisfăcut	Nici satisfăcut nici nesatisfăcut	Nesatisfăcut	Satisfăcut	Satisfăcut	Foarte satisfăcut	Foarte satisfăcut	Aproape des	Ușor	Ușor	Absent	Moderat	Moderat	Moderat	Ușor	Ușor	Ușor	Absent	Absent	Absent
DA	Feminin	41-50	Facultate	Urban	Căsătorit/ă	Angajat	Am redus consumul de țigarete	Nu mai mult de 6 pahare (150ml/pahar) de vin săptămânal sau echivalent alcool	Nu	Nu am apelat	Nu	Nici prost nici bine	Nici satisfăcut nici nestisfăcut	Deloc	Puțin	Moderat	Foarte mult	Moderat	Moderat	Moderat	Moderat	Moderat	Moderat	Foarte mult	Moderat	Foarte mult	Nesatisfăcut	Nici satisfăcut nici nesatisfăcut	Nesatisfăcut	Nici satisfăcut nici nesatisfăcut	Nesatisfăcut	Nici satisfăcut nici nesatisfăcut	Nici satisfăcut nici nesatisfăcut	Satisfăcut	Nesatisfăcut	Satisfăcut	Foarte des	Ușor	Absent	Absent	Moderat	Moderat	Ușor	Absent	Absent	Moderat	Absent	Moderat	Ușor
DA	Masculin	26-30	Facultate	Urban	Concubinaj	Angajat	Am crescut consumul de țigarete	Mai mult de 12 pahare (150ml/pahar) de vin săptămânal sau echivalent alcool	Da	Stări depresive	Nu	Bine	Satisfăcut	Moderat	Deloc	Moderat	Puțin	Puțin	Puțin	Moderat	Moderat	Moderat	Moderat	Foarte mult	Moderat	Foarte mult	Nici satisfăcut nici nesatisfăcut	Nesatisfăcut	Nesatisfăcut	Nesatisfăcut	Nesatisfăcut	Satisfăcut	Foarte satisfăcut	Foarte satisfăcut	Foarte nesatisfăcut	Nici satisfăcut nici nesatisfăcut	Foarte des	Moderat	Ușor	Moderat	Moderat	Moderat	Moderat	Sever	Absent	Absent	Absent	Ușor	Ușor
DA	Feminin	41-50	Facultate	Urban	Căsătorit/ă	Angajat	Am redus consumul de țigarete	Nu consum alcool	Nu	Nu am apelat	Nu	Bine	Satisfăcut	Puțin	Deloc	Moderat	Foarte mult	Foarte mult	Moderat	Foarte mult	Foarte mult	Foarte mult	Moderat	Extrem de mult	Moderat	Foarte mult	Foarte satisfăcut	Satisfăcut	Satisfăcut	Satisfăcut	Satisfăcut	Satisfăcut	Satisfăcut	Nesatisfăcut	Satisfăcut	Satisfăcut	Aproape des	Ușor	Absent	Absent	Absent	Absent	Absent	Absent	Absent	Absent	Absent	Absent	Absent
DA	Feminin	51-60	Studii post-universitare	Urban	Văduv/ă	Liber profesionist	Nu fumez	Nu mai mult de 6 pahare (150ml/pahar) de vin săptămânal sau echivalent alcool	Nu	Nu am apelat	Nu	Bine	Satisfăcut	Deloc	Deloc	Moderat	Extrem de mult	Moderat	Moderat	Foarte mult	Moderat	Foarte mult	Moderat	Moderat	Foarte mult	Foarte mult	Satisfăcut	Nici satisfăcut nici nesatisfăcut	Nici satisfăcut nici nesatisfăcut	Nesatisfăcut	Nesatisfăcut	Foarte nesatisfăcut	Satisfăcut	Foarte satisfăcut	Satisfăcut	Foarte satisfăcut	Foarte des	Sever	Moderat	Foarte sever	Moderat	Moderat	Sever	Ușor	Absent	Absent	Absent	Absent	Absent
DA	Feminin	18-25	Postliceala	Urban	Căsătorit/ă	Concediu creștere copil	Nu fumez	Nu consum alcool	Nu	Nu am apelat	Da	Bine	Satisfăcut	Puțin	Deloc	Extrem de mult	Extrem de mult	Foarte mult	Moderat	Moderat	Puțin	Foarte mult	Extrem de mult	Foarte mult	Deloc	Foarte mult	Satisfăcut	Nesatisfăcut	Nici satisfăcut nici nesatisfăcut	Nesatisfăcut	Foarte satisfăcut	Nesatisfăcut	Foarte nesatisfăcut	Foarte satisfăcut	Foarte satisfăcut	Satisfăcut	Aproape des	Moderat	Sever	Absent	Absent	Ușor	Sever	Absent	Absent	Absent	Absent	Sever	Absent
DA	Feminin	31-40	Facultate	Urban	Căsătorit/ă	Angajat	Nu fumez	Nu consum alcool	Nu	Nu am apelat	Nu	Foarte bine	Foarte satisfăcut	Foarte mult	Puțin	Extrem de mult	Extrem de mult	Foarte mult	Extrem de mult	Foarte mult	Extrem de mult	Moderat	Foarte mult	Extrem de mult	Puțin	Moderat	Satisfăcut	Satisfăcut	Satisfăcut	Satisfăcut	Satisfăcut	Satisfăcut	Foarte satisfăcut	Foarte satisfăcut	Foarte satisfăcut	Satisfăcut	Rareori	Ușor	Moderat	Ușor	Ușor	Ușor	Ușor	Ușor	Ușor	Moderat	Absent	Absent	Absent
DA	Masculin	41-50	Facultate	Urban	Văduv/ă	Antreprenor	Nu fumez	Nu mai mult de 6 pahare (150ml/pahar) de vin săptămânal sau echivalent alcool	Nu	Nu am apelat	Nu	Nici prost nici bine	Nesatisfăcut	Puțin	Puțin	Moderat	Moderat	Moderat	Moderat	Puțin	Moderat	Foarte mult	Moderat	Foarte mult	Puțin	Foarte mult	Nesatisfăcut	Nici satisfăcut nici nesatisfăcut	Nesatisfăcut	Nici satisfăcut nici nesatisfăcut	Nesatisfăcut	Nici satisfăcut nici nesatisfăcut	Nici satisfăcut nici nesatisfăcut	Satisfăcut	Nesatisfăcut	Nesatisfăcut	Aproape des	Ușor	Ușor	Absent	Moderat	Ușor	Moderat	Ușor	Moderat	Moderat	Absent	Moderat	Moderat
DA	Feminin	41-50	Liceu	Urban	Concubinaj	Angajat	Am început consumul	Mai mult de 12 pahare (150ml/pahar) de vin săptămânal sau echivalent alcool	Nu	Nu am apelat	Nu	Nici prost nici bine	Nesatisfăcut	Moderat	Deloc	Deloc	Deloc	Moderat	Moderat	Puțin	Puțin	Deloc	Foarte mult	Foarte mult	Deloc	Puțin	Nesatisfăcut	Nesatisfăcut	Nici satisfăcut nici nesatisfăcut	Foarte nesatisfăcut	Foarte nesatisfăcut	Foarte nesatisfăcut	Nesatisfăcut	Nici satisfăcut nici nesatisfăcut	Nici satisfăcut nici nesatisfăcut	Nici satisfăcut nici nesatisfăcut	Foarte des	Moderat	Sever	Sever	Sever	Moderat	Sever	Moderat	Ușor	Ușor	Ușor	Moderat	Sever
DA	Feminin	26-30	Studii post-universitare	Urban	Necăsătorit/ă	Angajat	Nu fumez	Nu consum alcool	Nu	Nu am apelat	Nu	Nici prost nici bine	Satisfăcut	Deloc	Deloc	Moderat	Moderat	Moderat	Foarte mult	Moderat	Moderat	Foarte mult	Foarte mult	Foarte mult	Deloc	Foarte mult	Satisfăcut	Nici satisfăcut nici nesatisfăcut	Satisfăcut	Nici satisfăcut nici nesatisfăcut	Satisfăcut	Satisfăcut	Satisfăcut	Foarte satisfăcut	Satisfăcut	Foarte satisfăcut	Rareori	Ușor	Ușor	Absent	Absent	Ușor	Absent	Absent	Absent	Absent	Absent	Absent	Absent
DA	Masculin	41-50	Facultate	Urban	Căsătorit/ă	Antreprenor	Nu fumez	Nu consum alcool	Nu	Nu am apelat	Nu	Bine	Nici satisfăcut nici nestisfăcut	Deloc	Moderat	Moderat	Moderat	Moderat	Moderat	Moderat	Moderat	Foarte mult	Foarte mult	Extrem de mult	Foarte mult	Extrem de mult	Satisfăcut	Satisfăcut	Satisfăcut	Satisfăcut	Satisfăcut	Satisfăcut	Satisfăcut	Foarte satisfăcut	Satisfăcut	Foarte satisfăcut	Foarte des	Sever	Moderat	Ușor	Moderat	Moderat	Ușor	Absent	Absent	Absent	Absent	Absent	Ușor
DA	Masculin	31-40	Facultate	Urban	Necăsătorit/ă	Angajat	Nu fumez	Nu consum alcool	Nu	Nu am apelat	Nu	Bine	Satisfăcut	Puțin	Deloc	Foarte mult	Foarte mult	Foarte mult	Moderat	Foarte mult	Foarte mult	Foarte mult	Foarte mult	Foarte mult	Moderat	Foarte mult	Nici satisfăcut nici nesatisfăcut	Satisfăcut	Satisfăcut	Satisfăcut	Satisfăcut	Satisfăcut	Satisfăcut	Satisfăcut	Satisfăcut	Satisfăcut	Rareori	Ușor	Absent	Absent	Absent	Absent	Absent	Absent	Absent	Absent	Absent	Absent	Absent
DA	Feminin	51-60	Studii post-universitare	Urban	Căsătorit/ă	Liber profesionist	Am crescut consumul de țigarete	Nu mai mult de 6 pahare (150ml/pahar) de vin săptămânal sau echivalent alcool	Nu	Nu am apelat	Nu	Bine	Satisfăcut	Foarte mult	Puțin	Moderat	Foarte mult	Moderat	Moderat	Moderat	Puțin	Moderat	Foarte mult	Foarte mult	Puțin	Moderat	Nesatisfăcut	Nesatisfăcut	Nici satisfăcut nici nesatisfăcut	Nici satisfăcut nici nesatisfăcut	Nici satisfăcut nici nesatisfăcut	Nesatisfăcut	Nici satisfăcut nici nesatisfăcut	Foarte satisfăcut	Satisfăcut	Foarte satisfăcut	Foarte des	Moderat	Moderat	Absent	Moderat	Moderat	Moderat	Moderat	Absent	Ușor	Absent	Ușor	Absent
DA	Feminin	26-30	Liceu	Rural	Căsătorit/ă	Casnica	Nu fumez	Nu consum alcool	Nu	Nu am apelat	Nu	Foarte bine	Foarte satisfăcut	Deloc	Deloc	Foarte mult	Foarte mult	Foarte mult	Foarte mult	Foarte mult	Foarte mult	Moderat	Moderat	Moderat	Foarte mult	Foarte mult	Foarte satisfăcut	Foarte satisfăcut	Foarte satisfăcut	Foarte satisfăcut	Foarte satisfăcut	Foarte satisfăcut	Foarte satisfăcut	Foarte satisfăcut	Satisfăcut	Nici satisfăcut nici nesatisfăcut	Niciodată	Absent	Absent	Absent	Absent	Absent	Absent	Absent	Absent	Absent	Absent	Absent	Absent
DA	Feminin	31-40	Liceu	Rural	Căsătorit/ă	Angajat	Am redus consumul de țigarete	Nu consum alcool	Nu	Nu am apelat	Nu	Bine	Nici satisfăcut nici nestisfăcut	Puțin	Puțin	Foarte mult	Moderat	Moderat	Moderat	Moderat	Moderat	Foarte mult	Moderat	Extrem de mult	Moderat	Foarte mult	Satisfăcut	Satisfăcut	Satisfăcut	Satisfăcut	Satisfăcut	Nici satisfăcut nici nesatisfăcut	Nici satisfăcut nici nesatisfăcut	Foarte satisfăcut	Nesatisfăcut	Satisfăcut	Rareori	Absent	Absent	Absent	Absent	Absent	Absent	Ușor	Absent	Ușor	Absent	Ușor	Ușor
DA	Feminin	31-40	Facultate	Urban	Căsătorit/ă	Angajat	Nu fumez	Nu consum alcool	Nu	Nu am apelat	Nu	Nici prost nici bine	Satisfăcut	Puțin	Deloc	Foarte mult	Extrem de mult	Foarte mult	Moderat	Foarte mult	Moderat	Foarte mult	Foarte mult	Extrem de mult	Moderat	Foarte mult	Satisfăcut	Satisfăcut	Satisfăcut	Satisfăcut	Satisfăcut	Satisfăcut	Satisfăcut	Foarte satisfăcut	Satisfăcut	Satisfăcut	Rareori	Moderat	Ușor	Ușor	Absent	Absent	Absent	Absent	Ușor	Moderat	Moderat	Absent	Absent
DA	Masculin	31-40	Studii post-universitare	Urban	Necăsătorit/ă	Angajat	Nu fumez	Nu mai mult de 6 pahare (150ml/pahar) de vin săptămânal sau echivalent alcool	Nu	Nu am apelat	Nu	Foarte bine	Satisfăcut	Puțin	Deloc	Foarte mult	Foarte mult	Foarte mult	Moderat	Foarte mult	Moderat	Foarte mult	Moderat	Foarte mult	Moderat	Moderat	Satisfăcut	Satisfăcut	Satisfăcut	Satisfăcut	Satisfăcut	Satisfăcut	Satisfăcut	Satisfăcut	Satisfăcut	Foarte satisfăcut	Rareori	Ușor	Absent	Absent	Ușor	Absent	Absent	Absent	Absent	Absent	Absent	Absent	Absent
DA	Feminin	26-30	Facultate	Urban	Căsătorit/ă	Angajat	Nu fumez	Nu mai mult de 6 pahare (150ml/pahar) de vin săptămânal sau echivalent alcool	Nu	Nu am apelat	Nu	Bine	Satisfăcut	Puțin	Deloc	Moderat	Foarte mult	Moderat	Moderat	Foarte mult	Moderat	Puțin	Extrem de mult	Foarte mult	Foarte mult	Foarte mult	Satisfăcut	Satisfăcut	Nici satisfăcut nici nesatisfăcut	Nesatisfăcut	Satisfăcut	Satisfăcut	Satisfăcut	Foarte satisfăcut	Foarte satisfăcut	Foarte satisfăcut	Aproape des	Ușor	Absent	Absent	Absent	Ușor	Ușor	Ușor	Absent	Absent	Absent	Absent	Absent
DA	Feminin	31-40	Facultate	Urban	Căsătorit/ă	Șomer	Nu fumez	Nu consum alcool	Nu	Stări anxioase	Nu	Bine	Satisfăcut	Puțin	Puțin	Puțin	Puțin	Moderat	Puțin	Moderat	Moderat	Moderat	Moderat	Puțin	Puțin	Foarte mult	Nesatisfăcut	Nesatisfăcut	Nici satisfăcut nici nesatisfăcut	Nici satisfăcut nici nesatisfăcut	Foarte nesatisfăcut	Nici satisfăcut nici nesatisfăcut	Nici satisfăcut nici nesatisfăcut	Nici satisfăcut nici nesatisfăcut	Satisfăcut	Satisfăcut	Foarte des	Foarte sever	Sever	Ușor	Moderat	Moderat	Sever	Moderat	Moderat	Ușor	Absent	Ușor	Absent
DA	Feminin	26-30	Facultate	Urban	Căsătorit/ă	Angajat	Am crescut consumul de țigarete	Nu mai mult de 6 pahare (150ml/pahar) de vin săptămânal sau echivalent alcool	Nu	Nu am apelat	Nu	Foarte bine	Satisfăcut	Deloc	Deloc	Foarte mult	Foarte mult	Extrem de mult	Foarte mult	Foarte mult	Moderat	Foarte mult	Foarte mult	Extrem de mult	Puțin	Foarte mult	Satisfăcut	Satisfăcut	Satisfăcut	Satisfăcut	Satisfăcut	Nici satisfăcut nici nesatisfăcut	Satisfăcut	Nesatisfăcut	Satisfăcut	Foarte satisfăcut	Foarte des	Moderat	Moderat	Absent	Ușor	Absent	Moderat	Sever	Absent	Moderat	Absent	Absent	Ușor
DA	Feminin	31-40	Facultate	Rural	Căsătorit/ă	Angajat	Nu fumez	Nu consum alcool	Nu	Nu am apelat	Nu	Foarte bine	Foarte satisfăcut	Puțin	Deloc	Foarte mult	Foarte mult	Foarte mult	Moderat	Foarte mult	Moderat	Foarte mult	Foarte mult	Foarte mult	Moderat	Foarte mult	Nici satisfăcut nici nesatisfăcut	Nesatisfăcut	Nesatisfăcut	Nici satisfăcut nici nesatisfăcut	Nesatisfăcut	Nesatisfăcut	Nici satisfăcut nici nesatisfăcut	Nici satisfăcut nici nesatisfăcut	Satisfăcut	Foarte satisfăcut	Aproape des	Moderat	Ușor	Ușor	Ușor	Ușor	Ușor	Absent	Ușor	Absent	Ușor	Ușor	Absent
DA	Masculin	31-40	Facultate	Urban	Căsătorit/ă	Angajat	Am crescut consumul de țigarete	Între 6-12 pahare (150ml/pahar) de vin săptămânal sau echivalent alcool	Nu	Stări anxioase, Stări depresive, Tulburări de somn	Da	Nici prost nici bine	Satisfăcut	Moderat	Puțin	Foarte mult	Foarte mult	Foarte mult	Extrem de mult	Foarte mult	Moderat	Moderat	Moderat	Extrem de mult	Moderat	Moderat	Nici satisfăcut nici nesatisfăcut	Nici satisfăcut nici nesatisfăcut	Nici satisfăcut nici nesatisfăcut	Nici satisfăcut nici nesatisfăcut	Satisfăcut	Nici satisfăcut nici nesatisfăcut	Nici satisfăcut nici nesatisfăcut	Satisfăcut	Nici satisfăcut nici nesatisfăcut	Satisfăcut	Rareori	Foarte sever	Sever	Ușor	Moderat	Moderat	Moderat	Moderat	Moderat	Absent	Absent	Absent	Ușor
DA	Feminin	31-40	Facultate	Rural	Necăsătorit/ă	Angajat	Nu fumez	Nu consum alcool	Nu	Nu am apelat	Nu	Bine	Satisfăcut	Puțin	Deloc	Moderat	Moderat	Moderat	Moderat	Foarte mult	Moderat	Moderat	Foarte mult	Moderat	Puțin	Puțin	Nesatisfăcut	Nici satisfăcut nici nesatisfăcut	Nici satisfăcut nici nesatisfăcut	Nici satisfăcut nici nesatisfăcut	Nesatisfăcut	Nesatisfăcut	Foarte nesatisfăcut	Nici satisfăcut nici nesatisfăcut	Foarte nesatisfăcut	Nici satisfăcut nici nesatisfăcut	Rareori	Ușor	Ușor	Absent	Ușor	Ușor	Moderat	Ușor	Absent	Absent	Absent	Absent	Absent
DA	Feminin	41-50	Studii post-universitare	Urban	Concubinaj	Angajat	Am crescut consumul de țigarete	Nu mai mult de 6 pahare (150ml/pahar) de vin săptămânal sau echivalent alcool	Nu	Nu am apelat	Nu	Bine	Satisfăcut	Deloc	Deloc	Puțin	Puțin	Moderat	Moderat	Moderat	Puțin	Moderat	Moderat	Foarte mult	Foarte mult	Foarte mult	Satisfăcut	Nesatisfăcut	Nici satisfăcut nici nesatisfăcut	Nesatisfăcut	Nesatisfăcut	Foarte nesatisfăcut	Nesatisfăcut	Nesatisfăcut	Nici satisfăcut nici nesatisfăcut	Satisfăcut	Aproape des	Moderat	Ușor	Ușor	Moderat	Moderat	Moderat	Moderat	Absent	Absent	Absent	Absent	Ușor
DA	Feminin	41-50	Studii post-universitare	Urban	Divorțat/ă	Angajat	Nu fumez	Nu consum alcool	Nu	Stări anxioase, Tulburări de somn	Nu	Prost	Nici satisfăcut nici nestisfăcut	Puțin	Deloc	Moderat	Moderat	Moderat	Moderat	Puțin	Puțin	Moderat	Puțin	Moderat	Puțin	Foarte mult	Nesatisfăcut	Nici satisfăcut nici nesatisfăcut	Satisfăcut	Nici satisfăcut nici nesatisfăcut	Nici satisfăcut nici nesatisfăcut	Nesatisfăcut	Nici satisfăcut nici nesatisfăcut	Satisfăcut	Satisfăcut	Nici satisfăcut nici nesatisfăcut	Aproape des	Moderat	Ușor	Sever	Ușor	Ușor	Ușor	Absent	Absent	Absent	Absent	Absent	Absent
DA	Feminin	41-50	Studii post-universitare	Urban	Căsătorit/ă	Angajat	Am crescut consumul de țigarete	Nu consum alcool	Nu	Nu am apelat	Nu	Bine	Nici satisfăcut nici nestisfăcut	Puțin	Puțin	Foarte mult	Extrem de mult	Foarte mult	Foarte mult	Foarte mult	Foarte mult	Moderat	Foarte mult	Foarte mult	Puțin	Moderat	Satisfăcut	Satisfăcut	Satisfăcut	Satisfăcut	Satisfăcut	Foarte nesatisfăcut	Satisfăcut	Satisfăcut	Satisfăcut	Satisfăcut	Rareori	Absent	Ușor	Absent	Ușor	Absent	Absent	Ușor	Absent	Absent	Absent	Absent	Absent
DA	Feminin	61-70	Liceu	Urban	Căsătorit/ă	Pensionar	Nu fumez	Nu consum alcool	Nu	Nu am apelat	Nu	Bine	Satisfăcut	Moderat	Moderat	Extrem de mult	Extrem de mult	Foarte mult	Foarte mult	Moderat	Foarte mult	Foarte mult	Moderat	Foarte mult	Foarte mult	Foarte mult	Foarte satisfăcut	Foarte satisfăcut	Satisfăcut	Satisfăcut	Satisfăcut	Nici satisfăcut nici nesatisfăcut	Foarte satisfăcut	Satisfăcut	Foarte satisfăcut	Satisfăcut	Foarte des	Sever	Moderat	Ușor	Ușor	Ușor	Ușor	Moderat	Ușor	Ușor	Ușor	Ușor	Ușor
DA	Feminin	41-50	Facultate	Urban	Căsătorit/ă	Angajat	Nu fumez	Nu consum alcool	Nu	Nu am apelat	Nu	Bine	Nesatisfăcut	Moderat	Puțin	Foarte mult	Foarte mult	Moderat	Moderat	Moderat	Moderat	Puțin	Moderat	Foarte mult	Moderat	Moderat	Nici satisfăcut nici nesatisfăcut	Nici satisfăcut nici nesatisfăcut	Satisfăcut	Satisfăcut	Satisfăcut	Satisfăcut	Satisfăcut	Satisfăcut	Satisfăcut	Satisfăcut	Rareori	Moderat	Moderat	Moderat	Moderat	Moderat	Moderat	Moderat	Moderat	Moderat	Moderat	Moderat	Moderat
DA	Masculin	71+	Facultate	Urban	Căsătorit/ă	Pensionar	Nu fumez	Între 6-12 pahare (150ml/pahar) de vin săptămânal sau echivalent alcool	Nu	Nu am apelat	Nu	Bine	Satisfăcut	Puțin	Puțin	Moderat	Moderat	Moderat	Moderat	Moderat	Moderat	Moderat	Moderat	Moderat	Puțin	Moderat	Satisfăcut	Satisfăcut	Satisfăcut	Satisfăcut	Satisfăcut	Nici satisfăcut nici nesatisfăcut	Satisfăcut	Satisfăcut	Satisfăcut	Satisfăcut	Rareori	Moderat	Moderat	Absent	Ușor	Moderat	Moderat	Moderat	Absent	Absent	Absent	Ușor	Ușor
DA	Masculin	31-40	Studii post-universitare	Urban	Necăsătorit/ă	Angajat	Nu fumez	Nu consum alcool	Nu	Nu am apelat	Nu	Foarte bine	Foarte satisfăcut	Deloc	Deloc	Extrem de mult	Extrem de mult	Extrem de mult	Extrem de mult	Extrem de mult	Extrem de mult	Extrem de mult	Extrem de mult	Foarte mult	Foarte mult	Extrem de mult	Foarte satisfăcut	Foarte satisfăcut	Satisfăcut	Foarte satisfăcut	Foarte satisfăcut	Foarte satisfăcut	Satisfăcut	Foarte satisfăcut	Satisfăcut	Foarte satisfăcut	Niciodată	Absent	Absent	Ușor	Absent	Absent	Absent	Absent	Absent	Absent	Absent	Absent	Absent
DA	Feminin	26-30	Facultate	Urban	Concubinaj	Angajat	Nu fumez	Nu mai mult de 6 pahare (150ml/pahar) de vin săptămânal sau echivalent alcool	Nu	Nu am apelat	Nu	Nici prost nici bine	Nesatisfăcut	Moderat	Deloc	Puțin	Puțin	Puțin	Puțin	Puțin	Moderat	Puțin	Foarte mult	Foarte mult	Moderat	Moderat	Satisfăcut	Satisfăcut	Nici satisfăcut nici nesatisfăcut	Nici satisfăcut nici nesatisfăcut	Nici satisfăcut nici nesatisfăcut	Satisfăcut	Nici satisfăcut nici nesatisfăcut	Nesatisfăcut	Satisfăcut	Satisfăcut	Foarte des	Moderat	Moderat	Absent	Absent	Sever	Moderat	Ușor	Absent	Ușor	Absent	Sever	Ușor
DA	Feminin	51-60	Studii post-universitare	Urban	Căsătorit/ă	Pensionar	Nu fumez	Nu consum alcool	Nu	Nu am apelat	Nu	Nici prost nici bine	Satisfăcut	Deloc	Deloc	Moderat	Moderat	Moderat	Moderat	Moderat	Moderat	Foarte mult	Moderat	Foarte mult	Foarte mult	Foarte mult	Nesatisfăcut	Satisfăcut	Satisfăcut	Satisfăcut	Nici satisfăcut nici nesatisfăcut	Nesatisfăcut	Satisfăcut	Foarte satisfăcut	Nesatisfăcut	Satisfăcut	Rareori	Moderat	Moderat	Absent	Moderat	Ușor	Moderat	Absent	Absent	Absent	Ușor	Moderat	Ușor
DA	Masculin	41-50	Facultate	Urban	Căsătorit/ă	Angajat	Am crescut consumul de țigarete	Nu mai mult de 6 pahare (150ml/pahar) de vin săptămânal sau echivalent alcool	Nu	Nu am apelat	Nu	Foarte bine	Foarte satisfăcut	Deloc	Deloc	Extrem de mult	Extrem de mult	Extrem de mult	Extrem de mult	Extrem de mult	Extrem de mult	Extrem de mult	Extrem de mult	Extrem de mult	Extrem de mult	Extrem de mult	Foarte satisfăcut	Foarte satisfăcut	Foarte satisfăcut	Foarte satisfăcut	Foarte satisfăcut	Foarte satisfăcut	Foarte satisfăcut	Foarte satisfăcut	Foarte satisfăcut	Foarte satisfăcut	Niciodată	Absent	Absent	Absent	Absent	Absent	Absent	Absent	Absent	Absent	Absent	Absent	Absent
DA	Feminin	51-60	Liceu	Urban	Căsătorit/ă	Angajat	Nu fumez	Între 6-12 pahare (150ml/pahar) de vin săptămânal sau echivalent alcool	Nu	Nu am apelat	Nu	Bine	Nici satisfăcut nici nestisfăcut	Puțin	Deloc	Moderat	Puțin	Moderat	Moderat	Moderat	Moderat	Puțin	Moderat	Moderat	Puțin	Foarte mult	Nici satisfăcut nici nesatisfăcut	Nici satisfăcut nici nesatisfăcut	Nici satisfăcut nici nesatisfăcut	Nici satisfăcut nici nesatisfăcut	Nici satisfăcut nici nesatisfăcut	Nici satisfăcut nici nesatisfăcut	Satisfăcut	Satisfăcut	Nesatisfăcut	Satisfăcut	Rareori	Moderat	Moderat	Ușor	Ușor	Ușor	Absent	Absent	Absent	Absent	Absent	Absent	Absent
DA	Feminin	71+	Liceu	Urban	Văduv/ă	Pensionar	Nu fumez	Nu consum alcool	Nu	Nu am apelat	Nu	Bine	Nesatisfăcut	Moderat	Foarte mult	Puțin	Foarte mult	Foarte mult	Moderat	Moderat	Moderat	Foarte mult	Moderat	Foarte mult	Puțin	Puțin	Satisfăcut	Nesatisfăcut	Nesatisfăcut	Nici satisfăcut nici nesatisfăcut	Foarte satisfăcut	Foarte nesatisfăcut	Foarte satisfăcut	Foarte satisfăcut	Satisfăcut	Foarte satisfăcut	Rareori	Ușor	Absent	Absent	Ușor	Absent	Absent	Moderat	Ușor	Sever	Sever	Ușor	Ușor
DA	Feminin	41-50	Facultate	Urban	Căsătorit/ă	Angajat	Nu fumez	Nu consum alcool	Nu	Nu am apelat	Nu	Nici prost nici bine	Nici satisfăcut nici nestisfăcut	Puțin	Deloc	Moderat	Moderat	Moderat	Puțin	Moderat	Moderat	Foarte mult	Foarte mult	Foarte mult	Moderat	Foarte mult	Nici satisfăcut nici nesatisfăcut	Satisfăcut	Satisfăcut	Satisfăcut	Satisfăcut	Satisfăcut	Satisfăcut	Satisfăcut	Nici satisfăcut nici nesatisfăcut	Nici satisfăcut nici nesatisfăcut	Aproape des	Moderat	Moderat	Absent	Ușor	Ușor	Ușor	Ușor	Absent	Ușor	Ușor	Absent	Ușor
DA	Feminin	31-40	Studii post-universitare	Urban	Căsătorit/ă	Angajat	Nu fumez	Nu mai mult de 6 pahare (150ml/pahar) de vin săptămânal sau echivalent alcool	Nu	Nu am apelat	Nu	Foarte bine	Nici satisfăcut nici nestisfăcut	Moderat	Deloc	Moderat	Extrem de mult	Moderat	Puțin	Foarte mult	Puțin	Deloc	Moderat	Moderat	Puțin	Foarte mult	Satisfăcut	Nici satisfăcut nici nesatisfăcut	Nici satisfăcut nici nesatisfăcut	Nesatisfăcut	Satisfăcut	Satisfăcut	Nici satisfăcut nici nesatisfăcut	Satisfăcut	Foarte nesatisfăcut	Satisfăcut	Foarte des	Sever	Ușor	Ușor	Ușor	Ușor	Ușor	Ușor	Absent	Absent	Moderat	Ușor	Absent
DA	Masculin	51-60	Studii post-universitare	Urban	Necăsătorit/ă	Angajat	Nu fumez	Nu mai mult de 6 pahare (150ml/pahar) de vin săptămânal sau echivalent alcool	Nu	Nu am apelat	Nu	Bine	Satisfăcut	Puțin	Deloc	Foarte mult	Extrem de mult	Foarte mult	Moderat	Foarte mult	Foarte mult	Foarte mult	Foarte mult	Extrem de mult	Foarte mult	Foarte mult	Satisfăcut	Satisfăcut	Satisfăcut	Satisfăcut	Foarte satisfăcut	Nici satisfăcut nici nesatisfăcut	Satisfăcut	Foarte satisfăcut	Satisfăcut	Foarte satisfăcut	Rareori	Moderat	Absent	Absent	Absent	Absent	Absent	Absent	Absent	Absent	Absent	Absent	Absent
DA	Feminin	41-50	Studii post-universitare	Urban	Căsătorit/ă	Liber profesionist	Nu fumez	Nu consum alcool	Nu	Nu am apelat	Nu	Foarte bine	Foarte satisfăcut	Moderat	Deloc	Foarte mult	Foarte mult	Foarte mult	Foarte mult	Foarte mult	Foarte mult	Foarte mult	Moderat	Foarte mult	Moderat	Moderat	Satisfăcut	Satisfăcut	Satisfăcut	Satisfăcut	Satisfăcut	Satisfăcut	Satisfăcut	Satisfăcut	Satisfăcut	Satisfăcut	Rareori	Ușor	Ușor	Absent	Absent	Absent	Absent	Ușor	Absent	Absent	Absent	Absent	Absent
DA	Feminin	26-30	Facultate	Urban	Căsătorit/ă	Angajat	Nu fumez	Nu mai mult de 6 pahare (150ml/pahar) de vin săptămânal sau echivalent alcool	Nu	Nu am apelat	Nu	Bine	Foarte satisfăcut	Deloc	Deloc	Foarte mult	Foarte mult	Foarte mult	Foarte mult	Foarte mult	Foarte mult	Moderat	Moderat	Foarte mult	Puțin	Moderat	Nici satisfăcut nici nesatisfăcut	Satisfăcut	Satisfăcut	Satisfăcut	Satisfăcut	Satisfăcut	Satisfăcut	Satisfăcut	Nici satisfăcut nici nesatisfăcut	Nici satisfăcut nici nesatisfăcut	Rareori	Ușor	Ușor	Ușor	Ușor	Absent	Absent	Absent	Absent	Absent	Absent	Absent	Absent
DA	Feminin	41-50	Facultate	Urban	Căsătorit/ă	Liber profesionist	Nu fumez	Nu consum alcool	Nu	Nu am apelat	Nu	Bine	Satisfăcut	Deloc	Deloc	Extrem de mult	Foarte mult	Foarte mult	Deloc	Foarte mult	Foarte mult	Foarte mult	Foarte mult	Foarte mult	Moderat	Moderat	Satisfăcut	Satisfăcut	Satisfăcut	Satisfăcut	Satisfăcut	Satisfăcut	Nici satisfăcut nici nesatisfăcut	Satisfăcut	Satisfăcut	Satisfăcut	Aproape des	Ușor	Absent	Absent	Absent	Absent	Absent	Absent	Ușor	Ușor	Absent	Absent	Absent
DA	Feminin	31-40	Studii post-universitare	Urban	Căsătorit/ă	Angajat	Nu fumez	Nu consum alcool	Nu	Nu am apelat	Nu	Foarte bine	Foarte satisfăcut	Deloc	Puțin	Extrem de mult	Extrem de mult	Extrem de mult	Foarte mult	Extrem de mult	Extrem de mult	Foarte mult	Extrem de mult	Extrem de mult	Extrem de mult	Extrem de mult	Satisfăcut	Satisfăcut	Satisfăcut	Satisfăcut	Foarte satisfăcut	Foarte satisfăcut	Satisfăcut	Foarte satisfăcut	Satisfăcut	Foarte satisfăcut	Rareori	Ușor	Absent	Absent	Absent	Absent	Absent	Absent	Absent	Absent	Absent	Absent	Absent
DA	Feminin	41-50	Facultate	Urban	Divorțat/ă	Angajat	Nu fumez	Nu consum alcool	Nu	Nu am apelat	Nu	Bine	Nesatisfăcut	Moderat	Extrem de mult	Moderat	Foarte mult	Foarte mult	Foarte mult	Puțin	Puțin	Moderat	Puțin	Extrem de mult	Puțin	Moderat	Nici satisfăcut nici nesatisfăcut	Nici satisfăcut nici nesatisfăcut	Nici satisfăcut nici nesatisfăcut	Nici satisfăcut nici nesatisfăcut	Satisfăcut	Nici satisfăcut nici nesatisfăcut	Satisfăcut	Satisfăcut	Nesatisfăcut	Foarte nesatisfăcut	Rareori	Ușor	Ușor	Absent	Absent	Ușor	Absent	Absent	Absent	Sever	Sever	Absent	Moderat
DA	Feminin	51-60	Studii post-universitare	Rural	Relație la distanță	Angajat	Am crescut consumul de țigarete	Nu consum alcool	Nu	Nu am apelat	Nu	Bine	Satisfăcut	Deloc	Moderat	Moderat	Foarte mult	Foarte mult	Foarte mult	Foarte mult	Foarte mult	Moderat	Moderat	Foarte mult	Moderat	Foarte mult	Satisfăcut	Satisfăcut	Satisfăcut	Satisfăcut	Satisfăcut	Satisfăcut	Satisfăcut	Satisfăcut	Nici satisfăcut nici nesatisfăcut	Nici satisfăcut nici nesatisfăcut	Aproape des	Ușor	Ușor	Absent	Absent	Absent	Absent	Ușor	Absent	Absent	Absent	Ușor	Absent
DA	Feminin	31-40	Studii post-universitare	Urban	Căsătorit/ă	Angajat	Nu fumez	Nu consum alcool	Nu	Nu am apelat	Nu	Bine	Satisfăcut	Moderat	Deloc	Moderat	Foarte mult	Moderat	Moderat	Foarte mult	Moderat	Extrem de mult	Moderat	Foarte mult	Moderat	Moderat	Nesatisfăcut	Nesatisfăcut	Nesatisfăcut	Nici satisfăcut nici nesatisfăcut	Nici satisfăcut nici nesatisfăcut	Satisfăcut	Satisfăcut	Nesatisfăcut	Nesatisfăcut	Satisfăcut	Aproape des	Ușor	Ușor	Absent	Ușor	Ușor	Ușor	Absent	Absent	Absent	Absent	Absent	Ușor
DA	Masculin	18-25	Facultate	Urban	Necăsătorit/ă	Angajat	Am redus consumul de țigarete	Nu mai mult de 6 pahare (150ml/pahar) de vin săptămânal sau echivalent alcool	Nu	Nu am apelat	Nu	Bine	Nici satisfăcut nici nestisfăcut	Deloc	Deloc	Foarte mult	Extrem de mult	Foarte mult	Moderat	Puțin	Foarte mult	Moderat	Moderat	Foarte mult	Foarte mult	Foarte mult	Satisfăcut	Satisfăcut	Satisfăcut	Satisfăcut	Satisfăcut	Satisfăcut	Satisfăcut	Nici satisfăcut nici nesatisfăcut	Satisfăcut	Nici satisfăcut nici nesatisfăcut	Rareori	Absent	Absent	Absent	Absent	Ușor	Ușor	Absent	Absent	Absent	Ușor	Absent	Absent
DA	Feminin	31-40	Studii post-universitare	Rural	Căsătorit/ă	Angajat	Nu fumez	Nu consum alcool	Nu	Nu am apelat	Nu	Nici prost nici bine	Nici satisfăcut nici nestisfăcut	Moderat	Moderat	Moderat	Foarte mult	Moderat	Moderat	Puțin	Moderat	Moderat	Moderat	Foarte mult	Puțin	Puțin	Nesatisfăcut	Nici satisfăcut nici nesatisfăcut	Nesatisfăcut	Nici satisfăcut nici nesatisfăcut	Nici satisfăcut nici nesatisfăcut	Nici satisfăcut nici nesatisfăcut	Nici satisfăcut nici nesatisfăcut	Satisfăcut	Satisfăcut	Foarte satisfăcut	Aproape des	Moderat	Moderat	Moderat	Moderat	Sever	Sever	Ușor	Sever	Moderat	Absent	Ușor	Ușor
DA	Masculin	51-60	Facultate	Urban	Căsătorit/ă	Angajat	Nu fumez	Nu mai mult de 6 pahare (150ml/pahar) de vin săptămânal sau echivalent alcool	Nu	Nu am apelat	Nu	Bine	Satisfăcut	Puțin	Deloc	Moderat	Moderat	Moderat	Moderat	Moderat	Foarte mult	Foarte mult	Moderat	Foarte mult	Moderat	Foarte mult	Satisfăcut	Satisfăcut	Satisfăcut	Nici satisfăcut nici nesatisfăcut	Nici satisfăcut nici nesatisfăcut	Satisfăcut	Satisfăcut	Satisfăcut	Satisfăcut	Satisfăcut	Aproape des	Moderat	Moderat	Absent	Moderat	Ușor	Ușor	Ușor	Absent	Absent	Absent	Absent	Absent
DA	Feminin	51-60	Studii post-universitare	Urban	Divorțat/ă	Angajat	Nu fumez	Nu consum alcool	Nu	Nu am apelat	Nu	Bine	Satisfăcut	Deloc	Puțin	Moderat	Moderat	Foarte mult	Foarte mult	Moderat	Foarte mult	Foarte mult	Moderat	Moderat	Moderat	Extrem de mult	Satisfăcut	Foarte satisfăcut	Foarte satisfăcut	Satisfăcut	Satisfăcut	Nesatisfăcut	Nici satisfăcut nici nesatisfăcut	Nici satisfăcut nici nesatisfăcut	Nici satisfăcut nici nesatisfăcut	Satisfăcut	Rareori	Absent	Ușor	Absent	Absent	Absent	Absent	Absent	Absent	Ușor	Ușor	Absent	Absent
DA	Feminin	61-70	Studii post-universitare	Urban	Căsătorit/ă	Pensionar	Am redus consumul de țigarete	Nu consum alcool	Nu	Nu am apelat	Nu	Nici prost nici bine	Nici satisfăcut nici nestisfăcut	Extrem de mult	Moderat	Moderat	Moderat	Extrem de mult	Moderat	Moderat	Moderat	Moderat	Moderat	Extrem de mult	Moderat	Foarte mult	Nici satisfăcut nici nesatisfăcut	Satisfăcut	Satisfăcut	Nici satisfăcut nici nesatisfăcut	Satisfăcut	Nici satisfăcut nici nesatisfăcut	Satisfăcut	Foarte satisfăcut	Satisfăcut	Satisfăcut	Aproape des	Moderat	Moderat	Moderat	Moderat	Absent	Ușor	Absent	Ușor	Absent	Absent	Ușor	Ușor
DA	Feminin	41-50	Postliceale	Urban	Concubinaj	Pensionar	Nu fumez	Nu consum alcool	Nu	Nu am apelat	Nu	Bine	Satisfăcut	Puțin	Puțin	Foarte mult	Extrem de mult	Foarte mult	Moderat	Moderat	Moderat	Moderat	Moderat	Moderat	Foarte mult	Foarte mult	Satisfăcut	Satisfăcut	Satisfăcut	Satisfăcut	Nici satisfăcut nici nesatisfăcut	Satisfăcut	Satisfăcut	Foarte satisfăcut	Satisfăcut	Satisfăcut	Rareori	Ușor	Ușor	Absent	Absent	Absent	Absent	Absent	Ușor	Ușor	Absent	Absent	Absent
DA	Feminin	26-30	Facultate	Urban	Necăsătorit/ă	Angajat	Nu fumez	Nu consum alcool	Nu	Nu am apelat	Nu	Bine	Satisfăcut	Puțin	Deloc	Extrem de mult	Extrem de mult	Foarte mult	Extrem de mult	Foarte mult	Foarte mult	Foarte mult	Foarte mult	Puțin	Foarte mult	Foarte mult	Foarte satisfăcut	Foarte satisfăcut	Foarte satisfăcut	Foarte satisfăcut	Foarte satisfăcut	Foarte satisfăcut	Foarte satisfăcut	Foarte satisfăcut	Nici satisfăcut nici nesatisfăcut	Nici satisfăcut nici nesatisfăcut	Rareori	Absent	Absent	Moderat	Ușor	Absent	Absent	Absent	Absent	Absent	Absent	Absent	Absent
DA	Masculin	18-25	Liceu	Urban	Necăsătorit/ă	Student	Am redus consumul de țigarete	Nu mai mult de 6 pahare (150ml/pahar) de vin săptămânal sau echivalent alcool	Nu	Nu am apelat	Nu	Bine	Satisfăcut	Puțin	Deloc	Moderat	Foarte mult	Moderat	Foarte mult	Foarte mult	Foarte mult	Foarte mult	Moderat	Foarte mult	Moderat	Moderat	Nesatisfăcut	Satisfăcut	Satisfăcut	Satisfăcut	Satisfăcut	Satisfăcut	Satisfăcut	Nici satisfăcut nici nesatisfăcut	Satisfăcut	Foarte satisfăcut	Foarte des	Moderat	Sever	Absent	Moderat	Moderat	Moderat	Moderat	Moderat	Moderat	Sever	Sever	Ușor
DA	Feminin	31-40	Studii post-universitare	Urban	Necăsătorit/ă	Angajat	Nu fumez	Nu mai mult de 6 pahare (150ml/pahar) de vin săptămânal sau echivalent alcool	Nu	Nu am apelat	Nu	Bine	Satisfăcut	Puțin	Moderat	Moderat	Moderat	Foarte mult	Puțin	Moderat	Moderat	Foarte mult	Moderat	Foarte mult	Puțin	Puțin	Nici satisfăcut nici nesatisfăcut	Satisfăcut	Satisfăcut	Nici satisfăcut nici nesatisfăcut	Nici satisfăcut nici nesatisfăcut	Nici satisfăcut nici nesatisfăcut	Nesatisfăcut	Nici satisfăcut nici nesatisfăcut	Nici satisfăcut nici nesatisfăcut	Satisfăcut	Foarte des	Sever	Moderat	Ușor	Moderat	Ușor	Sever	Absent	Absent	Absent	Absent	Moderat	Ușor
DA	Feminin	18-25	Liceu	Urban	Necăsătorit/ă	Student	Nu fumez	Nu consum alcool	Nu	Nu am apelat	Nu	Nici prost nici bine	Nici satisfăcut nici nestisfăcut	Foarte mult	Moderat	Moderat	Foarte mult	Foarte mult	Foarte mult	Moderat	Moderat	Moderat	Extrem de mult	Extrem de mult	Puțin	Foarte mult	Nici satisfăcut nici nesatisfăcut	Satisfăcut	Foarte satisfăcut	Satisfăcut	Nici satisfăcut nici nesatisfăcut	Nici satisfăcut nici nesatisfăcut	Nici satisfăcut nici nesatisfăcut	Satisfăcut	Nici satisfăcut nici nesatisfăcut	Nici satisfăcut nici nesatisfăcut	Foarte des	Sever	Sever	Moderat	Sever	Moderat	Sever	Moderat	Moderat	Moderat	Moderat	Moderat	Absent
DA	Masculin	26-30	Liceu	Rural	Necăsătorit/ă	Student	Am redus consumul de țigarete	Nu mai mult de 6 pahare (150ml/pahar) de vin săptămânal sau echivalent alcool	Nu	Nu am apelat	Nu	Foarte bine	Satisfăcut	Puțin	Deloc	Foarte mult	Extrem de mult	Moderat	Moderat	Foarte mult	Moderat	Foarte mult	Foarte mult	Moderat	Foarte mult	Foarte mult	Nesatisfăcut	Satisfăcut	Satisfăcut	Satisfăcut	Satisfăcut	Satisfăcut	Satisfăcut	Foarte satisfăcut	Nici satisfăcut nici nesatisfăcut	Foarte satisfăcut	Aproape des	Moderat	Moderat	Absent	Sever	Ușor	Absent	Absent	Absent	Absent	Absent	Absent	Absent
DA	Masculin	41-50	Studii post-universitare	Urban	Căsătorit/ă	Angajat	Nu fumez	Nu mai mult de 6 pahare (150ml/pahar) de vin săptămânal sau echivalent alcool	Nu	Nu am apelat	Nu	Bine	Satisfăcut	Deloc	Puțin	Moderat	Moderat	Foarte mult	Foarte mult	Moderat	Moderat	Moderat	Foarte mult	Foarte mult	Foarte mult	Foarte mult	Satisfăcut	Satisfăcut	Satisfăcut	Satisfăcut	Nici satisfăcut nici nesatisfăcut	Satisfăcut	Satisfăcut	Satisfăcut	Satisfăcut	Foarte satisfăcut	Niciodată	Absent	Absent	Absent	Absent	Absent	Ușor	Absent	Absent	Absent	Absent	Absent	Absent
DA	Feminin	18-25	Liceu	Rural	Necăsătorit/ă	student?	Nu fumez	Nu consum alcool	Nu	Nu am apelat	Nu	Foarte bine	Foarte satisfăcut	Deloc	Deloc	Extrem de mult	Moderat	Extrem de mult	Extrem de mult	Extrem de mult	Extrem de mult	Extrem de mult	Extrem de mult	Extrem de mult	Extrem de mult	Extrem de mult	Foarte satisfăcut	Foarte satisfăcut	Foarte satisfăcut	Foarte satisfăcut	Foarte satisfăcut	Foarte satisfăcut	Foarte satisfăcut	Foarte satisfăcut	Foarte satisfăcut	Foarte satisfăcut	Rareori	Ușor	Absent	Absent	Absent	Absent	Absent	Absent	Absent	Absent	Absent	Absent	Absent
DA	Masculin	18-25	Liceu	Rural	Necăsătorit/ă	Șomer	Nu fumez	Nu consum alcool	Nu	Nu am apelat	Nu	Bine	Foarte satisfăcut	Deloc	Deloc	Extrem de mult	Extrem de mult	Foarte mult	Foarte mult	Moderat	Extrem de mult	Extrem de mult	Foarte mult	Extrem de mult	Extrem de mult	Extrem de mult	Satisfăcut	Foarte satisfăcut	Satisfăcut	Foarte satisfăcut	Foarte satisfăcut	Nici satisfăcut nici nesatisfăcut	Foarte satisfăcut	Foarte satisfăcut	Nici satisfăcut nici nesatisfăcut	Foarte satisfăcut	Aproape des	Ușor	Absent	Moderat	Absent	Absent	Absent	Moderat	Absent	Absent	Absent	Absent	Absent
DA	Feminin	18-25	Facultate	Urban	Concubinaj	Angajat	Am crescut consumul de țigarete	Nu mai mult de 6 pahare (150ml/pahar) de vin săptămânal sau echivalent alcool	Nu	Nu am apelat	Nu	Bine	Satisfăcut	Deloc	Deloc	Moderat	Puțin	Moderat	Deloc	Moderat	Deloc	Deloc	Moderat	Foarte mult	Foarte mult	Foarte mult	Nesatisfăcut	Nesatisfăcut	Nesatisfăcut	Nesatisfăcut	Satisfăcut	Foarte satisfăcut	Satisfăcut	Nici satisfăcut nici nesatisfăcut	Nici satisfăcut nici nesatisfăcut	Nici satisfăcut nici nesatisfăcut	Foarte des	Sever	Moderat	Sever	Moderat	Moderat	Sever	Sever	Moderat	Ușor	Moderat	Moderat	Ușor
DA	Feminin	18-25	Liceu	Urban	Necăsătorit/ă	Studentă	Nu fumez	Nu consum alcool	Nu	Nu am apelat	Nu	Bine	Satisfăcut	Deloc	Deloc	Extrem de mult	Extrem de mult	Foarte mult	Moderat	Moderat	Foarte mult	Foarte mult	Moderat	Extrem de mult	Puțin	Extrem de mult	Nici satisfăcut nici nesatisfăcut	Foarte satisfăcut	Satisfăcut	Satisfăcut	Satisfăcut	Nici satisfăcut nici nesatisfăcut	Foarte satisfăcut	Satisfăcut	Foarte satisfăcut	Satisfăcut	Rareori	Absent	Moderat	Absent	Moderat	Moderat	Absent	Sever	Absent	Absent	Absent	Absent	Absent
DA	Feminin	18-25	Liceu	Urban	Necăsătorit/ă	Student	Nu fumez	Nu consum alcool	Nu	Nu am apelat	Nu	Bine	Satisfăcut	Puțin	Deloc	Moderat	Moderat	Moderat	Puțin	Moderat	Moderat	Foarte mult	Puțin	Moderat	Puțin	Puțin	Satisfăcut	Nici satisfăcut nici nesatisfăcut	Nici satisfăcut nici nesatisfăcut	Satisfăcut	Nesatisfăcut	Nici satisfăcut nici nesatisfăcut	Nesatisfăcut	Satisfăcut	Nesatisfăcut	Satisfăcut	Aproape des	Moderat	Moderat	Moderat	Moderat	Sever	Sever	Moderat	Sever	Sever	Ușor	Moderat	Absent
DA	Masculin	18-25	Liceu	Urban	Necăsătorit/ă	Student	Nu fumez	Nu consum alcool	Nu	Nu am apelat	Nu	Bine	Satisfăcut	Deloc	Deloc	Moderat	Puțin	Puțin	Puțin	Foarte mult	Puțin	Puțin	Extrem de mult	Extrem de mult	Puțin	Extrem de mult	Nici satisfăcut nici nesatisfăcut	Nesatisfăcut	Foarte nesatisfăcut	Nesatisfăcut	Nici satisfăcut nici nesatisfăcut	Satisfăcut	Nici satisfăcut nici nesatisfăcut	Satisfăcut	Satisfăcut	Satisfăcut	Foarte des	Sever	Moderat	Ușor	Ușor	Sever	Moderat	Ușor	Absent	Absent	Moderat	Ușor	Ușor
DA	Feminin	18-25	Liceu	Rural	Necăsătorit/ă	Student	Nu fumez	Nu consum alcool	Nu	Nu am apelat	Nu	Bine	Satisfăcut	Puțin	Deloc	Foarte mult	Foarte mult	Moderat	Puțin	Moderat	Moderat	Extrem de mult	Puțin	Moderat	Puțin	Foarte mult	Satisfăcut	Nici satisfăcut nici nesatisfăcut	Nici satisfăcut nici nesatisfăcut	Satisfăcut	Nici satisfăcut nici nesatisfăcut	Foarte satisfăcut	Foarte satisfăcut	Foarte satisfăcut	Nesatisfăcut	Satisfăcut	Rareori	Absent	Absent	Moderat	Moderat	Moderat	Ușor	Moderat	Foarte sever	Sever	Sever	Absent	Ușor
DA	Feminin	18-25	Liceu	Urban	Necăsătorit/ă	Șomer	Am început consumul	Nu mai mult de 6 pahare (150ml/pahar) de vin săptămânal sau echivalent alcool	Nu	Nu am apelat	Da	Prost	Nesatisfăcut	Moderat	Puțin	Moderat	Puțin	Moderat	Moderat	Moderat	Moderat	Foarte mult	Moderat	Foarte mult	Moderat	Foarte mult	Nesatisfăcut	Nesatisfăcut	Nesatisfăcut	Nici satisfăcut nici nesatisfăcut	Satisfăcut	Satisfăcut	Nesatisfăcut	Nesatisfăcut	Satisfăcut	Foarte satisfăcut	Foarte des	Ușor	Sever	Absent	Moderat	Moderat	Sever	Sever	Ușor	Ușor	Moderat	Ușor	Absent
DA	Feminin	18-25	Liceu	Urban	Necăsătorit/ă	Student	Nu fumez	Nu mai mult de 6 pahare (150ml/pahar) de vin săptămânal sau echivalent alcool	Nu	Nu am apelat	Nu	Bine	Nesatisfăcut	Puțin	Moderat	Foarte mult	Extrem de mult	Moderat	Foarte mult	Foarte mult	Moderat	Moderat	Moderat	Extrem de mult	Moderat	Foarte mult	Nesatisfăcut	Satisfăcut	Nici satisfăcut nici nesatisfăcut	Satisfăcut	Satisfăcut	Satisfăcut	Foarte satisfăcut	Foarte satisfăcut	Satisfăcut	Foarte satisfăcut	Aproape des	Moderat	Moderat	Ușor	Moderat	Absent	Absent	Ușor	Ușor	Ușor	Ușor	Moderat	Absent
DA	Feminin	18-25	Liceu	Urban	Necăsătorit/ă	Student	Nu fumez	Nu consum alcool	Nu	Stări anxioase, Tulburări de somn	Da	Bine	Satisfăcut	Puțin	Deloc	Moderat	Foarte mult	Moderat	Moderat	Foarte mult	Moderat	Moderat	Moderat	Moderat	Puțin	Foarte mult	Satisfăcut	Satisfăcut	Nici satisfăcut nici nesatisfăcut	Nici satisfăcut nici nesatisfăcut	Satisfăcut	Satisfăcut	Nici satisfăcut nici nesatisfăcut	Satisfăcut	Satisfăcut	Satisfăcut	Aproape des	Moderat	Moderat	Sever	Ușor	Sever	Sever	Sever	Moderat	Foarte sever	Foarte sever	Moderat	Absent
DA	Feminin	26-30	Studii post-universitare	Urban	Căsătorit/ă	Angajat	Nu fumez	Nu consum alcool	Nu	Nu am apelat	Nu	Bine	Foarte satisfăcut	Foarte mult	Deloc	Moderat	Foarte mult	Moderat	Moderat	Foarte mult	Moderat	Moderat	Moderat	Foarte mult	Puțin	Foarte mult	Satisfăcut	Nici satisfăcut nici nesatisfăcut	Nici satisfăcut nici nesatisfăcut	Satisfăcut	Satisfăcut	Satisfăcut	Nici satisfăcut nici nesatisfăcut	Satisfăcut	Foarte satisfăcut	Satisfăcut	Foarte des	Sever	Sever	Absent	Moderat	Moderat	Moderat	Absent	Absent	Absent	Absent	Ușor	Absent
DA	Feminin	18-25	Liceu	Urban	Singura	Antreprenor	Nu fumez	Nu mai mult de 6 pahare (150ml/pahar) de vin săptămânal sau echivalent alcool	Nu	Nu am apelat	Nu	Bine	Nici satisfăcut nici nestisfăcut	Puțin	Deloc	Moderat	Foarte mult	Moderat	Moderat	Moderat	Moderat	Puțin	Foarte mult	Foarte mult	Moderat	Moderat	Nici satisfăcut nici nesatisfăcut	Satisfăcut	Nici satisfăcut nici nesatisfăcut	Nici satisfăcut nici nesatisfăcut	Nici satisfăcut nici nesatisfăcut	Nesatisfăcut	Foarte satisfăcut	Nici satisfăcut nici nesatisfăcut	Satisfăcut	Satisfăcut	Aproape des	Sever	Sever	Moderat	Ușor	Moderat	Sever	Moderat	Moderat	Ușor	Absent	Absent	Absent
DA	Feminin	31-40	Facultate	Urban	Căsătorit/ă	Angajat	Am redus consumul de țigarete	Nu mai mult de 6 pahare (150ml/pahar) de vin săptămânal sau echivalent alcool	Nu	Nu am apelat	Nu	Nici prost nici bine	Nici satisfăcut nici nestisfăcut	Puțin	Deloc	Foarte mult	Moderat	Foarte mult	Moderat	Moderat	Moderat	Moderat	Moderat	Foarte mult	Moderat	Foarte mult	Satisfăcut	Satisfăcut	Satisfăcut	Satisfăcut	Satisfăcut	Satisfăcut	Satisfăcut	Satisfăcut	Satisfăcut	Foarte satisfăcut	Rareori	Ușor	Ușor	Absent	Absent	Absent	Absent	Absent	Ușor	Ușor	Absent	Absent	Ușor
DA	Feminin	18-25	Liceu	Urban	Necăsătorit/ă	student	Nu fumez	Nu mai mult de 6 pahare (150ml/pahar) de vin săptămânal sau echivalent alcool	Nu	Nu am apelat	Da	Bine	Satisfăcut	Puțin	Deloc	Moderat	Foarte mult	Foarte mult	Moderat	Foarte mult	Moderat	Foarte mult	Foarte mult	Foarte mult	Puțin	Moderat	Nesatisfăcut	Satisfăcut	Satisfăcut	Satisfăcut	Nici satisfăcut nici nesatisfăcut	Satisfăcut	Satisfăcut	Satisfăcut	Nici satisfăcut nici nesatisfăcut	Satisfăcut	Foarte des	Moderat	Moderat	Ușor	Moderat	Ușor	Ușor	Absent	Absent	Ușor	Ușor	Absent	Absent
DA	Feminin	18-25	Liceu	Urban	Divorțat/ă	Student și voluntar	Am crescut consumul de țigarete	Nu mai mult de 6 pahare (150ml/pahar) de vin săptămânal sau echivalent alcool	Nu	Dermatologie	Nu	Foarte bine	Satisfăcut	Puțin	Deloc	Foarte mult	Extrem de mult	Moderat	Moderat	Foarte mult	Foarte mult	Extrem de mult	Puțin	Moderat	Moderat	Moderat	Nici satisfăcut nici nesatisfăcut	Nici satisfăcut nici nesatisfăcut	Satisfăcut	Foarte satisfăcut	Satisfăcut	Nici satisfăcut nici nesatisfăcut	Satisfăcut	Satisfăcut	Satisfăcut	Nici satisfăcut nici nesatisfăcut	Rareori	Ușor	Ușor	Absent	Absent	Ușor	Absent	Ușor	Ușor	Ușor	Ușor	Ușor	Sever
DA	Feminin	31-40	Studii post-universitare	Urban	Căsătorit/ă	Angajat	Nu fumez	Nu mai mult de 6 pahare (150ml/pahar) de vin săptămânal sau echivalent alcool	Nu	Nu am apelat	Nu	Bine	Satisfăcut	Puțin	Deloc	Moderat	Foarte mult	Foarte mult	Puțin	Moderat	Moderat	Foarte mult	Foarte mult	Foarte mult	Moderat	Moderat	Nici satisfăcut nici nesatisfăcut	Satisfăcut	Satisfăcut	Satisfăcut	Satisfăcut	Satisfăcut	Satisfăcut	Satisfăcut	Satisfăcut	Satisfăcut	Rareori	Ușor	Ușor	Moderat	Absent	Ușor	Absent	Moderat	Absent	Absent	Absent	Absent	Absent
DA	Feminin	18-25	Liceu	Urban	Necăsătorit/ă	Elev	Nu fumez	Între 6-12 pahare (150ml/pahar) de vin săptămânal sau echivalent alcool	Nu	Nu am apelat	Nu	Nici prost nici bine	Satisfăcut	Puțin	Deloc	Moderat	Foarte mult	Moderat	Moderat	Moderat	Puțin	Foarte mult	Puțin	Foarte mult	Moderat	Foarte mult	Satisfăcut	Satisfăcut	Nici satisfăcut nici nesatisfăcut	Nici satisfăcut nici nesatisfăcut	Nesatisfăcut	Nici satisfăcut nici nesatisfăcut	Satisfăcut	Foarte nesatisfăcut	Nesatisfăcut	Nici satisfăcut nici nesatisfăcut	Foarte des	Sever	Moderat	Moderat	Ușor	Ușor	Ușor	Absent	Sever	Foarte sever	Ușor	Moderat	Ușor
DA	Feminin	51-60	Facultate	Urban	Căsătorit/ă	Antreprenor	Nu fumez	Nu mai mult de 6 pahare (150ml/pahar) de vin săptămânal sau echivalent alcool	Nu	Nu am apelat	Nu	Bine	Satisfăcut	Puțin	Deloc	Foarte mult	Foarte mult	Moderat	Foarte mult	Foarte mult	Moderat	Foarte mult	Moderat	Moderat	Moderat	Foarte mult	Satisfăcut	Satisfăcut	Satisfăcut	Satisfăcut	Nici satisfăcut nici nesatisfăcut	Nici satisfăcut nici nesatisfăcut	Satisfăcut	Satisfăcut	Satisfăcut	Satisfăcut	Aproape des	Moderat	Ușor	Absent	Absent	Moderat	Moderat	Absent	Absent	Absent	Ușor	Absent	Ușor
DA	Feminin	41-50	Studii post-universitare	Urban	Necăsătorit/ă	Angajat	Am crescut consumul de țigarete	Între 6-12 pahare (150ml/pahar) de vin săptămânal sau echivalent alcool	Nu	Stări anxioase, Stări depresive, Tulburări de somn	Nu	Bine	Satisfăcut	Deloc	Deloc	Moderat	Puțin	Moderat	Puțin	Moderat	Moderat	Foarte mult	Moderat	Foarte mult	Moderat	Moderat	Nesatisfăcut	Nesatisfăcut	Nesatisfăcut	Nesatisfăcut	Nesatisfăcut	Nesatisfăcut	Satisfăcut	Satisfăcut	Satisfăcut	Foarte satisfăcut	Foarte des	Foarte sever	Sever	Moderat	Foarte sever	Sever	Foarte sever	Moderat	Moderat	Moderat	Moderat	Moderat	Moderat
DA	Feminin	18-25	Liceu	Urban	Concubinaj	Niciuna	Am crescut consumul de țigarete	Între 6-12 pahare (150ml/pahar) de vin săptămânal sau echivalent alcool	Nu	Nu am apelat	Da	Foarte prost	Foarte nesatisfăcut	Puțin	Foarte mult	Puțin	Puțin	Deloc	Moderat	Deloc	Deloc	Puțin	Moderat	Puțin	Puțin	Puțin	Foarte nesatisfăcut	Foarte nesatisfăcut	Foarte nesatisfăcut	Foarte nesatisfăcut	Nici satisfăcut nici nesatisfăcut	Satisfăcut	Nici satisfăcut nici nesatisfăcut	Foarte nesatisfăcut	Nici satisfăcut nici nesatisfăcut	Nici satisfăcut nici nesatisfăcut	Întotdeauna	Sever	Sever	Foarte sever	Foarte sever	Foarte sever	Foarte sever	Moderat	Foarte sever	Moderat	Sever	Moderat	Moderat
DA	Feminin	26-30	Liceu	Urban	Căsătorit/ă	Studenta	Nu fumez	Nu consum alcool	Nu	Nu am apelat	Nu	Foarte bine	Foarte satisfăcut	Moderat	Deloc	Extrem de mult	Extrem de mult	Foarte mult	Foarte mult	Extrem de mult	Foarte mult	Extrem de mult	Foarte mult	Extrem de mult	Foarte mult	Extrem de mult	Satisfăcut	Satisfăcut	Satisfăcut	Satisfăcut	Foarte satisfăcut	Satisfăcut	Satisfăcut	Satisfăcut	Satisfăcut	Satisfăcut	Aproape des	Ușor	Ușor	Ușor	Ușor	Ușor	Absent	Absent	Absent	Absent	Absent	Absent	Absent
DA	Feminin	18-25	Liceu	Urban	Necăsătorit/ă	Studet	Nu fumez	Nu mai mult de 6 pahare (150ml/pahar) de vin săptămânal sau echivalent alcool	Nu	Stări anxioase, Stări depresive, Tulburări de somn	Nu	Foarte bine	Nesatisfăcut	Moderat	Moderat	Moderat	Puțin	Puțin	Puțin	Foarte mult	Puțin	Moderat	Foarte mult	Extrem de mult	Moderat	Foarte mult	Nici satisfăcut nici nesatisfăcut	Nesatisfăcut	Nesatisfăcut	Foarte nesatisfăcut	Satisfăcut	Foarte nesatisfăcut	Foarte satisfăcut	Satisfăcut	Satisfăcut	Foarte satisfăcut	Foarte des	Sever	Sever	Moderat	Sever	Sever	Sever	Absent	Absent	Moderat	Absent	Absent	Absent
DA	Masculin	41-50	Facultate	Urban	Căsătorit/ă	Angajat	Nu fumez	Nu mai mult de 6 pahare (150ml/pahar) de vin săptămânal sau echivalent alcool	Nu	Nu am apelat	Nu	Foarte bine	Satisfăcut	Deloc	Deloc	Foarte mult	Foarte mult	Foarte mult	Foarte mult	Foarte mult	Foarte mult	Foarte mult	Extrem de mult	Foarte mult	Moderat	Foarte mult	Satisfăcut	Foarte satisfăcut	Foarte satisfăcut	Satisfăcut	Satisfăcut	Satisfăcut	Satisfăcut	Foarte satisfăcut	Satisfăcut	Foarte satisfăcut	Aproape des	Moderat	Moderat	Absent	Moderat	Ușor	Absent	Absent	Absent	Absent	Absent	Absent	Absent
DA	Feminin	18-25	Liceu	Urban	Necăsătorit/ă	Student	Nu fumez	Nu consum alcool	Nu	Nu am apelat	Nu	Bine	Satisfăcut	Puțin	Deloc	Moderat	Foarte mult	Foarte mult	Moderat	Foarte mult	Foarte mult	Extrem de mult	Foarte mult	Foarte mult	Puțin	Foarte mult	Nici satisfăcut nici nesatisfăcut	Satisfăcut	Foarte satisfăcut	Satisfăcut	Nesatisfăcut	Foarte nesatisfăcut	Satisfăcut	Satisfăcut	Satisfăcut	Nici satisfăcut nici nesatisfăcut	Foarte des	Ușor	Moderat	Absent	Moderat	Ușor	Absent	Absent	Absent	Absent	Absent	Sever	Sever
DA	Feminin	41-50	Studii post-universitare	Urban	Căsătorit/ă	Angajat	Nu fumez	Nu consum alcool	Nu	Nu am apelat	Nu	Bine	Nici satisfăcut nici nestisfăcut	Foarte mult	Extrem de mult	Foarte mult	Extrem de mult	Foarte mult	Deloc	Foarte mult	Moderat	Moderat	Moderat	Foarte mult	Moderat	Moderat	Nesatisfăcut	Satisfăcut	Satisfăcut	Satisfăcut	Satisfăcut	Satisfăcut	Satisfăcut	Foarte satisfăcut	Satisfăcut	Satisfăcut	Rareori	Ușor	Ușor	Ușor	Moderat	Absent	Absent	Ușor	Ușor	Ușor	Absent	Absent	Ușor
DA	Feminin	41-50	Facultate	Urban	Căsătorit/ă	Angajat	Nu fumez	Nu mai mult de 6 pahare (150ml/pahar) de vin săptămânal sau echivalent alcool	Nu	Nu am apelat	Nu	Bine	Satisfăcut	Deloc	Deloc	Foarte mult	Foarte mult	Moderat	Deloc	Foarte mult	Moderat	Foarte mult	Foarte mult	Foarte mult	Foarte mult	Foarte mult	Foarte satisfăcut	Satisfăcut	Nici satisfăcut nici nesatisfăcut	Satisfăcut	Satisfăcut	Nici satisfăcut nici nesatisfăcut	Nici satisfăcut nici nesatisfăcut	Satisfăcut	Satisfăcut	Foarte satisfăcut	Aproape des	Moderat	Ușor	Absent	Absent	Ușor	Absent	Ușor	Absent	Absent	Absent	Absent	Ușor
DA	Masculin	41-50	Facultate	Urban	Relație la distanță	Angajat	Am sistat consumul de țigarete	Mai mult de 12 pahare (150ml/pahar) de vin săptămânal sau echivalent alcool	Nu	Nu am apelat	Nu	Nici prost nici bine	Satisfăcut	Puțin	Deloc	Foarte mult	Foarte mult	Foarte mult	Moderat	Moderat	Foarte mult	Foarte mult	Puțin	Foarte mult	Foarte mult	Extrem de mult	Satisfăcut	Satisfăcut	Nesatisfăcut	Foarte satisfăcut	Satisfăcut	Satisfăcut	Foarte satisfăcut	Nici satisfăcut nici nesatisfăcut	Foarte nesatisfăcut	Foarte satisfăcut	Rareori	Absent	Ușor	Absent	Absent	Ușor	Absent	Moderat	Absent	Ușor	Absent	Moderat	Moderat
DA	Masculin	41-50	Studii post-universitare	Urban	Căsătorit/ă	Angajat	Am crescut consumul de țigarete	Nu consum alcool	Nu	Nu am apelat	Nu	Nici prost nici bine	Nici satisfăcut nici nestisfăcut	Foarte mult	Moderat	Puțin	Moderat	Puțin	Moderat	Moderat	Moderat	Foarte mult	Moderat	Moderat	Puțin	Moderat	Nesatisfăcut	Nici satisfăcut nici nesatisfăcut	Nesatisfăcut	Nici satisfăcut nici nesatisfăcut	Nici satisfăcut nici nesatisfăcut	Satisfăcut	Satisfăcut	Satisfăcut	Nici satisfăcut nici nesatisfăcut	Satisfăcut	Rareori	Moderat	Moderat	Absent	Sever	Sever	Moderat	Moderat	Moderat	Ușor	Ușor	Ușor	Absent
DA	Feminin	18-25	Liceu	Urban	Concubinaj	Angajat	Nu fumez	Nu consum alcool	Nu	Nu am apelat	Da	Nici prost nici bine	Nici satisfăcut nici nestisfăcut	Moderat	Deloc	Moderat	Foarte mult	Moderat	Moderat	Moderat	Puțin	Moderat	Puțin	Moderat	Puțin	Puțin	Nici satisfăcut nici nesatisfăcut	Nici satisfăcut nici nesatisfăcut	Nesatisfăcut	Nesatisfăcut	Nici satisfăcut nici nesatisfăcut	Nici satisfăcut nici nesatisfăcut	Nesatisfăcut	Foarte nesatisfăcut	Foarte nesatisfăcut	Nesatisfăcut	Foarte des	Sever	Sever	Ușor	Moderat	Sever	Sever	Ușor	Sever	Moderat	Moderat	Moderat	Moderat
DA	Feminin	18-25	Studii post-universitare	Urban	Căsătorit/ă	Angajat	Nu fumez	Nu mai mult de 6 pahare (150ml/pahar) de vin săptămânal sau echivalent alcool	Nu	Nu am apelat	Nu	Foarte bine	Foarte satisfăcut	Deloc	Deloc	Moderat	Moderat	Foarte mult	Puțin	Extrem de mult	Foarte mult	Foarte mult	Foarte mult	Extrem de mult	Moderat	Extrem de mult	Foarte satisfăcut	Foarte satisfăcut	Foarte satisfăcut	Satisfăcut	Satisfăcut	Nici satisfăcut nici nesatisfăcut	Satisfăcut	Foarte satisfăcut	Foarte satisfăcut	Foarte satisfăcut	Rareori	Moderat	Moderat	Absent	Absent	Ușor	Absent	Moderat	Absent	Ușor	Ușor	Ușor	Absent
DA	Feminin	31-40	Studii post-universitare	Urban	Căsătorit/ă	Angajat	Nu fumez	Nu consum alcool	Nu	Nu am apelat	Nu	Foarte bine	Satisfăcut	Deloc	Deloc	Extrem de mult	Extrem de mult	Foarte mult	Moderat	Foarte mult	Foarte mult	Moderat	Foarte mult	Foarte mult	Foarte mult	Foarte mult	Satisfăcut	Satisfăcut	Satisfăcut	Satisfăcut	Satisfăcut	Satisfăcut	Satisfăcut	Foarte satisfăcut	Foarte satisfăcut	Foarte satisfăcut	Niciodată	Ușor	Ușor	Absent	Absent	Absent	Absent	Absent	Absent	Absent	Moderat	Absent	Ușor
DA	Masculin	18-25	Liceu	Urban	Necăsătorit/ă	Student	Nu fumez	Între 6-12 pahare (150ml/pahar) de vin săptămânal sau echivalent alcool	Nu	Stări anxioase, Stări depresive, Tulburări de somn	Da	Nici prost nici bine	Nici satisfăcut nici nestisfăcut	Moderat	Puțin	Moderat	Puțin	Puțin	Deloc	Puțin	Puțin	Deloc	Moderat	Moderat	Moderat	Moderat	Foarte nesatisfăcut	Nesatisfăcut	Foarte nesatisfăcut	Foarte nesatisfăcut	Foarte nesatisfăcut	Foarte nesatisfăcut	Nesatisfăcut	Nesatisfăcut	Nici satisfăcut nici nesatisfăcut	Satisfăcut	Foarte des	Foarte sever	Foarte sever	Sever	Sever	Sever	Foarte sever	Moderat	Moderat	Ușor	Moderat	Sever	Moderat
DA	Feminin	18-25	Facultate	Urban	Relație la distanță	Angajat	Nu fumez	Nu consum alcool	Nu	Nu am apelat	Nu	Bine	Satisfăcut	Moderat	Deloc	Foarte mult	Foarte mult	Moderat	Moderat	Foarte mult	Moderat	Moderat	Foarte mult	Foarte mult	Moderat	Moderat	Nici satisfăcut nici nesatisfăcut	Nici satisfăcut nici nesatisfăcut	Nesatisfăcut	Nici satisfăcut nici nesatisfăcut	Satisfăcut	Satisfăcut	Satisfăcut	Foarte satisfăcut	Satisfăcut	Satisfăcut	Foarte des	Moderat	Moderat	Sever	Absent	Moderat	Moderat	Absent	Absent	Absent	Absent	Absent	Absent
DA	Feminin	31-40	Studii post-universitare	Urban	Necăsătorit/ă	Angajat	Am crescut consumul de țigarete	Nu mai mult de 6 pahare (150ml/pahar) de vin săptămânal sau echivalent alcool	Nu	Nu am apelat	Nu	Bine	Satisfăcut	Foarte mult	Moderat	Moderat	Foarte mult	Moderat	Moderat	Foarte mult	Puțin	Foarte mult	Moderat	Foarte mult	Moderat	Moderat	Nesatisfăcut	Nesatisfăcut	Nesatisfăcut	Nici satisfăcut nici nesatisfăcut	Nesatisfăcut	Nesatisfăcut	Satisfăcut	Satisfăcut	Satisfăcut	Satisfăcut	Aproape des	Sever	Moderat	Absent	Sever	Moderat	Ușor	Absent	Absent	Absent	Absent	Absent	Absent
DA	Masculin	31-40	Facultate	Urban	Căsătorit/ă	Angajat	Am crescut consumul de țigarete	Nu mai mult de 6 pahare (150ml/pahar) de vin săptămânal sau echivalent alcool	Nu	Nu am apelat	Nu	Bine	Satisfăcut	Puțin	Deloc	Moderat	Moderat	Moderat	Puțin	Puțin	Puțin	Moderat	Moderat	Puțin	Puțin	Moderat	Nesatisfăcut	Nici satisfăcut nici nesatisfăcut	Nici satisfăcut nici nesatisfăcut	Nesatisfăcut	Nici satisfăcut nici nesatisfăcut	Satisfăcut	Nici satisfăcut nici nesatisfăcut	Nesatisfăcut	Nici satisfăcut nici nesatisfăcut	Satisfăcut	Foarte des	Sever	Moderat	Absent	Sever	Ușor	Foarte sever	Moderat	Absent	Ușor	Ușor	Absent	Absent
DA	Feminin	18-25	Liceu	Urban	Concubinaj	Șomer	Nu fumez	Nu mai mult de 6 pahare (150ml/pahar) de vin săptămânal sau echivalent alcool	Nu	Nu am apelat	Nu	Bine	Foarte nesatisfăcut	Moderat	Deloc	Foarte mult	Moderat	Moderat	Puțin	Moderat	Puțin	Moderat	Foarte mult	Foarte mult	Moderat	Foarte mult	Foarte satisfăcut	Nici satisfăcut nici nesatisfăcut	Nici satisfăcut nici nesatisfăcut	Nici satisfăcut nici nesatisfăcut	Satisfăcut	Satisfăcut	Satisfăcut	Foarte satisfăcut	Satisfăcut	Satisfăcut	Aproape des	Sever	Moderat	Absent	Absent	Ușor	Moderat	Absent	Absent	Absent	Absent	Ușor	Absent
DA	Feminin	18-25	Studii post-universitare	Urban	Necăsătorit/ă	Angajat	Nu fumez	Între 6-12 pahare (150ml/pahar) de vin săptămânal sau echivalent alcool	Nu	Nu am apelat	Nu	Nici prost nici bine	Nici satisfăcut nici nestisfăcut	Puțin	Foarte mult	Puțin	Puțin	Moderat	Puțin	Moderat	Puțin	Puțin	Foarte mult	Foarte mult	Puțin	Foarte mult	Nesatisfăcut	Nici satisfăcut nici nesatisfăcut	Satisfăcut	Nesatisfăcut	Nici satisfăcut nici nesatisfăcut	Foarte nesatisfăcut	Satisfăcut	Satisfăcut	Satisfăcut	Foarte nesatisfăcut	Foarte des	Sever	Moderat	Sever	Ușor	Ușor	Moderat	Absent	Absent	Ușor	Absent	Ușor	Absent
DA	Feminin	41-50	Facultate	Urban	Căsătorit/ă	Angajat	Nu fumez	Nu mai mult de 6 pahare (150ml/pahar) de vin săptămânal sau echivalent alcool	Nu	Nu am apelat	Nu	Bine	Satisfăcut	Puțin	Deloc	Moderat	Moderat	Foarte mult	Moderat	Foarte mult	Moderat	Moderat	Foarte mult	Foarte mult	Moderat	Foarte mult	Nici satisfăcut nici nesatisfăcut	Satisfăcut	Satisfăcut	Satisfăcut	Satisfăcut	Satisfăcut	Nici satisfăcut nici nesatisfăcut	Satisfăcut	Nici satisfăcut nici nesatisfăcut	Satisfăcut	Rareori	Moderat	Ușor	Ușor	Moderat	Moderat	Ușor	Absent	Absent	Ușor	Ușor	Absent	Ușor
DA	Feminin	18-25	Liceu	Urban	Necăsătorit/ă	Student	Am crescut consumul de țigarete	Nu mai mult de 6 pahare (150ml/pahar) de vin săptămânal sau echivalent alcool	Nu	Nu am apelat	Nu	Bine	Nesatisfăcut	Puțin	Foarte mult	Moderat	Puțin	Puțin	Moderat	Moderat	Puțin	Deloc	Moderat	Foarte mult	Moderat	Foarte mult	Satisfăcut	Nesatisfăcut	Nesatisfăcut	Nesatisfăcut	Satisfăcut	Satisfăcut	Satisfăcut	Satisfăcut	Satisfăcut	Nesatisfăcut	Aproape des	Moderat	Sever	Ușor	Ușor	Sever	Moderat	Ușor	Moderat	Ușor	Ușor	Absent	Absent
DA	Feminin	18-25	Facultate	Urban	Necăsătorit/ă	Angajat	Nu fumez	Nu consum alcool	Nu	Nu am apelat	Nu	Bine	Foarte satisfăcut	Puțin	Deloc	Extrem de mult	Extrem de mult	Foarte mult	Moderat	Foarte mult	Foarte mult	Foarte mult	Moderat	Foarte mult	Moderat	Foarte mult	Satisfăcut	Satisfăcut	Satisfăcut	Foarte satisfăcut	Foarte satisfăcut	Foarte satisfăcut	Satisfăcut	Satisfăcut	Nici satisfăcut nici nesatisfăcut	Foarte satisfăcut	Rareori	Absent	Absent	Ușor	Ușor	Absent	Absent	Absent	Absent	Absent	Absent	Absent	Absent
DA	Feminin	26-30	Facultate	Urban	Concubinaj	Angajat	Nu fumez	Nu mai mult de 6 pahare (150ml/pahar) de vin săptămânal sau echivalent alcool	Nu	Nu am apelat	Nu	Bine	Satisfăcut	Moderat	Extrem de mult	Foarte mult	Foarte mult	Foarte mult	Moderat	Foarte mult	Moderat	Foarte mult	Moderat	Extrem de mult	Moderat	Moderat	Satisfăcut	Satisfăcut	Satisfăcut	Satisfăcut	Satisfăcut	Foarte satisfăcut	Foarte satisfăcut	Foarte satisfăcut	Satisfăcut	Satisfăcut	Aproape des	Moderat	Moderat	Moderat	Ușor	Ușor	Moderat	Ușor	Absent	Absent	Absent	Moderat	Absent
DA	Masculin	51-60	Facultate	Urban	Căsătorit/ă	Antreprenor	Nu fumez	Nu mai mult de 6 pahare (150ml/pahar) de vin săptămânal sau echivalent alcool	Nu	Nu am apelat	Nu	Bine	Satisfăcut	Deloc	Deloc	Foarte mult	Foarte mult	Foarte mult	Extrem de mult	Foarte mult	Extrem de mult	Extrem de mult	Extrem de mult	Extrem de mult	Moderat	Extrem de mult	Foarte satisfăcut	Foarte satisfăcut	Satisfăcut	Satisfăcut	Satisfăcut	Nici satisfăcut nici nesatisfăcut	Satisfăcut	Foarte satisfăcut	Foarte satisfăcut	Foarte satisfăcut	Rareori	Moderat	Ușor	Absent	Ușor	Ușor	Ușor	Absent	Absent	Ușor	Foarte sever	Absent	Ușor
DA	Feminin	26-30	Studii post-universitare	Urban	Necăsătorit/ă	Angajat	Nu fumez	Nu consum alcool	Nu	Nu am apelat	Nu	Foarte bine	Satisfăcut	Deloc	Puțin	Foarte mult	Extrem de mult	Foarte mult	Moderat	Extrem de mult	Moderat	Foarte mult	Extrem de mult	Extrem de mult	Puțin	Foarte mult	Foarte satisfăcut	Foarte satisfăcut	Satisfăcut	Foarte satisfăcut	Foarte satisfăcut	Nici satisfăcut nici nesatisfăcut	Foarte satisfăcut	Foarte satisfăcut	Foarte satisfăcut	Foarte satisfăcut	Foarte des	Moderat	Ușor	Absent	Absent	Absent	Ușor	Ușor	Ușor	Ușor	Ușor	Moderat	Moderat
DA	Feminin	41-50	Facultate	Urban	Căsătorit/ă	Angajat	Nu fumez	Nu consum alcool	Nu	Nu am apelat	Nu	Nici prost nici bine	Satisfăcut	Puțin	Deloc	Moderat	Moderat	Moderat	Moderat	Moderat	Moderat	Moderat	Moderat	Puțin	Puțin	Puțin	Nici satisfăcut nici nesatisfăcut	Nici satisfăcut nici nesatisfăcut	Nici satisfăcut nici nesatisfăcut	Nici satisfăcut nici nesatisfăcut	Nesatisfăcut	Nesatisfăcut	Satisfăcut	Nici satisfăcut nici nesatisfăcut	Satisfăcut	Satisfăcut	Rareori	Ușor	Ușor	Absent	Ușor	Absent	Absent	Absent	Absent	Absent	Absent	Absent	Absent
DA	Feminin	18-25	Liceu	Rural	Necăsătorit/ă	Liber profesionist	Am început consumul	Nu consum alcool	Nu	Nu am apelat	Da	Bine	Nici satisfăcut nici nestisfăcut	Deloc	Deloc	Foarte mult	Moderat	Moderat	Extrem de mult	Foarte mult	Moderat	Puțin	Foarte mult	Moderat	Foarte mult	Foarte mult	Satisfăcut	Nici satisfăcut nici nesatisfăcut	Nesatisfăcut	Nici satisfăcut nici nesatisfăcut	Foarte nesatisfăcut	Nici satisfăcut nici nesatisfăcut	Foarte satisfăcut	Satisfăcut	Satisfăcut	Satisfăcut	Foarte des	Moderat	Sever	Ușor	Absent	Sever	Sever	Moderat	Moderat	Moderat	Absent	Absent	Absent
DA	Feminin	41-50	Studii post-universitare	Rural	Căsătorit/ă	Angajat	Nu fumez	Nu consum alcool	Nu	Nu am apelat	Nu	Bine	Satisfăcut	Deloc	Deloc	Foarte mult	Foarte mult	Moderat	Moderat	Foarte mult	Foarte mult	Foarte mult	Moderat	Foarte mult	Puțin	Foarte mult	Satisfăcut	Satisfăcut	Satisfăcut	Satisfăcut	Satisfăcut	Satisfăcut	Satisfăcut	Foarte satisfăcut	Satisfăcut	Foarte satisfăcut	Foarte des	Moderat	Ușor	Absent	Moderat	Ușor	Absent	Absent	Absent	Absent	Absent	Absent	Absent
DA	Feminin	18-25	Gimnaziu	Rural	Necăsătorit/ă	Eleva	Nu fumez	Nu consum alcool	Nu	Nu am apelat	Nu	Foarte bine	Satisfăcut	Moderat	Deloc	Foarte mult	Foarte mult	Foarte mult	Foarte mult	Foarte mult	Moderat	Foarte mult	Foarte mult	Foarte mult	Foarte mult	Foarte mult	Foarte satisfăcut	Satisfăcut	Satisfăcut	Satisfăcut	Satisfăcut	Nici satisfăcut nici nesatisfăcut	Satisfăcut	Foarte satisfăcut	Foarte satisfăcut	Foarte satisfăcut	Rareori	Ușor	Ușor	Ușor	Absent	Ușor	Absent	Absent	Absent	Ușor	Ușor	Absent	Absent
DA	Feminin	18-25	Școala generala, in prezent sunt la liceu	Urban	Necăsătorit/ă	Elev	Am sistat consumul de țigarete	Nu consum alcool	Nu	Nu am apelat	Nu	Bine	Satisfăcut	Moderat	Puțin	Puțin	Moderat	Moderat	Puțin	Moderat	Deloc	Foarte mult	Moderat	Extrem de mult	Moderat	Moderat	Nici satisfăcut nici nesatisfăcut	Nici satisfăcut nici nesatisfăcut	Satisfăcut	Nesatisfăcut	Nici satisfăcut nici nesatisfăcut	Nici satisfăcut nici nesatisfăcut	Nici satisfăcut nici nesatisfăcut	Foarte satisfăcut	Foarte satisfăcut	Foarte satisfăcut	Foarte des	Moderat	Moderat	Absent	Foarte sever	Sever	Foarte sever	Ușor	Ușor	Absent	Absent	Absent	Absent
DA	Feminin	31-40	Studii post-universitare	Urban	Căsătorit/ă	Antreprenor	Am crescut consumul de țigarete	Nu consum alcool	Nu	Nu am apelat	Nu	Bine	Satisfăcut	Moderat	Deloc	Moderat	Extrem de mult	Moderat	Moderat	Moderat	Moderat	Moderat	Foarte mult	Foarte mult	Moderat	Foarte mult	Nici satisfăcut nici nesatisfăcut	Nici satisfăcut nici nesatisfăcut	Nici satisfăcut nici nesatisfăcut	Satisfăcut	Satisfăcut	Satisfăcut	Satisfăcut	Satisfăcut	Nici satisfăcut nici nesatisfăcut	Satisfăcut	Aproape des	Moderat	Moderat	Moderat	Moderat	Moderat	Ușor	Absent	Absent	Absent	Ușor	Absent	Absent
DA	Feminin	18-25	Liceu	Urban	Necăsătorit/ă	Student	Nu fumez	Nu consum alcool	Nu	Nu am apelat	Nu	Nici prost nici bine	Nici satisfăcut nici nestisfăcut	Moderat	Puțin	Moderat	Moderat	Moderat	Moderat	Moderat	Puțin	Moderat	Moderat	Moderat	Puțin	Moderat	Nesatisfăcut	Nesatisfăcut	Nesatisfăcut	Nici satisfăcut nici nesatisfăcut	Nici satisfăcut nici nesatisfăcut	Nici satisfăcut nici nesatisfăcut	Satisfăcut	Satisfăcut	Nici satisfăcut nici nesatisfăcut	Nici satisfăcut nici nesatisfăcut	Foarte des	Moderat	Moderat	Sever	Ușor	Moderat	Moderat	Ușor	Moderat	Absent	Absent	Moderat	Absent
DA	Feminin	31-40	Studii post-universitare	Urban	Căsătorit/ă	Angajat	Am redus consumul de țigarete	Nu consum alcool	Nu	Nu am apelat	Nu	Bine	Nesatisfăcut	Moderat	Puțin	Moderat	Moderat	Foarte mult	Moderat	Moderat	Moderat	Extrem de mult	Extrem de mult	Extrem de mult	Deloc	Moderat	Foarte nesatisfăcut	Satisfăcut	Satisfăcut	Satisfăcut	Satisfăcut	Foarte nesatisfăcut	Nici satisfăcut nici nesatisfăcut	Foarte satisfăcut	Foarte satisfăcut	Satisfăcut	Rareori	Ușor	Foarte sever	Absent	Ușor	Absent	Ușor	Ușor	Absent	Absent	Absent	Absent	Absent
DA	Feminin	51-60	Studii post-universitare	Urban	Căsătorit/ă	Angajat	Nu fumez	Nu mai mult de 6 pahare (150ml/pahar) de vin săptămânal sau echivalent alcool	Nu	Nu am apelat	Nu	Bine	Satisfăcut	Puțin	Deloc	Moderat	Extrem de mult	Extrem de mult	Foarte mult	Foarte mult	Moderat	Foarte mult	Extrem de mult	Foarte mult	Puțin	Extrem de mult	Nici satisfăcut nici nesatisfăcut	Foarte satisfăcut	Foarte satisfăcut	Satisfăcut	Satisfăcut	Nici satisfăcut nici nesatisfăcut	Satisfăcut	Satisfăcut	Foarte satisfăcut	Foarte satisfăcut	Rareori	Ușor	Absent	Absent	Moderat	Absent	Absent	Absent	Absent	Absent	Absent	Absent	Absent
DA	Feminin	18-25	Facultate	Urban	Necăsătorit/ă	Student	Nu fumez	Nu consum alcool	Nu	Nu am apelat	Nu	Bine	Satisfăcut	Puțin	Deloc	Moderat	Foarte mult	Moderat	Foarte mult	Moderat	Moderat	Foarte mult	Extrem de mult	Foarte mult	Puțin	Foarte mult	Nici satisfăcut nici nesatisfăcut	Satisfăcut	Satisfăcut	Satisfăcut	Satisfăcut	Nesatisfăcut	Foarte satisfăcut	Satisfăcut	Satisfăcut	Satisfăcut	Rareori	Ușor	Ușor	Absent	Ușor	Ușor	Ușor	Absent	Absent	Absent	Absent	Absent	Absent
DA	Feminin	31-40	Facultate	Rural	Căsătorit/ă	Angajat	Am crescut consumul de țigarete	Nu consum alcool	Nu	Nu am apelat	Nu	Bine	Satisfăcut	Deloc	Deloc	Foarte mult	Foarte mult	Foarte mult	Foarte mult	Foarte mult	Foarte mult	Foarte mult	Foarte mult	Moderat	Puțin	Extrem de mult	Satisfăcut	Satisfăcut	Satisfăcut	Satisfăcut	Satisfăcut	Satisfăcut	Satisfăcut	Foarte satisfăcut	Satisfăcut	Satisfăcut	Rareori	Ușor	Absent	Absent	Absent	Absent	Absent	Absent	Absent	Absent	Absent	Absent	Absent
DA	Feminin	18-25	Facultate	Urban	Necăsătorit/ă	Student	Nu fumez	Nu mai mult de 6 pahare (150ml/pahar) de vin săptămânal sau echivalent alcool	Nu	Nu am apelat	Nu	Bine	Satisfăcut	Moderat	Deloc	Foarte mult	Foarte mult	Moderat	Moderat	Moderat	Moderat	Moderat	Moderat	Foarte mult	Moderat	Foarte mult	Satisfăcut	Nici satisfăcut nici nesatisfăcut	Nesatisfăcut	Nesatisfăcut	Nici satisfăcut nici nesatisfăcut	Satisfăcut	Satisfăcut	Foarte satisfăcut	Satisfăcut	Satisfăcut	Aproape des	Sever	Sever	Sever	Ușor	Absent	Ușor	Absent	Absent	Absent	Absent	Absent	Absent
DA	Feminin	41-50	Studii post-universitare	Urban	Căsătorit/ă	Angajat	Nu fumez	Între 6-12 pahare (150ml/pahar) de vin săptămânal sau echivalent alcool	Nu	Stări anxioase	Nu	Bine	Nesatisfăcut	Moderat	Puțin	Moderat	Foarte mult	Moderat	Moderat	Moderat	Moderat	Moderat	Foarte mult	Extrem de mult	Moderat	Foarte mult	Satisfăcut	Satisfăcut	Nesatisfăcut	Nici satisfăcut nici nesatisfăcut	Nici satisfăcut nici nesatisfăcut	Nici satisfăcut nici nesatisfăcut	Nici satisfăcut nici nesatisfăcut	Foarte satisfăcut	Satisfăcut	Foarte satisfăcut	Foarte des	Moderat	Ușor	Absent	Ușor	Moderat	Absent	Absent	Absent	Absent	Absent	Absent	Absent
DA	Feminin	41-50	Facultate	Urban	Necăsătorit/ă	Angajat	Nu fumez	Nu mai mult de 6 pahare (150ml/pahar) de vin săptămânal sau echivalent alcool	Nu	Nu am apelat	Nu	Foarte bine	Foarte satisfăcut	Deloc	Deloc	Foarte mult	Extrem de mult	Foarte mult	Foarte mult	Foarte mult	Foarte mult	Foarte mult	Moderat	Moderat	Moderat	Moderat	Satisfăcut	Satisfăcut	Satisfăcut	Satisfăcut	Satisfăcut	Satisfăcut	Nici satisfăcut nici nesatisfăcut	Satisfăcut	Satisfăcut	Satisfăcut	Rareori	Absent	Absent	Absent	Ușor	Absent	Absent	Absent	Absent	Absent	Absent	Absent	Absent
DA	Feminin	18-25	Facultate	Urban	Necăsătorit/ă	Angajat	Nu fumez	Nu consum alcool	Nu	Nu am apelat	Nu	Bine	Satisfăcut	Deloc	Puțin	Extrem de mult	Extrem de mult	Foarte mult	Extrem de mult	Foarte mult	Foarte mult	Moderat	Extrem de mult	Moderat	Moderat	Extrem de mult	Satisfăcut	Satisfăcut	Satisfăcut	Nici satisfăcut nici nesatisfăcut	Satisfăcut	Satisfăcut	Nici satisfăcut nici nesatisfăcut	Nici satisfăcut nici nesatisfăcut	Nesatisfăcut	Nici satisfăcut nici nesatisfăcut	Rareori	Moderat	Ușor	Ușor	Moderat	Ușor	Absent	Absent	Absent	Absent	Ușor	Ușor	Absent
DA	Feminin	18-25	Liceu	Urban	Necăsătorit/ă	Elev	Am crescut consumul de țigarete	Nu consum alcool	Nu	Nu am apelat	Da	Bine	Nici satisfăcut nici nestisfăcut	Puțin	Deloc	Foarte mult	Foarte mult	Moderat	Moderat	Puțin	Moderat	Foarte mult	Foarte mult	Extrem de mult	Foarte mult	Moderat	Nici satisfăcut nici nesatisfăcut	Nesatisfăcut	Nici satisfăcut nici nesatisfăcut	Satisfăcut	Satisfăcut	Nesatisfăcut	Satisfăcut	Nesatisfăcut	Nici satisfăcut nici nesatisfăcut	Foarte satisfăcut	Aproape des	Ușor	Moderat	Ușor	Absent	Ușor	Moderat	Absent	Absent	Absent	Absent	Absent	Absent
DA	Feminin	51-60	Liceu	Urban	Căsătorit/ă	Angajat	Am crescut consumul de țigarete	Între 6-12 pahare (150ml/pahar) de vin săptămânal sau echivalent alcool	Nu	Nu am apelat	Nu	Nici prost nici bine	Satisfăcut	Moderat	Deloc	Moderat	Foarte mult	Moderat	Moderat	Moderat	Moderat	Moderat	Moderat	Foarte mult	Moderat	Moderat	Satisfăcut	Satisfăcut	Satisfăcut	Satisfăcut	Satisfăcut	Satisfăcut	Satisfăcut	Nici satisfăcut nici nesatisfăcut	Nici satisfăcut nici nesatisfăcut	Satisfăcut	Foarte des	Moderat	Moderat	Absent	Absent	Ușor	Moderat	Moderat	Moderat	Absent	Absent	Absent	Absent
DA	Feminin	18-25	Facultate	Urban	Necăsătorit/ă	Angajat	Nu fumez	Nu consum alcool	Nu	Nu am apelat	Nu	Bine	Foarte satisfăcut	Deloc	Deloc	Foarte mult	Extrem de mult	Foarte mult	Foarte mult	Foarte mult	Foarte mult	Foarte mult	Moderat	Foarte mult	Foarte mult	Foarte mult	Foarte satisfăcut	Satisfăcut	Satisfăcut	Satisfăcut	Satisfăcut	Foarte nesatisfăcut	Satisfăcut	Satisfăcut	Nici satisfăcut nici nesatisfăcut	Satisfăcut	Rareori	Ușor	Absent	Absent	Absent	Absent	Absent	Absent	Absent	Absent	Absent	Ușor	Absent
DA	Feminin	31-40	Studii post-universitare	Urban	Căsătorit/ă	Angajat	Nu fumez	Nu mai mult de 6 pahare (150ml/pahar) de vin săptămânal sau echivalent alcool	Nu	Nu am apelat	Nu	Bine	Satisfăcut	Moderat	Deloc	Moderat	Extrem de mult	Moderat	Moderat	Moderat	Moderat	Foarte mult	Foarte mult	Foarte mult	Moderat	Foarte mult	Nesatisfăcut	Satisfăcut	Nici satisfăcut nici nesatisfăcut	Satisfăcut	Nici satisfăcut nici nesatisfăcut	Nici satisfăcut nici nesatisfăcut	Nici satisfăcut nici nesatisfăcut	Satisfăcut	Satisfăcut	Satisfăcut	Aproape des	Moderat	Moderat	Absent	Ușor	Moderat	Absent	Ușor	Absent	Absent	Ușor	Absent	Absent
DA	Masculin	41-50	Studii post-universitare	Urban	Căsătorit/ă	Angajat	Nu fumez	Nu mai mult de 6 pahare (150ml/pahar) de vin săptămânal sau echivalent alcool	Nu	Nu am apelat	Nu	Bine	Satisfăcut	Deloc	Deloc	Foarte mult	Extrem de mult	Extrem de mult	Foarte mult	Foarte mult	Foarte mult	Foarte mult	Moderat	Moderat	Moderat	Extrem de mult	Satisfăcut	Satisfăcut	Nici satisfăcut nici nesatisfăcut	Satisfăcut	Satisfăcut	Nici satisfăcut nici nesatisfăcut	Satisfăcut	Foarte satisfăcut	Foarte nesatisfăcut	Foarte satisfăcut	Rareori	Absent	Absent	Absent	Absent	Absent	Absent	Absent	Absent	Absent	Absent	Absent	Absent
DA	Feminin	41-50	Liceu	Urban	Căsătorit/ă	Angajat	Nu fumez	Nu consum alcool	Nu	Nu am apelat	Nu	Bine	Satisfăcut	Deloc	Deloc	Extrem de mult	Extrem de mult	Moderat	Moderat	Foarte mult	Moderat	Extrem de mult	Moderat	Extrem de mult	Extrem de mult	Extrem de mult	Nici satisfăcut nici nesatisfăcut	Satisfăcut	Satisfăcut	Satisfăcut	Satisfăcut	Satisfăcut	Satisfăcut	Foarte satisfăcut	Satisfăcut	Foarte satisfăcut	Rareori	Ușor	Absent	Absent	Ușor	Ușor	Absent	Ușor	Ușor	Absent	Absent	Moderat	Absent
DA	Feminin	31-40	Studii post-universitare	Urban	Căsătorit/ă	Angajat	Nu fumez	Nu consum alcool	Nu	Nu am apelat	Nu	Bine	Satisfăcut	Puțin	Puțin	Foarte mult	Foarte mult	Foarte mult	Foarte mult	Moderat	Moderat	Foarte mult	Foarte mult	Foarte mult	Moderat	Moderat	Nici satisfăcut nici nesatisfăcut	Satisfăcut	Satisfăcut	Satisfăcut	Satisfăcut	Satisfăcut	Satisfăcut	Satisfăcut	Satisfăcut	Satisfăcut	Aproape des	Moderat	Ușor	Ușor	Absent	Ușor	Absent	Ușor	Absent	Ușor	Ușor	Ușor	Absent
DA	Feminin	31-40	Studii post-universitare	Urban	Căsătorit/ă	Angajat	Nu fumez	Nu consum alcool	Nu	Nu am apelat	Nu	Foarte bine	Satisfăcut	Deloc	Deloc	Foarte mult	Foarte mult	Foarte mult	Moderat	Foarte mult	Moderat	Moderat	Foarte mult	Foarte mult	Moderat	Foarte mult	Nici satisfăcut nici nesatisfăcut	Satisfăcut	Satisfăcut	Nici satisfăcut nici nesatisfăcut	Satisfăcut	Nici satisfăcut nici nesatisfăcut	Satisfăcut	Satisfăcut	Foarte satisfăcut	Foarte satisfăcut	Rareori	Moderat	Moderat	Absent	Ușor	Ușor	Ușor	Ușor	Ușor	Absent	Absent	Absent	Absent
DA	Feminin	51-60	Facultate	Urban	Căsătorit/ă	Angajat	Nu fumez	Nu consum alcool	Nu	Nu am apelat	Nu	Foarte bine	Foarte nesatisfăcut	Deloc	Deloc	Extrem de mult	Extrem de mult	Foarte mult	Foarte mult	Foarte mult	Foarte mult	Foarte mult	Foarte mult	Foarte mult	Extrem de mult	Foarte mult	Foarte satisfăcut	Foarte satisfăcut	Foarte satisfăcut	Foarte satisfăcut	Foarte satisfăcut	Nici satisfăcut nici nesatisfăcut	Foarte satisfăcut	Foarte satisfăcut	Satisfăcut	Foarte satisfăcut	Rareori	Absent	Absent	Absent	Absent	Absent	Absent	Absent	Absent	Absent	Absent	Absent	Absent
DA	Masculin	31-40	Studii post-universitare	Urban	Căsătorit/ă	Antreprenor	Nu fumez	Nu mai mult de 6 pahare (150ml/pahar) de vin săptămânal sau echivalent alcool	Nu	Nu am apelat	Nu	Foarte bine	Foarte satisfăcut	Deloc	Deloc	Foarte mult	Foarte mult	Extrem de mult	Foarte mult	Foarte mult	Foarte mult	Moderat	Moderat	Moderat	Foarte mult	Moderat	Foarte satisfăcut	Satisfăcut	Foarte satisfăcut	Satisfăcut	Foarte satisfăcut	Foarte satisfăcut	Satisfăcut	Satisfăcut	Satisfăcut	Satisfăcut	Niciodată	Absent	Absent	Absent	Absent	Absent	Absent	Absent	Absent	Absent	Absent	Absent	Absent
DA	Feminin	26-30	Facultate	Urban	Concubinaj	Angajat	Nu fumez	Nu consum alcool	Nu	Nu am apelat	Nu	Nici prost nici bine	Satisfăcut	Moderat	Deloc	Puțin	Puțin	Puțin	Deloc	Moderat	Puțin	Foarte mult	Puțin	Puțin	Deloc	Moderat	Nesatisfăcut	Nesatisfăcut	Foarte nesatisfăcut	Nici satisfăcut nici nesatisfăcut	Foarte satisfăcut	Nici satisfăcut nici nesatisfăcut	Satisfăcut	Satisfăcut	Nici satisfăcut nici nesatisfăcut	Satisfăcut	Foarte des	Moderat	Ușor	Ușor	Absent	Sever	Sever	Absent	Moderat	Absent	Ușor	Ușor	Absent
DA	Feminin	51-60	Studii post-universitare	Urban	Divorțat/ă	Angajat	Am sistat consumul de țigarete	Nu consum alcool	Nu	Nu am apelat	Nu	Foarte bine	Satisfăcut	Deloc	Puțin	Foarte mult	Extrem de mult	Foarte mult	Foarte mult	Extrem de mult	Foarte mult	Foarte mult	Moderat	Foarte mult	Moderat	Moderat	Satisfăcut	Foarte satisfăcut	Foarte satisfăcut	Satisfăcut	Satisfăcut	Nici satisfăcut nici nesatisfăcut	Satisfăcut	Foarte satisfăcut	Foarte satisfăcut	Foarte satisfăcut	Aproape des	Moderat	Ușor	Absent	Absent	Absent	Absent	Absent	Absent	Absent	Absent	Absent	Absent
DA	Masculin	31-40	Studii post-universitare	Urban	Căsătorit/ă	Angajat	Nu fumez	Nu consum alcool	Nu	Nu am apelat	Nu	Bine	Satisfăcut	Deloc	Moderat	Moderat	Foarte mult	Moderat	Foarte mult	Foarte mult	Foarte mult	Foarte mult	Foarte mult	Foarte mult	Moderat	Moderat	Satisfăcut	Satisfăcut	Satisfăcut	Satisfăcut	Satisfăcut	Satisfăcut	Satisfăcut	Satisfăcut	Satisfăcut	Satisfăcut	Rareori	Absent	Absent	Absent	Absent	Moderat	Absent	Absent	Absent	Absent	Absent	Absent	Absent
DA	Feminin	61-70	Liceu	Urban	Văduv/ă	Angajat	Am redus consumul de țigarete	Nu consum alcool	Nu	Stări anxioase	Nu	Nici prost nici bine	Nesatisfăcut	Moderat	Moderat	Puțin	Moderat	Moderat	Foarte mult	Puțin	Puțin	Moderat	Moderat	Foarte mult	Moderat	Moderat	Nesatisfăcut	Nici satisfăcut nici nesatisfăcut	Nici satisfăcut nici nesatisfăcut	Nici satisfăcut nici nesatisfăcut	Nici satisfăcut nici nesatisfăcut	Nici satisfăcut nici nesatisfăcut	Satisfăcut	Satisfăcut	Satisfăcut	Satisfăcut	Aproape des	Moderat	Sever	Absent	Moderat	Ușor	Sever	Moderat	Sever	Moderat	Moderat	Foarte sever	Moderat
DA	Feminin	41-50	Studii post-universitare	Urban	Concubinaj	Angajat	Am crescut consumul de țigarete	Nu mai mult de 6 pahare (150ml/pahar) de vin săptămânal sau echivalent alcool	Nu	Nu am apelat	Nu	Foarte bine	Satisfăcut	Deloc	Deloc	Foarte mult	Foarte mult	Foarte mult	Deloc	Foarte mult	Moderat	Foarte mult	Foarte mult	Foarte mult	Moderat	Foarte mult	Satisfăcut	Satisfăcut	Satisfăcut	Satisfăcut	Satisfăcut	Satisfăcut	Satisfăcut	Satisfăcut	Satisfăcut	Satisfăcut	Aproape des	Moderat	Ușor	Absent	Absent	Absent	Absent	Absent	Absent	Absent	Absent	Absent	Absent
DA	Feminin	41-50	Studii post-universitare	Urban	Căsătorit/ă	Angajat	Nu fumez	Nu consum alcool	Nu	Nu am apelat	Nu	Bine	Satisfăcut	Puțin	Puțin	Moderat	Foarte mult	Moderat	Foarte mult	Foarte mult	Moderat	Foarte mult	Foarte mult	Foarte mult	Moderat	Foarte mult	Satisfăcut	Satisfăcut	Satisfăcut	Satisfăcut	Satisfăcut	Satisfăcut	Satisfăcut	Foarte satisfăcut	Satisfăcut	Foarte satisfăcut	Aproape des	Ușor	Ușor	Absent	Ușor	Ușor	Ușor	Ușor	Absent	Absent	Absent	Absent	Absent
DA	Feminin	51-60	Studii post-universitare	Urban	Căsătorit/ă	Angajat	Nu fumez	Nu mai mult de 6 pahare (150ml/pahar) de vin săptămânal sau echivalent alcool	Nu	Nu am apelat	Nu	Bine	Satisfăcut	Puțin	Puțin	Foarte mult	Extrem de mult	Foarte mult	Foarte mult	Foarte mult	Moderat	Foarte mult	Foarte mult	Foarte mult	Moderat	Foarte mult	Nesatisfăcut	Nici satisfăcut nici nesatisfăcut	Satisfăcut	Satisfăcut	Satisfăcut	Satisfăcut	Satisfăcut	Foarte satisfăcut	Foarte satisfăcut	Foarte satisfăcut	Aproape des	Ușor	Absent	Absent	Moderat	Ușor	Ușor	Absent	Absent	Absent	Absent	Absent	Absent
DA	Masculin	31-40	Facultate	Urban	Necăsătorit/ă	Șomer	Nu fumez	Între 6-12 pahare (150ml/pahar) de vin săptămânal sau echivalent alcool	Nu	Nu am apelat	Nu	Nici prost nici bine	Satisfăcut	Foarte mult	Puțin	Moderat	Deloc	Moderat	Moderat	Moderat	Moderat	Puțin	Moderat	Extrem de mult	Moderat	Puțin	Satisfăcut	Nesatisfăcut	Nesatisfăcut	Nesatisfăcut	Nici satisfăcut nici nesatisfăcut	Nici satisfăcut nici nesatisfăcut	Foarte satisfăcut	Nesatisfăcut	Nesatisfăcut	Foarte satisfăcut	Foarte des	Sever	Sever	Sever	Ușor	Moderat	Sever	Absent	Absent	Absent	Absent	Absent	Absent
DA	Feminin	31-40	Studii post-universitare	Urban	Căsătorit/ă	Angajat	Nu fumez	Nu consum alcool	Nu	Nu am apelat	Nu	Bine	Satisfăcut	Puțin	Deloc	Foarte mult	Extrem de mult	Foarte mult	Foarte mult	Foarte mult	Moderat	Foarte mult	Foarte mult	Foarte mult	Moderat	Foarte mult	Nesatisfăcut	Satisfăcut	Satisfăcut	Satisfăcut	Satisfăcut	Satisfăcut	Satisfăcut	Foarte satisfăcut	Nesatisfăcut	Satisfăcut	Rareori	Moderat	Moderat	Ușor	Ușor	Absent	Absent	Absent	Absent	Absent	Absent	Absent	Absent
DA	Masculin	31-40	Studii post-universitare	Urban	Căsătorit/ă	Angajat	Am redus consumul de țigarete	Nu mai mult de 6 pahare (150ml/pahar) de vin săptămânal sau echivalent alcool	Nu	Nu am apelat	Nu	Foarte bine	Foarte satisfăcut	Deloc	Deloc	Extrem de mult	Extrem de mult	Extrem de mult	Foarte mult	Foarte mult	Extrem de mult	Extrem de mult	Foarte mult	Extrem de mult	Extrem de mult	Extrem de mult	Foarte satisfăcut	Foarte satisfăcut	Foarte satisfăcut	Foarte satisfăcut	Foarte satisfăcut	Foarte satisfăcut	Foarte satisfăcut	Satisfăcut	Satisfăcut	Foarte satisfăcut	Niciodată	Absent	Absent	Absent	Absent	Absent	Absent	Absent	Absent	Absent	Absent	Absent	Absent
DA	Feminin	26-30	Facultate	Urban	Necăsătorit/ă	Angajat	Nu fumez	Nu mai mult de 6 pahare (150ml/pahar) de vin săptămânal sau echivalent alcool	Nu	Nu am apelat	Nu	Bine	Nesatisfăcut	Puțin	Puțin	Deloc	Puțin	Puțin	Deloc	Puțin	Deloc	Puțin	Foarte mult	Puțin	Deloc	Puțin	Foarte nesatisfăcut	Nesatisfăcut	Foarte nesatisfăcut	Nesatisfăcut	Foarte nesatisfăcut	Foarte nesatisfăcut	Satisfăcut	Foarte satisfăcut	Nesatisfăcut	Satisfăcut	Foarte des	Sever	Foarte sever	Sever	Moderat	Foarte sever	Foarte sever	Sever	Ușor	Sever	Moderat	Moderat	Moderat
DA	Feminin	18-25	Facultate	Rural	Necăsătorit/ă	Angajat	Nu fumez	Nu consum alcool	Nu	Nu am apelat	Nu	Foarte bine	Satisfăcut	Deloc	Puțin	Foarte mult	Extrem de mult	Moderat	Foarte mult	Puțin	Moderat	Foarte mult	Moderat	Foarte mult	Moderat	Foarte mult	Nici satisfăcut nici nesatisfăcut	Satisfăcut	Satisfăcut	Satisfăcut	Satisfăcut	Satisfăcut	Satisfăcut	Satisfăcut	Satisfăcut	Nici satisfăcut nici nesatisfăcut	Aproape des	Ușor	Ușor	Moderat	Moderat	Absent	Ușor	Absent	Absent	Ușor	Absent	Absent	Absent
DA	Feminin	31-40	Studii post-universitare	Urban	Necăsătorit/ă	Angajat	Nu fumez	Nu consum alcool	Nu	Nu am apelat	Nu	Foarte bine	Satisfăcut	Moderat	Deloc	Foarte mult	Foarte mult	Moderat	Moderat	Moderat	Puțin	Foarte mult	Moderat	Foarte mult	Foarte mult	Foarte mult	Nesatisfăcut	Nesatisfăcut	Satisfăcut	Foarte satisfăcut	Satisfăcut	Nesatisfăcut	Satisfăcut	Nesatisfăcut	Nici satisfăcut nici nesatisfăcut	Satisfăcut	Foarte des	Sever	Sever	Absent	Absent	Moderat	Absent	Absent	Absent	Absent	Absent	Absent	Absent
DA	Feminin	31-40	Studii post-universitare	Urban	Căsătorit/ă	Angajat	Nu fumez	Nu consum alcool	Nu	Nu am apelat	Nu	Bine	Satisfăcut	Puțin	Deloc	Moderat	Moderat	Foarte mult	Moderat	Moderat	Moderat	Foarte mult	Foarte mult	Foarte mult	Moderat	Foarte mult	Nesatisfăcut	Nici satisfăcut nici nesatisfăcut	Nici satisfăcut nici nesatisfăcut	Satisfăcut	Satisfăcut	Satisfăcut	Satisfăcut	Satisfăcut	Nesatisfăcut	Satisfăcut	Rareori	Ușor	Ușor	Absent	Moderat	Absent	Ușor	Absent	Absent	Absent	Absent	Absent	Absent
DA	Feminin	51-60	Facultate	Urban	Căsătorit/ă	Liber profesionist	Am crescut consumul de țigarete	Între 6-12 pahare (150ml/pahar) de vin săptămânal sau echivalent alcool	Nu	Nu am apelat	Nu	Prost	Nesatisfăcut	Foarte mult	Foarte mult	Foarte mult	Moderat	Moderat	Puțin	Moderat	Moderat	Moderat	Moderat	Extrem de mult	Deloc	Moderat	Nesatisfăcut	Nesatisfăcut	Nesatisfăcut	Nesatisfăcut	Nici satisfăcut nici nesatisfăcut	Nici satisfăcut nici nesatisfăcut	Nici satisfăcut nici nesatisfăcut	Satisfăcut	Foarte nesatisfăcut	Satisfăcut	Întotdeauna	Sever	Moderat	Ușor	Moderat	Moderat	Moderat	Moderat	Moderat	Sever	Moderat	Moderat	Moderat
DA	Masculin	26-30	Facultate	Rural	Concubinaj	Angajat	Am crescut consumul de țigarete	Nu consum alcool	Nu	Nu am apelat	Nu	Foarte bine	Satisfăcut	Deloc	Deloc	Foarte mult	Extrem de mult	Foarte mult	Foarte mult	Foarte mult	Foarte mult	Foarte mult	Foarte mult	Foarte mult	Foarte mult	Foarte mult	Satisfăcut	Foarte satisfăcut	Nici satisfăcut nici nesatisfăcut	Nici satisfăcut nici nesatisfăcut	Nici satisfăcut nici nesatisfăcut	Satisfăcut	Satisfăcut	Satisfăcut	Nici satisfăcut nici nesatisfăcut	Satisfăcut	Rareori	Ușor	Absent	Absent	Absent	Ușor	Absent	Absent	Absent	Absent	Absent	Ușor	Absent
DA	Feminin	31-40	Studii post-universitare	Urban	Necăsătorit/ă	Angajat	Nu fumez	Nu mai mult de 6 pahare (150ml/pahar) de vin săptămânal sau echivalent alcool	Nu	Nu am apelat	Nu	Bine	Satisfăcut	Puțin	Foarte mult	Moderat	Moderat	Moderat	Moderat	Moderat	Moderat	Foarte mult	Foarte mult	Foarte mult	Moderat	Moderat	Satisfăcut	Satisfăcut	Satisfăcut	Satisfăcut	Nici satisfăcut nici nesatisfăcut	Nici satisfăcut nici nesatisfăcut	Satisfăcut	Satisfăcut	Satisfăcut	Nici satisfăcut nici nesatisfăcut	Aproape des	Ușor	Moderat	Absent	Absent	Ușor	Moderat	Ușor	Absent	Absent	Absent	Ușor	Absent
DA	Feminin	51-60	Studii post-universitare	Urban	Divorțat/ă	Angajat	Nu fumez	Nu consum alcool	Nu	Nu am apelat	Nu	Bine	Nici satisfăcut nici nestisfăcut	Moderat	Foarte mult	Foarte mult	Foarte mult	Moderat	Moderat	Foarte mult	Moderat	Moderat	Moderat	Foarte mult	Foarte mult	Foarte mult	Nesatisfăcut	Satisfăcut	Satisfăcut	Nici satisfăcut nici nesatisfăcut	Nici satisfăcut nici nesatisfăcut	Foarte nesatisfăcut	Nici satisfăcut nici nesatisfăcut	Satisfăcut	Nesatisfăcut	Satisfăcut	Foarte des	Moderat	Ușor	Absent	Moderat	Ușor	Absent	Absent	Moderat	Ușor	Ușor	Ușor	Ușor
DA	Masculin	41-50	Studii post-universitare	Urban	Căsătorit/ă	Angajat	Nu fumez	Nu mai mult de 6 pahare (150ml/pahar) de vin săptămânal sau echivalent alcool	Nu	Nu am apelat	Nu	Nici prost nici bine	Nici satisfăcut nici nestisfăcut	Deloc	Puțin	Foarte mult	Extrem de mult	Foarte mult	Foarte mult	Foarte mult	Moderat	Foarte mult	Moderat	Extrem de mult	Moderat	Foarte mult	Nesatisfăcut	Satisfăcut	Satisfăcut	Satisfăcut	Foarte satisfăcut	Satisfăcut	Satisfăcut	Foarte satisfăcut	Satisfăcut	Satisfăcut	Aproape des	Ușor	Ușor	Absent	Ușor	Ușor	Absent	Absent	Absent	Absent	Absent	Absent	Ușor
DA	Feminin	31-40	Studii post-universitare	Urban	Concubinaj	Angajat	Am redus consumul de țigarete	Nu consum alcool	Nu	Nu am apelat	Nu	Nici prost nici bine	Nesatisfăcut	Moderat	Puțin	Puțin	Foarte mult	Puțin	Moderat	Moderat	Puțin	Moderat	Foarte mult	Extrem de mult	Puțin	Foarte mult	Satisfăcut	Nesatisfăcut	Nesatisfăcut	Nici satisfăcut nici nesatisfăcut	Nici satisfăcut nici nesatisfăcut	Nici satisfăcut nici nesatisfăcut	Nici satisfăcut nici nesatisfăcut	Nici satisfăcut nici nesatisfăcut	Nici satisfăcut nici nesatisfăcut	Satisfăcut	Aproape des	Moderat	Moderat	Absent	Ușor	Moderat	Moderat	Moderat	Absent	Ușor	Ușor	Ușor	Ușor
DA	Feminin	26-30	Studii post-universitare	Urban	Concubinaj	Șomer	Nu fumez	Nu mai mult de 6 pahare (150ml/pahar) de vin săptămânal sau echivalent alcool	Nu	Nu am apelat	Nu	Foarte bine	Satisfăcut	Moderat	Deloc	Foarte mult	Extrem de mult	Moderat	Moderat	Foarte mult	Moderat	Moderat	Foarte mult	Foarte mult	Foarte mult	Moderat	Satisfăcut	Satisfăcut	Nici satisfăcut nici nesatisfăcut	Satisfăcut	Satisfăcut	Satisfăcut	Satisfăcut	Foarte satisfăcut	Nici satisfăcut nici nesatisfăcut	Satisfăcut	Foarte des	Moderat	Ușor	Absent	Absent	Moderat	Absent	Absent	Absent	Absent	Absent	Absent	Absent
DA	Masculin	51-60	Studii post-universitare	Urban	Căsătorit/ă	Angajat	Nu fumez	Nu consum alcool	Nu	Nu am apelat	Nu	Foarte bine	Foarte satisfăcut	Deloc	Deloc	Extrem de mult	Extrem de mult	Extrem de mult	Foarte mult	Foarte mult	Extrem de mult	Foarte mult	Foarte mult	Extrem de mult	Puțin	Puțin	Satisfăcut	Satisfăcut	Satisfăcut	Satisfăcut	Foarte satisfăcut	Foarte satisfăcut	Satisfăcut	Satisfăcut	Nici satisfăcut nici nesatisfăcut	Foarte satisfăcut	Niciodată	Absent	Absent	Absent	Ușor	Absent	Absent	Absent	Absent	Absent	Absent	Absent	Absent
DA	Feminin	41-50	Facultate	Urban	Căsătorit/ă	Liber profesionist	Nu fumez	Nu consum alcool	Nu	Nu am apelat	Nu	Nici prost nici bine	Satisfăcut	Deloc	Puțin	Foarte mult	Extrem de mult	Moderat	Moderat	Moderat	Foarte mult	Extrem de mult	Deloc	Moderat	Puțin	Puțin	Nici satisfăcut nici nesatisfăcut	Nesatisfăcut	Nesatisfăcut	Satisfăcut	Foarte nesatisfăcut	Foarte satisfăcut	Nici satisfăcut nici nesatisfăcut	Nesatisfăcut	Nesatisfăcut	Nici satisfăcut nici nesatisfăcut	Rareori	Ușor	Absent	Absent	Absent	Absent	Ușor	Absent	Absent	Absent	Absent	Absent	Absent
DA	Feminin	26-30	Studii post-universitare	Urban	Necăsătorit/ă	Angajat	Nu fumez	Nu consum alcool	Nu	Nu am apelat	Da	Bine	Satisfăcut	Deloc	Puțin	Moderat	Moderat	Foarte mult	Foarte mult	Foarte mult	Moderat	Foarte mult	Moderat	Foarte mult	Foarte mult	Puțin	Satisfăcut	Satisfăcut	Satisfăcut	Nici satisfăcut nici nesatisfăcut	Nesatisfăcut	Nici satisfăcut nici nesatisfăcut	Nici satisfăcut nici nesatisfăcut	Satisfăcut	Satisfăcut	Satisfăcut	Aproape des	Moderat	Ușor	Absent	Ușor	Ușor	Ușor	Absent	Ușor	Absent	Absent	Absent	Absent
DA	Feminin	41-50	Facultate	Urban	Divorțat/ă	Liber profesionist	Nu fumez	Nu consum alcool	Nu	Nu am apelat	Nu	Foarte bine	Nesatisfăcut	Deloc	Puțin	Foarte mult	Extrem de mult	Moderat	Moderat	Foarte mult	Moderat	Puțin	Foarte mult	Extrem de mult	Foarte mult	Foarte mult	Foarte nesatisfăcut	Satisfăcut	Satisfăcut	Nici satisfăcut nici nesatisfăcut	Satisfăcut	Satisfăcut	Satisfăcut	Satisfăcut	Nesatisfăcut	Satisfăcut	Rareori	Moderat	Ușor	Ușor	Foarte sever	Moderat	Ușor	Ușor	Ușor	Ușor	Ușor	Moderat	Absent
DA	Feminin	41-50	Școala postliceala	Rural	Căsătorit/ă	Angajat	Nu fumez	Nu consum alcool	Nu	Nu am apelat	Nu	Foarte bine	Satisfăcut	Deloc	Deloc	Moderat	Extrem de mult	Foarte mult	Deloc	Foarte mult	Foarte mult	Foarte mult	Foarte mult	Extrem de mult	Moderat	Foarte mult	Foarte satisfăcut	Satisfăcut	Satisfăcut	Satisfăcut	Satisfăcut	Satisfăcut	Satisfăcut	Satisfăcut	Satisfăcut	Nici satisfăcut nici nesatisfăcut	Aproape des	Absent	Absent	Absent	Absent	Absent	Ușor	Absent	Absent	Absent	Absent	Ușor	Absent
DA	Masculin	31-40	Studii post-universitare	Urban	Căsătorit/ă	Antreprenor	Am redus consumul de țigarete	Nu mai mult de 6 pahare (150ml/pahar) de vin săptămânal sau echivalent alcool	Nu	Nu am apelat	Nu	Foarte bine	Satisfăcut	Deloc	Deloc	Extrem de mult	Extrem de mult	Extrem de mult	Extrem de mult	Foarte mult	Extrem de mult	Foarte mult	Foarte mult	Extrem de mult	Foarte mult	Extrem de mult	Foarte satisfăcut	Foarte satisfăcut	Foarte satisfăcut	Satisfăcut	Satisfăcut	Foarte satisfăcut	Foarte satisfăcut	Foarte satisfăcut	Satisfăcut	Foarte satisfăcut	Rareori	Ușor	Absent	Absent	Absent	Absent	Absent	Absent	Absent	Absent	Absent	Absent	Absent
DA	Masculin	31-40	Facultate	Urban	Căsătorit/ă	Angajat	Nu fumez	Nu consum alcool	Nu	Nu am apelat	Nu	Foarte bine	Satisfăcut	Puțin	Puțin	Foarte mult	Foarte mult	Moderat	Moderat	Moderat	Moderat	Moderat	Puțin	Foarte mult	Puțin	Moderat	Satisfăcut	Satisfăcut	Satisfăcut	Satisfăcut	Satisfăcut	Satisfăcut	Satisfăcut	Satisfăcut	Satisfăcut	Satisfăcut	Aproape des	Ușor	Moderat	Moderat	Ușor	Ușor	Ușor	Ușor	Ușor	Ușor	Moderat	Ușor	Ușor
DA	Masculin	41-50	Studii post-universitare	Urban	Căsătorit/ă	Angajat	Nu fumez	Nu mai mult de 6 pahare (150ml/pahar) de vin săptămânal sau echivalent alcool	Nu	Nu am apelat	Nu	Bine	Satisfăcut	Deloc	Deloc	Foarte mult	Extrem de mult	Foarte mult	Extrem de mult	Extrem de mult	Moderat	Foarte mult	Moderat	Foarte mult	Moderat	Moderat	Nici satisfăcut nici nesatisfăcut	Satisfăcut	Satisfăcut	Foarte satisfăcut	Satisfăcut	Foarte satisfăcut	Satisfăcut	Foarte satisfăcut	Satisfăcut	Satisfăcut	Niciodată	Absent	Absent	Absent	Absent	Absent	Absent	Absent	Absent	Absent	Absent	Absent	Absent
DA	Feminin	51-60	Facultate	Urban	Divorțat/ă	Angajat	Nu fumez	Nu consum alcool	Nu	Nu am apelat	Nu	Bine	Satisfăcut	Moderat	Moderat	Moderat	Foarte mult	Foarte mult	Foarte mult	Moderat	Foarte mult	Foarte mult	Moderat	Moderat	Moderat	Foarte mult	Foarte satisfăcut	Satisfăcut	Satisfăcut	Satisfăcut	Satisfăcut	Nesatisfăcut	Satisfăcut	Satisfăcut	Satisfăcut	Satisfăcut	Rareori	Ușor	Ușor	Ușor	Absent	Absent	Ușor	Ușor	Ușor	Ușor	Absent	Absent	Ușor
DA	Masculin	41-50	Studii post-universitare	Urban	Căsătorit/ă	Angajat	Nu fumez	Nu consum alcool	Nu	Nu am apelat	Nu	Bine	Satisfăcut	Deloc	Deloc	Moderat	Extrem de mult	Foarte mult	Moderat	Foarte mult	Moderat	Foarte mult	Foarte mult	Foarte mult	Moderat	Moderat	Satisfăcut	Satisfăcut	Satisfăcut	Satisfăcut	Satisfăcut	Satisfăcut	Satisfăcut	Satisfăcut	Satisfăcut	Satisfăcut	Aproape des	Moderat	Absent	Absent	Absent	Absent	Absent	Absent	Absent	Absent	Absent	Absent	Absent
DA	Feminin	26-30	Facultate	Urban	Necăsătorit/ă	Antreprenor	Am redus consumul de țigarete	Nu mai mult de 6 pahare (150ml/pahar) de vin săptămânal sau echivalent alcool	Nu	Stări anxioase, Stări depresive, Tulburări de somn	Da	Nici prost nici bine	Satisfăcut	Foarte mult	Puțin	Foarte mult	Puțin	Puțin	Puțin	Moderat	Puțin	Moderat	Moderat	Foarte mult	Foarte mult	Foarte mult	Nesatisfăcut	Nici satisfăcut nici nesatisfăcut	Satisfăcut	Nici satisfăcut nici nesatisfăcut	Satisfăcut	Nici satisfăcut nici nesatisfăcut	Satisfăcut	Nici satisfăcut nici nesatisfăcut	Nici satisfăcut nici nesatisfăcut	Satisfăcut	Foarte des	Moderat	Ușor	Moderat	Sever	Sever	Ușor	Absent	Ușor	Moderat	Sever	Ușor	Absent
DA	Masculin	31-40	Liceu, Postliceala	Rural	Căsătorit/ă	Angajat	Nu fumez	Nu consum alcool	Nu	Nu am apelat	Nu	Foarte bine	Foarte satisfăcut	Deloc	Deloc	Extrem de mult	Extrem de mult	Extrem de mult	Extrem de mult	Extrem de mult	Foarte mult	Extrem de mult	Foarte mult	Extrem de mult	Moderat	Extrem de mult	Satisfăcut	Foarte satisfăcut	Foarte satisfăcut	Foarte satisfăcut	Foarte satisfăcut	Foarte satisfăcut	Foarte satisfăcut	Foarte satisfăcut	Foarte satisfăcut	Foarte satisfăcut	Rareori	Absent	Absent	Absent	Absent	Absent	Absent	Absent	Absent	Absent	Absent	Absent	Absent
DA	Feminin	41-50	Facultate	Rural	Concubinaj	Angajat	Nu fumez	Nu mai mult de 6 pahare (150ml/pahar) de vin săptămânal sau echivalent alcool	Nu	Nu am apelat	Nu	Bine	Nici satisfăcut nici nestisfăcut	Deloc	Foarte mult	Moderat	Foarte mult	Moderat	Moderat	Foarte mult	Moderat	Moderat	Puțin	Extrem de mult	Deloc	Puțin	Nesatisfăcut	Nici satisfăcut nici nesatisfăcut	Satisfăcut	Nici satisfăcut nici nesatisfăcut	Nici satisfăcut nici nesatisfăcut	Satisfăcut	Nici satisfăcut nici nesatisfăcut	Foarte satisfăcut	Satisfăcut	Satisfăcut	Aproape des	Foarte sever	Foarte sever	Absent	Moderat	Ușor	Moderat	Sever	Moderat	Moderat	Ușor	Foarte sever	Absent
DA	Feminin	41-50	Studii post-universitare	Rural	Necăsătorit/ă	Angajat	Nu fumez	Nu consum alcool	Nu	Stări anxioase	Nu	Nici prost nici bine	Nici satisfăcut nici nestisfăcut	Moderat	Puțin	Puțin	Puțin	Moderat	Moderat	Moderat	Moderat	Moderat	Moderat	Foarte mult	Puțin	Moderat	Nesatisfăcut	Nesatisfăcut	Nesatisfăcut	Foarte nesatisfăcut	Foarte nesatisfăcut	Foarte nesatisfăcut	Nesatisfăcut	Nici satisfăcut nici nesatisfăcut	Nici satisfăcut nici nesatisfăcut	Nesatisfăcut	Foarte des	Sever	Sever	Ușor	Sever	Moderat	Moderat	Moderat	Sever	Moderat	Moderat	Moderat	Moderat
DA	Masculin	51-60	Studii post-universitare	Urban	Căsătorit/ă	Angajat	Am redus consumul de țigarete	Nu consum alcool	Nu	Nu am apelat	Nu	Bine	Satisfăcut	Puțin	Deloc	Foarte mult	Extrem de mult	Foarte mult	Foarte mult	Foarte mult	Foarte mult	Foarte mult	Foarte mult	Moderat	Moderat	Moderat	Satisfăcut	Satisfăcut	Satisfăcut	Satisfăcut	Satisfăcut	Satisfăcut	Satisfăcut	Foarte satisfăcut	Foarte satisfăcut	Foarte satisfăcut	Rareori	Moderat	Ușor	Absent	Absent	Ușor	Absent	Absent	Absent	Absent	Ușor	Absent	Absent
DA	Feminin	41-50	Studii post-universitare	Urban	Necăsătorit/ă	Angajat	Nu fumez	Nu consum alcool	Nu	Nu am apelat	Nu	Nici prost nici bine	Nesatisfăcut	Puțin	Deloc	Puțin	Puțin	Foarte mult	Puțin	Puțin	Moderat	Moderat	Moderat	Puțin	Puțin	Moderat	Nesatisfăcut	Nici satisfăcut nici nesatisfăcut	Satisfăcut	Nesatisfăcut	Nesatisfăcut	Foarte satisfăcut	Nici satisfăcut nici nesatisfăcut	Nici satisfăcut nici nesatisfăcut	Nesatisfăcut	Satisfăcut	Aproape des	Moderat	Ușor	Absent	Ușor	Absent	Absent	Moderat	Absent	Absent	Absent	Ușor	Absent
DA	Feminin	51-60	Liceu	Rural	Căsătorit/ă	Liber profesionist	Nu fumez	Nu consum alcool	Nu	Nu am apelat	Nu	Foarte bine	Foarte satisfăcut	Deloc	Deloc	Extrem de mult	Extrem de mult	Foarte mult	Extrem de mult	Foarte mult	Extrem de mult	Extrem de mult	Moderat	Foarte mult	Moderat	Foarte mult	Satisfăcut	Foarte satisfăcut	Foarte satisfăcut	Foarte satisfăcut	Foarte satisfăcut	Foarte satisfăcut	Satisfăcut	Satisfăcut	Satisfăcut	Foarte satisfăcut	Niciodată	Absent	Absent	Absent	Absent	Moderat	Absent	Absent	Absent	Absent	Absent	Absent	Absent
DA	Feminin	51-60	Facultate	Urban	Căsătorit/ă	Angajat	Nu fumez	Nu consum alcool	Nu	Tulburări de somn	Nu	Bine	Nesatisfăcut	Moderat	Moderat	Moderat	Moderat	Moderat	Moderat	Moderat	Foarte mult	Moderat	Moderat	Moderat	Moderat	Foarte mult	Nesatisfăcut	Nesatisfăcut	Nesatisfăcut	Nesatisfăcut	Nici satisfăcut nici nesatisfăcut	Nici satisfăcut nici nesatisfăcut	Nesatisfăcut	Foarte satisfăcut	Nici satisfăcut nici nesatisfăcut	Satisfăcut	Aproape des	Moderat	Moderat	Moderat	Moderat	Moderat	Moderat	Moderat	Moderat	Moderat	Moderat	Moderat	Moderat
DA	Masculin	41-50	Facultate	Urban	Separat	Angajat	Am crescut consumul de țigarete	Nu mai mult de 6 pahare (150ml/pahar) de vin săptămânal sau echivalent alcool	Nu	Nu am apelat	Nu	Bine	Nici satisfăcut nici nestisfăcut	Deloc	Puțin	Foarte mult	Moderat	Moderat	Moderat	Moderat	Moderat	Moderat	Foarte mult	Foarte mult	Puțin	Foarte mult	Nesatisfăcut	Satisfăcut	Satisfăcut	Nici satisfăcut nici nesatisfăcut	Satisfăcut	Nesatisfăcut	Foarte satisfăcut	Satisfăcut	Foarte satisfăcut	Satisfăcut	Rareori	Ușor	Ușor	Absent	Sever	Moderat	Moderat	Absent	Ușor	Ușor	Absent	Absent	Moderat
DA	Feminin	61-70	Facultate	Urban	Căsătorit/ă	Pensionar	Nu fumez	Nu mai mult de 6 pahare (150ml/pahar) de vin săptămânal sau echivalent alcool	Nu	Nu am apelat	Nu	Bine	Satisfăcut	Moderat	Moderat	Moderat	Moderat	Moderat	Moderat	Moderat	Puțin	Puțin	Moderat	Foarte mult	Puțin	Puțin	Nici satisfăcut nici nesatisfăcut	Nesatisfăcut	Nesatisfăcut	Nici satisfăcut nici nesatisfăcut	Satisfăcut	Nici satisfăcut nici nesatisfăcut	Satisfăcut	Foarte satisfăcut	Satisfăcut	Foarte satisfăcut	Foarte des	Moderat	Moderat	Sever	Moderat	Ușor	Ușor	Ușor	Sever	Moderat	Sever	Moderat	Moderat
DA	Masculin	31-40	Studii post-universitare	Urban	Necăsătorit/ă	Angajat	Nu fumez	Nu consum alcool	Nu	Nu am apelat	Nu	Nici prost nici bine	Nici satisfăcut nici nestisfăcut	Deloc	Deloc	Moderat	Moderat	Moderat	Puțin	Moderat	Moderat	Moderat	Puțin	Extrem de mult	Moderat	Moderat	Nici satisfăcut nici nesatisfăcut	Nici satisfăcut nici nesatisfăcut	Nesatisfăcut	Satisfăcut	Nesatisfăcut	Satisfăcut	Nici satisfăcut nici nesatisfăcut	Foarte satisfăcut	Foarte satisfăcut	Foarte satisfăcut	Rareori	Absent	Absent	Absent	Absent	Ușor	Ușor	Absent	Absent	Absent	Absent	Absent	Absent
DA	Masculin	31-40	Facultate	Urban	Căsătorit/ă	Liber profesionist	Am redus consumul de țigarete	Nu mai mult de 6 pahare (150ml/pahar) de vin săptămânal sau echivalent alcool	Nu	Nu am apelat	Nu	Bine	Satisfăcut	Deloc	Deloc	Foarte mult	Moderat	Foarte mult	Foarte mult	Foarte mult	Foarte mult	Moderat	Moderat	Foarte mult	Moderat	Foarte mult	Satisfăcut	Satisfăcut	Satisfăcut	Satisfăcut	Satisfăcut	Satisfăcut	Satisfăcut	Satisfăcut	Nesatisfăcut	Nici satisfăcut nici nesatisfăcut	Rareori	Absent	Absent	Absent	Absent	Ușor	Absent	Absent	Absent	Absent	Absent	Absent	Absent
DA	Feminin	26-30	Facultate	Urban	Necăsătorit/ă	Angajat	Am redus consumul de țigarete	Nu consum alcool	Nu	Nu am apelat	Nu	Bine	Satisfăcut	Puțin	Deloc	Foarte mult	Extrem de mult	Foarte mult	Foarte mult	Moderat	Moderat	Moderat	Moderat	Foarte mult	Moderat	Moderat	Satisfăcut	Satisfăcut	Satisfăcut	Satisfăcut	Satisfăcut	Nesatisfăcut	Satisfăcut	Satisfăcut	Satisfăcut	Satisfăcut	Aproape des	Moderat	Moderat	Absent	Ușor	Ușor	Absent	Absent	Absent	Ușor	Absent	Absent	Absent
DA	Feminin	51-60	Facultate	Rural	Căsătorit/ă	Antreprenor	Nu fumez	Nu mai mult de 6 pahare (150ml/pahar) de vin săptămânal sau echivalent alcool	Nu	Nu am apelat	Nu	Foarte bine	Foarte satisfăcut	Deloc	Deloc	Foarte mult	Foarte mult	Foarte mult	Foarte mult	Foarte mult	Foarte mult	Foarte mult	Foarte mult	Moderat	Foarte mult	Foarte mult	Foarte satisfăcut	Satisfăcut	Satisfăcut	Satisfăcut	Satisfăcut	Satisfăcut	Satisfăcut	Satisfăcut	Nici satisfăcut nici nesatisfăcut	Satisfăcut	Rareori	Ușor	Absent	Absent	Absent	Absent	Absent	Absent	Absent	Absent	Absent	Absent	Absent
DA	Masculin	41-50	Studii post-universitare	Urban	Căsătorit/ă	Angajat	Am redus consumul de țigarete	Nu consum alcool	Nu	Nu am apelat	Nu	Bine	Satisfăcut	Deloc	Deloc	Moderat	Extrem de mult	Foarte mult	Foarte mult	Moderat	Foarte mult	Foarte mult	Moderat	Foarte mult	Foarte mult	Foarte mult	Satisfăcut	Satisfăcut	Satisfăcut	Satisfăcut	Satisfăcut	Satisfăcut	Satisfăcut	Satisfăcut	Satisfăcut	Satisfăcut	Rareori	Moderat	Absent	Absent	Absent	Absent	Absent	Absent	Absent	Absent	Absent	Ușor	Absent
DA	Feminin	31-40	Facultate	Rural	Necăsătorit/ă	Angajat	Am redus consumul de țigarete	Nu mai mult de 6 pahare (150ml/pahar) de vin săptămânal sau echivalent alcool	Nu	Nu am apelat	Nu	Bine	Foarte satisfăcut	Deloc	Deloc	Foarte mult	Foarte mult	Foarte mult	Foarte mult	Foarte mult	Foarte mult	Foarte mult	Moderat	Foarte mult	Moderat	Foarte mult	Satisfăcut	Satisfăcut	Satisfăcut	Satisfăcut	Satisfăcut	Satisfăcut	Satisfăcut	Satisfăcut	Nici satisfăcut nici nesatisfăcut	Nici satisfăcut nici nesatisfăcut	Rareori	Absent	Absent	Absent	Absent	Absent	Absent	Absent	Absent	Absent	Absent	Absent	Absent
DA	Feminin	71+	Facultate	Urban	Căsătorit/ă	Pensionar	Nu fumez	Nu consum alcool	Nu	Tulburări de somn	Nu	Bine	Satisfăcut	Moderat	Moderat	Foarte mult	Foarte mult	Moderat	Moderat	Moderat	Moderat	Moderat	Foarte mult	Extrem de mult	Moderat	Moderat	Nesatisfăcut	Nesatisfăcut	Nesatisfăcut	Satisfăcut	Satisfăcut	Nesatisfăcut	Satisfăcut	Foarte satisfăcut	Satisfăcut	Foarte satisfăcut	Foarte des	Moderat	Moderat	Absent	Moderat	Moderat	Ușor	Ușor	Absent	Absent	Absent	Ușor	Ușor
DA	Feminin	26-30	Facultate	Urban	Necăsătorit/ă	Angajat	Nu fumez	Între 6-12 pahare (150ml/pahar) de vin săptămânal sau echivalent alcool	Da	Stări anxioase, Stări depresive	Da	Nici prost nici bine	Nici satisfăcut nici nestisfăcut	Foarte mult	Extrem de mult	Puțin	Puțin	Puțin	Puțin	Moderat	Moderat	Puțin	Extrem de mult	Extrem de mult	Foarte mult	Foarte mult	Nesatisfăcut	Nesatisfăcut	Foarte nesatisfăcut	Foarte nesatisfăcut	Foarte nesatisfăcut	Foarte nesatisfăcut	Nesatisfăcut	Nici satisfăcut nici nesatisfăcut	Satisfăcut	Nesatisfăcut	Întotdeauna	Foarte sever	Foarte sever	Foarte sever	Foarte sever	Sever	Foarte sever	Sever	Moderat	Sever	Sever	Sever	Absent
DA	Feminin	26-30	Facultate	Urban	Necăsătorit/ă	Angajat	Am crescut consumul de țigarete	Nu mai mult de 6 pahare (150ml/pahar) de vin săptămânal sau echivalent alcool	Nu	Stări depresive	Nu	Nici prost nici bine	Satisfăcut	Extrem de mult	Moderat	Puțin	Deloc	Deloc	Moderat	Moderat	Puțin	Deloc	Moderat	Foarte mult	Moderat	Moderat	Nesatisfăcut	Foarte nesatisfăcut	Nesatisfăcut	Nesatisfăcut	Nesatisfăcut	Nesatisfăcut	Satisfăcut	Satisfăcut	Satisfăcut	Satisfăcut	Foarte des	Moderat	Ușor	Moderat	Ușor	Sever	Moderat	Absent	Absent	Absent	Absent	Ușor	Absent
DA	Masculin	26-30	Facultate	Urban	Necăsătorit/ă	Angajat	Nu fumez	Nu mai mult de 6 pahare (150ml/pahar) de vin săptămânal sau echivalent alcool	Nu	Nu am apelat	Nu	Bine	Satisfăcut	Deloc	Puțin	Foarte mult	Moderat	Moderat	Moderat	Extrem de mult	Moderat	Extrem de mult	Extrem de mult	Foarte mult	Moderat	Extrem de mult	Satisfăcut	Satisfăcut	Foarte satisfăcut	Satisfăcut	Satisfăcut	Satisfăcut	Foarte satisfăcut	Nici satisfăcut nici nesatisfăcut	Satisfăcut	Foarte satisfăcut	Rareori	Ușor	Moderat	Absent	Moderat	Moderat	Absent	Ușor	Ușor	Moderat	Absent	Absent	Absent
DA	Feminin	51-60	Studii post-universitare	Urban	Căsătorit/ă	Angajat	Nu fumez	Nu consum alcool	Nu	Stări anxioase, Tulburări de somn	Da	Bine	Nesatisfăcut	Deloc	Moderat	Moderat	Foarte mult	Moderat	Moderat	Moderat	Moderat	Moderat	Foarte mult	Foarte mult	Moderat	Foarte mult	Satisfăcut	Satisfăcut	Satisfăcut	Satisfăcut	Nici satisfăcut nici nesatisfăcut	Satisfăcut	Satisfăcut	Satisfăcut	Satisfăcut	Satisfăcut	Foarte des	Ușor	Ușor	Absent	Ușor	Moderat	Ușor	Moderat	Moderat	Moderat	Ușor	Ușor	Ușor
DA	Feminin	18-25	Liceu	Urban	Concubinaj	Neangajat (student)	Nu fumez	Nu consum alcool	Nu	Stări anxioase, Stări depresive, Tulburări de somn	Nu	Nici prost nici bine	Satisfăcut	Puțin	Moderat	Moderat	Moderat	Deloc	Puțin	Foarte mult	Deloc	Foarte mult	Moderat	Foarte mult	Deloc	Foarte mult	Foarte nesatisfăcut	Foarte nesatisfăcut	Foarte nesatisfăcut	Nici satisfăcut nici nesatisfăcut	Satisfăcut	Foarte satisfăcut	Foarte nesatisfăcut	Satisfăcut	Satisfăcut	Nici satisfăcut nici nesatisfăcut	Foarte des	Foarte sever	Foarte sever	Foarte sever	Foarte sever	Foarte sever	Sever	Moderat	Ușor	Moderat	Sever	Ușor	Absent
DA	Masculin	41-50	Facultate	Urban	Căsătorit/ă	Angajat	Nu fumez	Nu consum alcool	Nu	Stări depresive	Nu	Nici prost nici bine	Nici satisfăcut nici nestisfăcut	Deloc	Extrem de mult	Moderat	Moderat	Moderat	Moderat	Moderat	Moderat	Puțin	Moderat	Foarte mult	Extrem de mult	Extrem de mult	Foarte nesatisfăcut	Foarte nesatisfăcut	Foarte nesatisfăcut	Foarte nesatisfăcut	Nici satisfăcut nici nesatisfăcut	Nici satisfăcut nici nesatisfăcut	Satisfăcut	Satisfăcut	Satisfăcut	Foarte satisfăcut	Aproape des	Absent	Absent	Ușor	Sever	Moderat	Sever	Absent	Absent	Moderat	Absent	Absent	Moderat
DA	Masculin	31-40	Facultate	Urban	Necăsătorit/ă	Angajat	Nu fumez	Nu mai mult de 6 pahare (150ml/pahar) de vin săptămânal sau echivalent alcool	Nu	Nu am apelat	Nu	Bine	Satisfăcut	Moderat	Puțin	Foarte mult	Foarte mult	Foarte mult	Puțin	Foarte mult	Foarte mult	Foarte mult	Moderat	Foarte mult	Foarte mult	Foarte mult	Satisfăcut	Satisfăcut	Satisfăcut	Satisfăcut	Satisfăcut	Satisfăcut	Satisfăcut	Satisfăcut	Satisfăcut	Satisfăcut	Rareori	Absent	Absent	Absent	Absent	Absent	Absent	Absent	Absent	Absent	Absent	Absent	Absent
DA	Feminin	18-25	Liceu	Urban	Necăsătorit/ă	Liber profesionist	Nu fumez	Nu consum alcool	Nu	Stări anxioase	Nu	Bine	Satisfăcut	Puțin	Puțin	Foarte mult	Extrem de mult	Moderat	Moderat	Moderat	Foarte mult	Extrem de mult	Moderat	Foarte mult	Moderat	Extrem de mult	Foarte satisfăcut	Foarte satisfăcut	Satisfăcut	Foarte satisfăcut	Foarte satisfăcut	Nici satisfăcut nici nesatisfăcut	Nici satisfăcut nici nesatisfăcut	Nici satisfăcut nici nesatisfăcut	Satisfăcut	Nici satisfăcut nici nesatisfăcut	Aproape des	Moderat	Moderat	Moderat	Absent	Absent	Absent	Ușor	Ușor	Ușor	Ușor	Ușor	Absent
DA	Masculin	41-50	Liceu	Rural	Divorțat/ă	Antreprenor	Am redus consumul de țigarete	Nu mai mult de 6 pahare (150ml/pahar) de vin săptămânal sau echivalent alcool	Nu	Nu am apelat	Nu	Bine	Satisfăcut	Puțin	Deloc	Moderat	Moderat	Foarte mult	Foarte mult	Foarte mult	Moderat	Foarte mult	Moderat	Moderat	Moderat	Foarte mult	Satisfăcut	Satisfăcut	Satisfăcut	Satisfăcut	Satisfăcut	Nesatisfăcut	Satisfăcut	Satisfăcut	Nici satisfăcut nici nesatisfăcut	Satisfăcut	Rareori	Moderat	Ușor	Absent	Absent	Absent	Absent	Absent	Absent	Absent	Absent	Absent	Ușor
DA	Feminin	26-30	Facultate	Urban	Căsătorit/ă	Angajat	Nu fumez	Nu consum alcool	Nu	Nu am apelat	Nu	Nici prost nici bine	Nici satisfăcut nici nestisfăcut	Puțin	Deloc	Extrem de mult	Extrem de mult	Foarte mult	Moderat	Moderat	Foarte mult	Moderat	Puțin	Foarte mult	Moderat	Foarte mult	Satisfăcut	Nici satisfăcut nici nesatisfăcut	Nici satisfăcut nici nesatisfăcut	Nici satisfăcut nici nesatisfăcut	Nici satisfăcut nici nesatisfăcut	Nici satisfăcut nici nesatisfăcut	Satisfăcut	Satisfăcut	Nici satisfăcut nici nesatisfăcut	Satisfăcut	Rareori	Moderat	Moderat	Ușor	Ușor	Ușor	Ușor	Absent	Absent	Absent	Absent	Absent	Ușor
DA	Feminin	51-60	Facultate	Rural	Căsătorit/ă	Angajat	Nu fumez	Nu consum alcool	Nu	Tulburări de somn	Da	Bine	Nesatisfăcut	Moderat	Puțin	Puțin	Moderat	Puțin	Deloc	Deloc	Deloc	Deloc	Puțin	Moderat	Puțin	Puțin	Foarte nesatisfăcut	Nesatisfăcut	Nesatisfăcut	Foarte nesatisfăcut	Nesatisfăcut	Foarte nesatisfăcut	Foarte nesatisfăcut	Nesatisfăcut	Foarte nesatisfăcut	Nici satisfăcut nici nesatisfăcut	Foarte des	Moderat	Moderat	Moderat	Moderat	Moderat	Moderat	Ușor	Absent	Absent	Absent	Absent	Moderat
DA	Feminin	26-30	Facultate	Urban	Necăsătorit/ă	Angajat	Nu fumez	Nu consum alcool	Nu	Nu am apelat	Nu	Foarte bine	Satisfăcut	Moderat	Deloc	Foarte mult	Extrem de mult	Moderat	Deloc	Foarte mult	Moderat	Foarte mult	Foarte mult	Extrem de mult	Foarte mult	Foarte mult	Satisfăcut	Nici satisfăcut nici nesatisfăcut	Nesatisfăcut	Nici satisfăcut nici nesatisfăcut	Satisfăcut	Nesatisfăcut	Satisfăcut	Satisfăcut	Satisfăcut	Foarte satisfăcut	Aproape des	Moderat	Absent	Absent	Ușor	Absent	Absent	Absent	Absent	Ușor	Ușor	Absent	Absent
DA	Masculin	41-50	Facultate	Urban	Necăsătorit/ă	Angajat	Nu fumez	Între 6-12 pahare (150ml/pahar) de vin săptămânal sau echivalent alcool	Nu	Nu am apelat	Nu	Nici prost nici bine	Nesatisfăcut	Moderat	Moderat	Puțin	Moderat	Moderat	Moderat	Puțin	Moderat	Deloc	Deloc	Extrem de mult	Moderat	Puțin	Nici satisfăcut nici nesatisfăcut	Nici satisfăcut nici nesatisfăcut	Nesatisfăcut	Nesatisfăcut	Nesatisfăcut	Nesatisfăcut	Satisfăcut	Foarte satisfăcut	Nesatisfăcut	Satisfăcut	Aproape des	Ușor	Ușor	Absent	Ușor	Ușor	Moderat	Moderat	Moderat	Moderat	Moderat	Ușor	Ușor
DA	Feminin	31-40	Studii post-universitare	Urban	Necăsătorit/ă	Angajat	Am crescut consumul de țigarete	Nu mai mult de 6 pahare (150ml/pahar) de vin săptămânal sau echivalent alcool	Nu	Nu am apelat	Nu	Bine	Satisfăcut	Moderat	Deloc	Moderat	Moderat	Foarte mult	Moderat	Foarte mult	Moderat	Foarte mult	Moderat	Foarte mult	Moderat	Moderat	Satisfăcut	Satisfăcut	Satisfăcut	Nici satisfăcut nici nesatisfăcut	Nesatisfăcut	Satisfăcut	Nesatisfăcut	Satisfăcut	Satisfăcut	Satisfăcut	Foarte des	Moderat	Sever	Ușor	Ușor	Ușor	Moderat	Sever	Moderat	Sever	Moderat	Ușor	Absent
DA	Feminin	41-50	Studii post-universitare	Urban	Căsătorit/ă	Angajat	Nu fumez	Nu mai mult de 6 pahare (150ml/pahar) de vin săptămânal sau echivalent alcool	Nu	Nu am apelat	Nu	Bine	Satisfăcut	Deloc	Moderat	Foarte mult	Foarte mult	Extrem de mult	Moderat	Foarte mult	Foarte mult	Foarte mult	Foarte mult	Foarte mult	Moderat	Moderat	Satisfăcut	Satisfăcut	Satisfăcut	Satisfăcut	Satisfăcut	Nici satisfăcut nici nesatisfăcut	Foarte satisfăcut	Foarte satisfăcut	Satisfăcut	Foarte satisfăcut	Rareori	Ușor	Absent	Absent	Ușor	Ușor	Ușor	Absent	Absent	Absent	Absent	Absent	Absent
DA	Feminin	31-40	Studii post-universitare	Urban	Căsătorit/ă	Angajat	Nu fumez	Nu consum alcool	Nu	Nu am apelat	Nu	Nici prost nici bine	Satisfăcut	Foarte mult	Deloc	Foarte mult	Extrem de mult	Puțin	Puțin	Foarte mult	Moderat	Foarte mult	Foarte mult	Puțin	Puțin	Foarte mult	Satisfăcut	Nici satisfăcut nici nesatisfăcut	Nici satisfăcut nici nesatisfăcut	Nici satisfăcut nici nesatisfăcut	Nici satisfăcut nici nesatisfăcut	Satisfăcut	Satisfăcut	Nesatisfăcut	Satisfăcut	Satisfăcut	Aproape des	Moderat	Moderat	Ușor	Ușor	Moderat	Ușor	Absent	Absent	Absent	Absent	Absent	Absent
DA	Masculin	61-70	Studii post-universitare	Urban	Căsătorit/ă	Pensionar	Nu fumez	Între 6-12 pahare (150ml/pahar) de vin săptămânal sau echivalent alcool	Nu	Nu am apelat	Nu	Bine	Satisfăcut	Deloc	Moderat	Moderat	Foarte mult	Moderat	Moderat	Moderat	Foarte mult	Foarte mult	Foarte mult	Extrem de mult	Moderat	Puțin	Nici satisfăcut nici nesatisfăcut	Satisfăcut	Nici satisfăcut nici nesatisfăcut	Satisfăcut	Nici satisfăcut nici nesatisfăcut	Nesatisfăcut	Nici satisfăcut nici nesatisfăcut	Foarte satisfăcut	Satisfăcut	Satisfăcut	Rareori	Ușor	Ușor	Absent	Moderat	Moderat	Ușor	Ușor	Ușor	Absent	Absent	Ușor	Moderat
DA	Masculin	51-60	Studii post-universitare	Urban	Căsătorit/ă	Angajat	Nu fumez	Nu mai mult de 6 pahare (150ml/pahar) de vin săptămânal sau echivalent alcool	Nu	Nu am apelat	Nu	Foarte bine	Satisfăcut	Deloc	Deloc	Foarte mult	Extrem de mult	Extrem de mult	Foarte mult	Foarte mult	Foarte mult	Foarte mult	Foarte mult	Extrem de mult	Moderat	Foarte mult	Nici satisfăcut nici nesatisfăcut	Foarte satisfăcut	Foarte satisfăcut	Foarte satisfăcut	Satisfăcut	Satisfăcut	Satisfăcut	Satisfăcut	Foarte satisfăcut	Foarte satisfăcut	Rareori	Absent	Absent	Absent	Moderat	Absent	Absent	Absent	Absent	Absent	Absent	Ușor	Absent
DA	Masculin	18-25	Facultate	Urban	Necăsătorit/ă	Student	Am început consumul	Între 6-12 pahare (150ml/pahar) de vin săptămânal sau echivalent alcool	Nu	Nu am apelat	Nu	Foarte bine	Satisfăcut	Extrem de mult	Deloc	Moderat	Foarte mult	Puțin	Moderat	Puțin	Moderat	Foarte mult	Extrem de mult	Extrem de mult	Moderat	Moderat	Nici satisfăcut nici nesatisfăcut	Nici satisfăcut nici nesatisfăcut	Satisfăcut	Satisfăcut	Nesatisfăcut	Nici satisfăcut nici nesatisfăcut	Nesatisfăcut	Satisfăcut	Foarte satisfăcut	Foarte satisfăcut	Foarte des	Sever	Foarte sever	Foarte sever	Moderat	Ușor	Sever	Foarte sever	Moderat	Absent	Absent	Foarte sever	Absent
DA	Feminin	26-30	Facultate	Urban	Necăsătorit/ă	Angajat	Nu fumez	Nu mai mult de 6 pahare (150ml/pahar) de vin săptămânal sau echivalent alcool	Nu	Nu am apelat	Nu	Foarte bine	Foarte satisfăcut	Deloc	Deloc	Foarte mult	Foarte mult	Moderat	Foarte mult	Moderat	Moderat	Puțin	Extrem de mult	Extrem de mult	Moderat	Moderat	Nesatisfăcut	Satisfăcut	Satisfăcut	Satisfăcut	Foarte satisfăcut	Nici satisfăcut nici nesatisfăcut	Foarte satisfăcut	Foarte satisfăcut	Satisfăcut	Foarte satisfăcut	Rareori	Moderat	Absent	Absent	Absent	Moderat	Sever	Absent	Absent	Ușor	Absent	Absent	Absent
DA	Masculin	41-50	Studii post-universitare	Urban	Căsătorit/ă	Angajat	Nu fumez	Nu consum alcool	Nu	Nu am apelat	Nu	Bine	Satisfăcut	Deloc	Deloc	Foarte mult	Foarte mult	Foarte mult	Moderat	Foarte mult	Foarte mult	Extrem de mult	Foarte mult	Extrem de mult	Foarte mult	Extrem de mult	Satisfăcut	Satisfăcut	Satisfăcut	Foarte satisfăcut	Satisfăcut	Satisfăcut	Satisfăcut	Satisfăcut	Satisfăcut	Foarte satisfăcut	Rareori	Absent	Absent	Ușor	Ușor	Ușor	Ușor	Absent	Absent	Ușor	Absent	Ușor	Absent
DA	Masculin	41-50	Facultate, Studii post-universitare	Urban	Căsătorit/ă	Angajat	Nu fumez	Nu consum alcool	Nu	Nu am apelat	Nu	Bine	Satisfăcut	Deloc	Deloc	Foarte mult	Foarte mult	Extrem de mult	Moderat	Puțin	Foarte mult	Foarte mult	Foarte mult	Foarte mult	Puțin	Foarte mult	Satisfăcut	Satisfăcut	Satisfăcut	Satisfăcut	Nesatisfăcut	Nici satisfăcut nici nesatisfăcut	Nesatisfăcut	Foarte satisfăcut	Nesatisfăcut	Foarte satisfăcut	Rareori	Absent	Absent	Absent	Absent	Absent	Absent	Absent	Absent	Absent	Absent	Absent	Absent
DA	Masculin	31-40	Studii post-universitare	Urban	Căsătorit/ă	Angajat	Nu fumez	Nu mai mult de 6 pahare (150ml/pahar) de vin săptămânal sau echivalent alcool	Nu	Nu am apelat	Nu	Nici prost nici bine	Nici satisfăcut nici nestisfăcut	Puțin	Puțin	Puțin	Moderat	Moderat	Moderat	Moderat	Puțin	Foarte mult	Puțin	Foarte mult	Puțin	Puțin	Nesatisfăcut	Nici satisfăcut nici nesatisfăcut	Satisfăcut	Nici satisfăcut nici nesatisfăcut	Satisfăcut	Nesatisfăcut	Nesatisfăcut	Foarte nesatisfăcut	Nesatisfăcut	Satisfăcut	Rareori	Sever	Foarte sever	Ușor	Foarte sever	Moderat	Moderat	Moderat	Moderat	Ușor	Ușor	Ușor	Absent
DA	Feminin	41-50	Facultate	Urban	Necăsătorit/ă	Angajat	Nu fumez	Nu consum alcool	Nu	Nu am apelat	Nu	Bine	Satisfăcut	Puțin	Puțin	Moderat	Foarte mult	Moderat	Foarte mult	Foarte mult	Foarte mult	Foarte mult	Foarte mult	Foarte mult	Moderat	Foarte mult	Nici satisfăcut nici nesatisfăcut	Satisfăcut	Nici satisfăcut nici nesatisfăcut	Satisfăcut	Nici satisfăcut nici nesatisfăcut	Satisfăcut	Satisfăcut	Nici satisfăcut nici nesatisfăcut	Nici satisfăcut nici nesatisfăcut	Satisfăcut	Rareori	Ușor	Absent	Absent	Moderat	Moderat	Absent	Absent	Ușor	Absent	Ușor	Absent	Absent
DA	Masculin	31-40	Liceu	Urban	Necăsătorit/ă	Angajat	Nu fumez	Nu mai mult de 6 pahare (150ml/pahar) de vin săptămânal sau echivalent alcool	Nu	Nu am apelat	Nu	Bine	Nesatisfăcut	Moderat	Foarte mult	Moderat	Foarte mult	Moderat	Puțin	Puțin	Moderat	Puțin	Puțin	Foarte mult	Puțin	Moderat	Nesatisfăcut	Nesatisfăcut	Nesatisfăcut	Nesatisfăcut	Nesatisfăcut	Foarte nesatisfăcut	Nesatisfăcut	Nici satisfăcut nici nesatisfăcut	Nesatisfăcut	Satisfăcut	Aproape des	Moderat	Moderat	Ușor	Sever	Moderat	Moderat	Moderat	Moderat	Ușor	Ușor	Sever	Absent
DA	Feminin	51-60	Studii post-universitare	Urban	Căsătorit/ă	Angajat	Nu fumez	Nu mai mult de 6 pahare (150ml/pahar) de vin săptămânal sau echivalent alcool	Nu	Nu am apelat	Nu	Foarte bine	Foarte satisfăcut	Deloc	Deloc	Foarte mult	Foarte mult	Foarte mult	Foarte mult	Foarte mult	Foarte mult	Foarte mult	Foarte mult	Foarte mult	Moderat	Foarte mult	Nici satisfăcut nici nesatisfăcut	Foarte satisfăcut	Foarte satisfăcut	Foarte satisfăcut	Foarte satisfăcut	Satisfăcut	Satisfăcut	Foarte satisfăcut	Foarte satisfăcut	Foarte satisfăcut	Rareori	Absent	Absent	Absent	Ușor	Absent	Absent	Absent	Absent	Absent	Absent	Absent	Absent
DA	Feminin	51-60	Studii post-universitare	Urban	Căsătorit/ă	Angajat	Am redus consumul de țigarete	Nu mai mult de 6 pahare (150ml/pahar) de vin săptămânal sau echivalent alcool	Nu	Nu am apelat	Nu	Nici prost nici bine	Nici satisfăcut nici nestisfăcut	Puțin	Deloc	Puțin	Puțin	Foarte mult	Moderat	Puțin	Moderat	Puțin	Puțin	Extrem de mult	Deloc	Deloc	Nesatisfăcut	Satisfăcut	Satisfăcut	Nesatisfăcut	Nici satisfăcut nici nesatisfăcut	Nici satisfăcut nici nesatisfăcut	Foarte nesatisfăcut	Nesatisfăcut	Satisfăcut	Foarte nesatisfăcut	Rareori	Ușor	Ușor	Ușor	Ușor	Absent	Absent	Absent	Ușor	Absent	Absent	Absent	Absent
DA	Masculin	41-50	Facultate	Urban	Căsătorit/ă	Angajat	Am sistat consumul de țigarete	Nu mai mult de 6 pahare (150ml/pahar) de vin săptămânal sau echivalent alcool	Nu	Nu am apelat	Nu	Bine	Satisfăcut	Moderat	Foarte mult	Foarte mult	Foarte mult	Moderat	Foarte mult	Moderat	Moderat	Puțin	Moderat	Moderat	Puțin	Moderat	Nesatisfăcut	Nici satisfăcut nici nesatisfăcut	Nici satisfăcut nici nesatisfăcut	Nesatisfăcut	Nici satisfăcut nici nesatisfăcut	Nesatisfăcut	Nesatisfăcut	Nici satisfăcut nici nesatisfăcut	Nici satisfăcut nici nesatisfăcut	Satisfăcut	Rareori	Ușor	Moderat	Absent	Moderat	Ușor	Ușor	Absent	Ușor	Moderat	Ușor	Ușor	Ușor
DA	Feminin	51-60	Facultate	Urban	Divorțat/ă	Angajat	Nu fumez	Nu mai mult de 6 pahare (150ml/pahar) de vin săptămânal sau echivalent alcool	Nu	Nu am apelat	Da	Nici prost nici bine	Nici satisfăcut nici nestisfăcut	Puțin	Moderat	Puțin	Puțin	Moderat	Moderat	Moderat	Puțin	Puțin	Moderat	Foarte mult	Moderat	Moderat	Nesatisfăcut	Nici satisfăcut nici nesatisfăcut	Nesatisfăcut	Nesatisfăcut	Nici satisfăcut nici nesatisfăcut	Nesatisfăcut	Satisfăcut	Satisfăcut	Nici satisfăcut nici nesatisfăcut	Nici satisfăcut nici nesatisfăcut	Foarte des	Moderat	Moderat	Ușor	Sever	Moderat	Sever	Ușor	Sever	Moderat	Moderat	Ușor	Ușor
DA	Feminin	31-40	Studii post-universitare	Urban	Căsătorit/ă	Angajat	Nu fumez	Nu mai mult de 6 pahare (150ml/pahar) de vin săptămânal sau echivalent alcool	Nu	Stări depresive	Nu	Bine	Satisfăcut	Moderat	Puțin	Moderat	Moderat	Moderat	Moderat	Moderat	Moderat	Moderat	Foarte mult	Moderat	Foarte mult	Moderat	Satisfăcut	Satisfăcut	Satisfăcut	Satisfăcut	Satisfăcut	Nici satisfăcut nici nesatisfăcut	Satisfăcut	Satisfăcut	Satisfăcut	Satisfăcut	Aproape des	Moderat	Moderat	Moderat	Moderat	Ușor	Ușor	Absent	Ușor	Ușor	Ușor	Ușor	Absent
DA	Feminin	31-40	Studii post-universitare	Rural	Căsătorit/ă	Angajat	Nu fumez	Nu consum alcool	Nu	Nu am apelat	Nu	Bine	Satisfăcut	Puțin	Deloc	Moderat	Foarte mult	Foarte mult	Moderat	Moderat	Moderat	Moderat	Moderat	Foarte mult	Moderat	Moderat	Satisfăcut	Satisfăcut	Satisfăcut	Satisfăcut	Satisfăcut	Satisfăcut	Satisfăcut	Foarte satisfăcut	Satisfăcut	Foarte satisfăcut	Rareori	Ușor	Ușor	Ușor	Absent	Absent	Absent	Absent	Absent	Absent	Absent	Absent	Absent
DA	Masculin	18-25	Facultate	Urban	Necăsătorit/ă	Angajat	Am crescut consumul de țigarete	Nu mai mult de 6 pahare (150ml/pahar) de vin săptămânal sau echivalent alcool	Nu	Nu am apelat	Da	Bine	Satisfăcut	Puțin	Puțin	Puțin	Deloc	Puțin	Moderat	Foarte mult	Puțin	Deloc	Foarte mult	Extrem de mult	Foarte mult	Foarte mult	Nici satisfăcut nici nesatisfăcut	Nesatisfăcut	Foarte nesatisfăcut	Foarte nesatisfăcut	Nici satisfăcut nici nesatisfăcut	Nesatisfăcut	Satisfăcut	Foarte satisfăcut	Foarte satisfăcut	Nici satisfăcut nici nesatisfăcut	Foarte des	Sever	Moderat	Absent	Absent	Sever	Sever	Ușor	Absent	Absent	Ușor	Moderat	Absent
DA	Masculin	31-40	Studii post-universitare	Urban	Concubinaj	Angajat	Am redus consumul de țigarete	Nu mai mult de 6 pahare (150ml/pahar) de vin săptămânal sau echivalent alcool	Da	Nu am apelat	Nu	Nici prost nici bine	Nici satisfăcut nici nestisfăcut	Deloc	Deloc	Moderat	Moderat	Puțin	Moderat	Moderat	Moderat	Moderat	Foarte mult	Foarte mult	Foarte mult	Foarte mult	Satisfăcut	Nici satisfăcut nici nesatisfăcut	Nesatisfăcut	Nesatisfăcut	Nici satisfăcut nici nesatisfăcut	Satisfăcut	Satisfăcut	Satisfăcut	Satisfăcut	Satisfăcut	Foarte des	Ușor	Ușor	Ușor	Ușor	Sever	Moderat	Moderat	Ușor	Moderat	Ușor	Absent	Moderat
DA	Masculin	26-30	Liceu	Urban	Necăsătorit/ă	Angajat	Nu fumez	Nu consum alcool	Nu	Nu am apelat	Nu	Foarte bine	Satisfăcut	Deloc	Deloc	Foarte mult	Foarte mult	Extrem de mult	Foarte mult	Foarte mult	Extrem de mult	Moderat	Moderat	Moderat	Moderat	Moderat	Satisfăcut	Satisfăcut	Satisfăcut	Satisfăcut	Satisfăcut	Foarte satisfăcut	Satisfăcut	Satisfăcut	Satisfăcut	Foarte satisfăcut	Rareori	Absent	Absent	Absent	Absent	Absent	Absent	Absent	Absent	Absent	Absent	Absent	Absent
DA	Masculin	41-50	Studii post-universitare	Urban	Căsătorit/ă	Angajat	Am redus consumul de țigarete	Nu mai mult de 6 pahare (150ml/pahar) de vin săptămânal sau echivalent alcool	Nu	Nu am apelat	Nu	Nici prost nici bine	Satisfăcut	Puțin	Deloc	Foarte mult	Foarte mult	Moderat	Moderat	Moderat	Moderat	Foarte mult	Moderat	Moderat	Moderat	Foarte mult	Satisfăcut	Satisfăcut	Satisfăcut	Satisfăcut	Satisfăcut	Satisfăcut	Nici satisfăcut nici nesatisfăcut	Satisfăcut	Nesatisfăcut	Nici satisfăcut nici nesatisfăcut	Rareori	Absent	Absent	Absent	Absent	Ușor	Absent	Absent	Absent	Absent	Absent	Absent	Absent
DA	Feminin	18-25	Liceu	Urban	Necăsătorit/ă	Angajat	Am redus consumul de țigarete	Nu mai mult de 6 pahare (150ml/pahar) de vin săptămânal sau echivalent alcool	Nu	Nu am apelat	Nu	Bine	Satisfăcut	Puțin	Puțin	Foarte mult	Foarte mult	Moderat	Moderat	Moderat	Moderat	Moderat	Puțin	Foarte mult	Moderat	Moderat	Satisfăcut	Nici satisfăcut nici nesatisfăcut	Nici satisfăcut nici nesatisfăcut	Satisfăcut	Satisfăcut	Nesatisfăcut	Nici satisfăcut nici nesatisfăcut	Nici satisfăcut nici nesatisfăcut	Satisfăcut	Satisfăcut	Rareori	Ușor	Absent	Absent	Absent	Ușor	Ușor	Absent	Absent	Absent	Ușor	Absent	Absent
DA	Masculin	18-25	Liceu	Rural	Necăsătorit/ă	Angajat	Am crescut consumul de țigarete	Nu consum alcool	Da	Nu am apelat	Nu	Nici prost nici bine	Satisfăcut	Puțin	Deloc	Foarte mult	Foarte mult	Moderat	Moderat	Moderat	Foarte mult	Moderat	Moderat	Moderat	Foarte mult	Foarte mult	Satisfăcut	Satisfăcut	Nici satisfăcut nici nesatisfăcut	Nici satisfăcut nici nesatisfăcut	Nici satisfăcut nici nesatisfăcut	Nici satisfăcut nici nesatisfăcut	Satisfăcut	Satisfăcut	Satisfăcut	Foarte satisfăcut	Aproape des	Moderat	Moderat	Ușor	Ușor	Moderat	Moderat	Ușor	Ușor	Absent	Absent	Absent	Absent
DA	Feminin	18-25	Liceu	Urban	Necăsătorit/ă	Liber profesionist	Am redus consumul de țigarete	Nu consum alcool	Nu	Nu am apelat	Nu	Bine	Foarte satisfăcut	Puțin	Deloc	Extrem de mult	Extrem de mult	Moderat	Moderat	Foarte mult	Extrem de mult	Foarte mult	Foarte mult	Moderat	Extrem de mult	Extrem de mult	Foarte satisfăcut	Foarte satisfăcut	Satisfăcut	Foarte satisfăcut	Satisfăcut	Satisfăcut	Foarte satisfăcut	Satisfăcut	Nesatisfăcut	Foarte satisfăcut	Rareori	Absent	Absent	Absent	Absent	Ușor	Ușor	Absent	Absent	Absent	Absent	Absent	Absent
DA	Masculin	18-25	Liceu	Urban	Necăsătorit/ă	Angajat	Am redus consumul de țigarete	Nu mai mult de 6 pahare (150ml/pahar) de vin săptămânal sau echivalent alcool	Nu	Nu am apelat	Nu	Foarte bine	Nici satisfăcut nici nestisfăcut	Deloc	Puțin	Foarte mult	Extrem de mult	Foarte mult	Extrem de mult	Moderat	Foarte mult	Extrem de mult	Foarte mult	Extrem de mult	Foarte mult	Extrem de mult	Satisfăcut	Satisfăcut	Satisfăcut	Foarte satisfăcut	Satisfăcut	Foarte satisfăcut	Foarte satisfăcut	Satisfăcut	Satisfăcut	Foarte satisfăcut	Rareori	Absent	Moderat	Absent	Absent	Ușor	Absent	Absent	Ușor	Moderat	Moderat	Absent	Absent
DA	Feminin	18-25	Liceu	Urban	Necăsătorit/ă	Student	Am redus consumul de țigarete	Nu mai mult de 6 pahare (150ml/pahar) de vin săptămânal sau echivalent alcool	Nu	Nu am apelat	Nu	Bine	Satisfăcut	Deloc	Deloc	Foarte mult	Foarte mult	Moderat	Foarte mult	Foarte mult	Foarte mult	Moderat	Moderat	Moderat	Foarte mult	Foarte mult	Satisfăcut	Nici satisfăcut nici nesatisfăcut	Nici satisfăcut nici nesatisfăcut	Satisfăcut	Nici satisfăcut nici nesatisfăcut	Satisfăcut	Nici satisfăcut nici nesatisfăcut	Nici satisfăcut nici nesatisfăcut	Nici satisfăcut nici nesatisfăcut	Satisfăcut	Rareori	Absent	Absent	Absent	Ușor	Ușor	Absent	Ușor	Absent	Absent	Absent	Ușor	Absent
DA	Feminin	71+	Facultate	Rural	Căsătorit/ă	Pensionar	Nu fumez	Nu mai mult de 6 pahare (150ml/pahar) de vin săptămânal sau echivalent alcool	Nu	Nu am apelat	Nu	Bine	Satisfăcut	Deloc	Deloc	Moderat	Extrem de mult	Foarte mult	Moderat	Foarte mult	Foarte mult	Foarte mult	Foarte mult	Extrem de mult	Moderat	Moderat	Satisfăcut	Foarte satisfăcut	Satisfăcut	Foarte satisfăcut	Foarte satisfăcut	Nici satisfăcut nici nesatisfăcut	Foarte satisfăcut	Foarte satisfăcut	Foarte satisfăcut	Foarte satisfăcut	Aproape des	Moderat	Absent	Absent	Ușor	Ușor	Ușor	Absent	Absent	Ușor	Absent	Absent	Absent
DA	Feminin	41-50	Studii post-universitare	Urban	Necăsătorit/ă	Angajat	Nu fumez	Nu consum alcool	Nu	Nu am apelat	Nu	Bine	Satisfăcut	Puțin	Deloc	Foarte mult	Foarte mult	Foarte mult	Foarte mult	Foarte mult	Moderat	Foarte mult	Foarte mult	Foarte mult	Foarte mult	Foarte mult	Satisfăcut	Satisfăcut	Satisfăcut	Satisfăcut	Satisfăcut	Satisfăcut	Satisfăcut	Foarte satisfăcut	Satisfăcut	Satisfăcut	Foarte des	Absent	Absent	Absent	Absent	Ușor	Absent	Absent	Absent	Absent	Absent	Absent	Absent
DA	Feminin	18-25	Liceu	Rural	Necăsătorit/ă	Student	Am crescut consumul de țigarete	Nu mai mult de 6 pahare (150ml/pahar) de vin săptămânal sau echivalent alcool	Nu	Nu am apelat	Nu	Bine	Nici satisfăcut nici nestisfăcut	Moderat	Deloc	Foarte mult	Extrem de mult	Moderat	Foarte mult	Foarte mult	Moderat	Moderat	Moderat	Puțin	Moderat	Foarte mult	Satisfăcut	Nesatisfăcut	Nici satisfăcut nici nesatisfăcut	Nici satisfăcut nici nesatisfăcut	Satisfăcut	Satisfăcut	Foarte satisfăcut	Satisfăcut	Satisfăcut	Satisfăcut	Foarte des	Sever	Sever	Moderat	Moderat	Sever	Sever	Ușor	Moderat	Sever	Sever	Moderat	Moderat
DA	Feminin	18-25	Liceu	Rural	Necăsătorit/ă	Student	Am redus consumul de țigarete	Nu mai mult de 6 pahare (150ml/pahar) de vin săptămânal sau echivalent alcool	Nu	Nu am apelat	Nu	Bine	Satisfăcut	Deloc	Deloc	Moderat	Foarte mult	Puțin	Moderat	Extrem de mult	Moderat	Extrem de mult	Foarte mult	Extrem de mult	Foarte mult	Extrem de mult	Foarte satisfăcut	Nici satisfăcut nici nesatisfăcut	Nesatisfăcut	Satisfăcut	Satisfăcut	Nici satisfăcut nici nesatisfăcut	Foarte satisfăcut	Foarte satisfăcut	Foarte satisfăcut	Foarte satisfăcut	Rareori	Ușor	Absent	Absent	Absent	Moderat	Ușor	Absent	Absent	Absent	Absent	Absent	Absent
DA	Feminin	41-50	Facultate	Urban	Căsătorit/ă	Angajat	Am crescut consumul de țigarete	Nu consum alcool	Nu	Nu am apelat	Nu	Bine	Satisfăcut	Puțin	Deloc	Moderat	Extrem de mult	Foarte mult	Moderat	Extrem de mult	Foarte mult	Foarte mult	Moderat	Foarte mult	Moderat	Moderat	Satisfăcut	Satisfăcut	Satisfăcut	Nici satisfăcut nici nesatisfăcut	Nici satisfăcut nici nesatisfăcut	Satisfăcut	Satisfăcut	Satisfăcut	Nesatisfăcut	Satisfăcut	Aproape des	Moderat	Moderat	Moderat	Ușor	Ușor	Absent	Absent	Absent	Ușor	Absent	Absent	Absent
DA	Masculin	41-50	Postliceal	Urban	Divorțat/ă	Angajat	Nu fumez	Nu mai mult de 6 pahare (150ml/pahar) de vin săptămânal sau echivalent alcool	Nu	Nu am apelat	Nu	Bine	Satisfăcut	Deloc	Deloc	Foarte mult	Foarte mult	Foarte mult	Foarte mult	Foarte mult	Foarte mult	Foarte mult	Moderat	Moderat	Moderat	Moderat	Satisfăcut	Satisfăcut	Foarte satisfăcut	Satisfăcut	Satisfăcut	Satisfăcut	Satisfăcut	Satisfăcut	Satisfăcut	Satisfăcut	Rareori	Absent	Absent	Absent	Absent	Absent	Absent	Absent	Absent	Absent	Absent	Absent	Absent
DA	Feminin	18-25	Liceu	Urban	Necăsătorit/ă	Student	Am redus consumul de țigarete	Nu mai mult de 6 pahare (150ml/pahar) de vin săptămânal sau echivalent alcool	Nu	Nu am apelat	Nu	Bine	Satisfăcut	Deloc	Deloc	Foarte mult	Extrem de mult	Moderat	Moderat	Foarte mult	Foarte mult	Extrem de mult	Moderat	Extrem de mult	Moderat	Foarte mult	Foarte satisfăcut	Satisfăcut	Satisfăcut	Satisfăcut	Satisfăcut	Foarte satisfăcut	Satisfăcut	Nici satisfăcut nici nesatisfăcut	Satisfăcut	Nici satisfăcut nici nesatisfăcut	Rareori	Ușor	Ușor	Absent	Absent	Ușor	Absent	Absent	Absent	Absent	Absent	Absent	Absent
DA	Feminin	18-25	Liceu	Urban	Necăsătorit/ă	Student	Am crescut consumul de țigarete	Nu mai mult de 6 pahare (150ml/pahar) de vin săptămânal sau echivalent alcool	Nu	Nu am apelat	Nu	Foarte bine	Foarte satisfăcut	Deloc	Deloc	Foarte mult	Extrem de mult	Moderat	Extrem de mult	Extrem de mult	Moderat	Extrem de mult	Extrem de mult	Moderat	Foarte mult	Foarte mult	Foarte satisfăcut	Satisfăcut	Satisfăcut	Foarte satisfăcut	Satisfăcut	Foarte satisfăcut	Foarte satisfăcut	Satisfăcut	Satisfăcut	Foarte satisfăcut	Rareori	Moderat	Ușor	Absent	Ușor	Moderat	Ușor	Absent	Ușor	Ușor	Absent	Absent	Absent
DA	Feminin	18-25	Liceu	Urban	Necăsătorit/ă	Student	Am redus consumul de țigarete	Nu mai mult de 6 pahare (150ml/pahar) de vin săptămânal sau echivalent alcool	Nu	Nu am apelat	Nu	Bine	Satisfăcut	Deloc	Puțin	Foarte mult	Extrem de mult	Moderat	Puțin	Foarte mult	Moderat	Extrem de mult	Puțin	Foarte mult	Foarte mult	Extrem de mult	Nici satisfăcut nici nesatisfăcut	Satisfăcut	Nesatisfăcut	Nici satisfăcut nici nesatisfăcut	Satisfăcut	Satisfăcut	Satisfăcut	Nici satisfăcut nici nesatisfăcut	Nici satisfăcut nici nesatisfăcut	Nici satisfăcut nici nesatisfăcut	Foarte des	Ușor	Absent	Absent	Ușor	Sever	Ușor	Absent	Ușor	Absent	Absent	Ușor	Ușor
DA	Feminin	51-60	Studii post-universitare	Urban	Căsătorit/ă	Angajat	Nu fumez	Nu consum alcool	Nu	Nu am apelat	Nu	Foarte bine	Foarte satisfăcut	Deloc	Deloc	Extrem de mult	Extrem de mult	Foarte mult	Deloc	Foarte mult	Foarte mult	Foarte mult	Foarte mult	Foarte mult	Foarte mult	Foarte mult	Nesatisfăcut	Satisfăcut	Satisfăcut	Satisfăcut	Satisfăcut	Satisfăcut	Satisfăcut	Foarte satisfăcut	Satisfăcut	Foarte satisfăcut	Rareori	Ușor	Absent	Absent	Ușor	Ușor	Absent	Absent	Absent	Absent	Absent	Absent	Absent
DA	Masculin	41-50	Studii post-universitare	Urban	Căsătorit/ă	Angajat	Nu fumez	Nu consum alcool	Nu	Nu am apelat	Nu	Bine	Satisfăcut	Deloc	Deloc	Foarte mult	Foarte mult	Foarte mult	Foarte mult	Foarte mult	Foarte mult	Foarte mult	Foarte mult	Foarte mult	Moderat	Foarte mult	Satisfăcut	Satisfăcut	Satisfăcut	Satisfăcut	Satisfăcut	Satisfăcut	Satisfăcut	Satisfăcut	Satisfăcut	Satisfăcut	Rareori	Absent	Absent	Absent	Absent	Absent	Absent	Absent	Absent	Absent	Absent	Absent	Absent
DA	Feminin	51-60	Liceu	Rural	Divorțat/ă	Angajat	Nu fumez	Nu mai mult de 6 pahare (150ml/pahar) de vin săptămânal sau echivalent alcool	Nu	Nu am apelat	Nu	Bine	Foarte satisfăcut	Puțin	Puțin	Foarte mult	Extrem de mult	Foarte mult	Foarte mult	Foarte mult	Foarte mult	Moderat	Moderat	Foarte mult	Moderat	Foarte mult	Nici satisfăcut nici nesatisfăcut	Satisfăcut	Satisfăcut	Satisfăcut	Satisfăcut	Satisfăcut	Nici satisfăcut nici nesatisfăcut	Foarte satisfăcut	Nici satisfăcut nici nesatisfăcut	Satisfăcut	Rareori	Ușor	Ușor	Absent	Ușor	Absent	Absent	Ușor	Absent	Absent	Absent	Absent	Absent
DA	Masculin	31-40	Studii post-universitare	Urban	Necăsătorit/ă	Angajat	Nu fumez	Nu mai mult de 6 pahare (150ml/pahar) de vin săptămânal sau echivalent alcool	Nu	Nu am apelat	Nu	Nici prost nici bine	Nici satisfăcut nici nestisfăcut	Moderat	Puțin	Moderat	Moderat	Moderat	Moderat	Puțin	Moderat	Moderat	Moderat	Moderat	Moderat	Moderat	Nesatisfăcut	Nici satisfăcut nici nesatisfăcut	Nici satisfăcut nici nesatisfăcut	Nesatisfăcut	Nesatisfăcut	Nici satisfăcut nici nesatisfăcut	Satisfăcut	Satisfăcut	Nici satisfăcut nici nesatisfăcut	Nici satisfăcut nici nesatisfăcut	Aproape des	Moderat	Moderat	Ușor	Moderat	Moderat	Moderat	Moderat	Moderat	Ușor	Ușor	Ușor	Absent
DA	Feminin	41-50	Studii post-universitare	Urban	Căsătorit/ă	Liber profesionist	Nu fumez	Nu consum alcool	Nu	Nu am apelat	Nu	Bine	Satisfăcut	Puțin	Deloc	Moderat	Foarte mult	Foarte mult	Foarte mult	Foarte mult	Moderat	Foarte mult	Foarte mult	Foarte mult	Moderat	Foarte mult	Satisfăcut	Satisfăcut	Satisfăcut	Satisfăcut	Satisfăcut	Satisfăcut	Satisfăcut	Satisfăcut	Satisfăcut	Satisfăcut	Rareori	Ușor	Ușor	Absent	Absent	Absent	Absent	Ușor	Absent	Absent	Absent	Absent	Absent
DA	Masculin	51-60	Studii post-universitare	Urban	Divorțat/ă	Angajat	Nu fumez	Între 6-12 pahare (150ml/pahar) de vin săptămânal sau echivalent alcool	Nu	Nu am apelat	Nu	Foarte bine	Satisfăcut	Deloc	Deloc	Extrem de mult	Foarte mult	Foarte mult	Foarte mult	Foarte mult	Foarte mult	Foarte mult	Foarte mult	Extrem de mult	Foarte mult	Foarte mult	Foarte satisfăcut	Satisfăcut	Satisfăcut	Satisfăcut	Satisfăcut	Satisfăcut	Nici satisfăcut nici nesatisfăcut	Satisfăcut	Foarte satisfăcut	Foarte satisfăcut	Niciodată	Absent	Absent	Absent	Ușor	Absent	Absent	Absent	Absent	Absent	Absent	Absent	Absent
DA	Masculin	51-60	Studii post-universitare	Urban	Căsătorit/ă	Angajat	Am redus consumul de țigarete	Nu mai mult de 6 pahare (150ml/pahar) de vin săptămânal sau echivalent alcool	Nu	Nu am apelat	Nu	Foarte bine	Foarte satisfăcut	Deloc	Puțin	Foarte mult	Foarte mult	Foarte mult	Foarte mult	Moderat	Foarte mult	Foarte mult	Foarte mult	Moderat	Moderat	Foarte mult	Satisfăcut	Satisfăcut	Satisfăcut	Satisfăcut	Satisfăcut	Satisfăcut	Satisfăcut	Foarte satisfăcut	Foarte satisfăcut	Foarte satisfăcut	Rareori	Ușor	Absent	Absent	Absent	Absent	Absent	Absent	Absent	Absent	Absent	Absent	Absent
DA	Masculin	51-60	Studii post-universitare	Urban	Căsătorit/ă	Angajat	Nu fumez	Nu mai mult de 6 pahare (150ml/pahar) de vin săptămânal sau echivalent alcool	Nu	Nu am apelat	Nu	Bine	Satisfăcut	Puțin	Deloc	Foarte mult	Moderat	Moderat	Moderat	Foarte mult	Moderat	Moderat	Moderat	Puțin	Puțin	Moderat	Nesatisfăcut	Satisfăcut	Satisfăcut	Satisfăcut	Satisfăcut	Nici satisfăcut nici nesatisfăcut	Satisfăcut	Satisfăcut	Satisfăcut	Satisfăcut	Rareori	Moderat	Ușor	Ușor	Ușor	Absent	Absent	Absent	Ușor	Ușor	Absent	Ușor	Absent
DA	Feminin	26-30	Facultate	Urban	Concubinaj	Angajat	Am redus consumul de țigarete	Nu mai mult de 6 pahare (150ml/pahar) de vin săptămânal sau echivalent alcool	Da	Stări anxioase, Stări depresive	Nu	Bine	Satisfăcut	Puțin	Puțin	Foarte mult	Foarte mult	Foarte mult	Foarte mult	Foarte mult	Foarte mult	Foarte mult	Foarte mult	Foarte mult	Moderat	Foarte mult	Satisfăcut	Satisfăcut	Satisfăcut	Satisfăcut	Satisfăcut	Satisfăcut	Satisfăcut	Satisfăcut	Nici satisfăcut nici nesatisfăcut	Satisfăcut	Rareori	Absent	Absent	Absent	Absent	Absent	Absent	Absent	Absent	Absent	Absent	Absent	Absent
DA	Feminin	31-40	Studii post-universitare	Rural	Căsătorit/ă	Angajat	Nu fumez	Nu mai mult de 6 pahare (150ml/pahar) de vin săptămânal sau echivalent alcool	Nu	Nu am apelat	Nu	Bine	Satisfăcut	Puțin	Deloc	Foarte mult	Extrem de mult	Foarte mult	Foarte mult	Foarte mult	Moderat	Moderat	Moderat	Foarte mult	Puțin	Foarte mult	Nici satisfăcut nici nesatisfăcut	Satisfăcut	Satisfăcut	Satisfăcut	Satisfăcut	Nesatisfăcut	Nici satisfăcut nici nesatisfăcut	Nici satisfăcut nici nesatisfăcut	Nici satisfăcut nici nesatisfăcut	Satisfăcut	Rareori	Ușor	Absent	Ușor	Absent	Ușor	Absent	Ușor	Absent	Absent	Absent	Absent	Absent
DA	Masculin	31-40	Facultate	Urban	Căsătorit/ă	Angajat	Am crescut consumul de țigarete	Nu mai mult de 6 pahare (150ml/pahar) de vin săptămânal sau echivalent alcool	Da	Nu am apelat	Nu	Bine	Satisfăcut	Puțin	Deloc	Moderat	Foarte mult	Moderat	Extrem de mult	Moderat	Moderat	Foarte mult	Foarte mult	Foarte mult	Moderat	Foarte mult	Nesatisfăcut	Nici satisfăcut nici nesatisfăcut	Nici satisfăcut nici nesatisfăcut	Nici satisfăcut nici nesatisfăcut	Nici satisfăcut nici nesatisfăcut	Nici satisfăcut nici nesatisfăcut	Nici satisfăcut nici nesatisfăcut	Satisfăcut	Nici satisfăcut nici nesatisfăcut	Satisfăcut	Foarte des	Ușor	Ușor	Absent	Moderat	Ușor	Moderat	Ușor	Ușor	Absent	Absent	Absent	Absent
DA	Masculin	61-70	Studii post-universitare	Urban	Concubinaj	Angajat	Nu fumez	Nu consum alcool	Nu	Nu am apelat	Nu	Bine	Satisfăcut	Deloc	Deloc	Foarte mult	Extrem de mult	Foarte mult	Foarte mult	Puțin	Moderat	Puțin	Moderat	Foarte mult	Moderat	Moderat	Satisfăcut	Satisfăcut	Nesatisfăcut	Nesatisfăcut	Nesatisfăcut	Foarte nesatisfăcut	Foarte nesatisfăcut	Foarte nesatisfăcut	Satisfăcut	Satisfăcut	Rareori	Absent	Absent	Absent	Absent	Ușor	Absent	Absent	Absent	Absent	Absent	Absent	Absent
DA	Masculin	61-70	Studii post-universitare	Urban	Căsătorit/ă	Angajat	Nu fumez	Nu mai mult de 6 pahare (150ml/pahar) de vin săptămânal sau echivalent alcool	Nu	Nu am apelat	Nu	Bine	Satisfăcut	Deloc	Deloc	Foarte mult	Moderat	Foarte mult	Foarte mult	Foarte mult	Foarte mult	Moderat	Moderat	Moderat	Moderat	Moderat	Satisfăcut	Satisfăcut	Satisfăcut	Satisfăcut	Satisfăcut	Nesatisfăcut	Nici satisfăcut nici nesatisfăcut	Satisfăcut	Nesatisfăcut	Satisfăcut	Foarte des	Absent	Absent	Absent	Absent	Absent	Absent	Absent	Absent	Absent	Absent	Absent	Ușor
DA	Feminin	41-50	Studii post-universitare	Urban	Căsătorit/ă	Liber profesionist	Nu fumez	Nu consum alcool	Nu	Gastroenterologie	Nu	Bine	Nici satisfăcut nici nestisfăcut	Moderat	Moderat	Foarte mult	Foarte mult	Moderat	Moderat	Moderat	Foarte mult	Moderat	Moderat	Moderat	Foarte mult	Foarte mult	Satisfăcut	Satisfăcut	Nici satisfăcut nici nesatisfăcut	Nici satisfăcut nici nesatisfăcut	Satisfăcut	Nici satisfăcut nici nesatisfăcut	Nici satisfăcut nici nesatisfăcut	Nici satisfăcut nici nesatisfăcut	Nesatisfăcut	Satisfăcut	Aproape des	Moderat	Moderat	Moderat	Ușor	Sever	Moderat	Ușor	Absent	Absent	Absent	Sever	Ușor
DA	Feminin	41-50	Facultate	Urban	Căsătorit/ă	Angajat	Nu fumez	Nu consum alcool	Nu	Nu am apelat	Nu	Bine	Satisfăcut	Deloc	Deloc	Foarte mult	Foarte mult	Foarte mult	Foarte mult	Foarte mult	Foarte mult	Foarte mult	Moderat	Foarte mult	Moderat	Foarte mult	Foarte satisfăcut	Foarte satisfăcut	Foarte satisfăcut	Foarte satisfăcut	Foarte satisfăcut	Foarte satisfăcut	Foarte satisfăcut	Nici satisfăcut nici nesatisfăcut	Nesatisfăcut	Nici satisfăcut nici nesatisfăcut	Niciodată	Absent	Absent	Absent	Absent	Absent	Absent	Ușor	Absent	Absent	Absent	Absent	Absent
DA	Feminin	41-50	Studii post-universitare	Urban	Căsătorit/ă	Casnica	Nu fumez	Nu consum alcool	Nu	Nu am apelat	Nu	Foarte bine	Foarte satisfăcut	Puțin	Deloc	Foarte mult	Extrem de mult	Moderat	Moderat	Moderat	Moderat	Moderat	Foarte mult	Foarte mult	Extrem de mult	Extrem de mult	Satisfăcut	Satisfăcut	Satisfăcut	Nici satisfăcut nici nesatisfăcut	Nici satisfăcut nici nesatisfăcut	Nici satisfăcut nici nesatisfăcut	Satisfăcut	Foarte satisfăcut	Nesatisfăcut	Satisfăcut	Aproape des	Moderat	Absent	Ușor	Ușor	Moderat	Ușor	Absent	Absent	Absent	Absent	Absent	Moderat
DA	Feminin	61-70	Facultate	Urban	Căsătorit/ă	Pensionar	Am crescut consumul de țigarete	Nu consum alcool	Nu	Nu am apelat	Nu	Bine	Satisfăcut	Moderat	Puțin	Moderat	Moderat	Moderat	Moderat	Moderat	Moderat	Moderat	Moderat	Foarte mult	Moderat	Foarte mult	Nici satisfăcut nici nesatisfăcut	Satisfăcut	Satisfăcut	Satisfăcut	Satisfăcut	Nesatisfăcut	Nici satisfăcut nici nesatisfăcut	Nici satisfăcut nici nesatisfăcut	Nici satisfăcut nici nesatisfăcut	Satisfăcut	Aproape des	Moderat	Moderat	Moderat	Moderat	Moderat	Moderat	Ușor	Ușor	Absent	Absent	Ușor	Sever
DA	Masculin	41-50	Facultate	Urban	Căsătorit/ă	Antreprenor	Nu fumez	Nu mai mult de 6 pahare (150ml/pahar) de vin săptămânal sau echivalent alcool	Nu	Nu am apelat	Nu	Bine	Satisfăcut	Deloc	Puțin	Moderat	Moderat	Foarte mult	Moderat	Moderat	Moderat	Foarte mult	Moderat	Foarte mult	Puțin	Moderat	Satisfăcut	Satisfăcut	Satisfăcut	Satisfăcut	Satisfăcut	Satisfăcut	Nici satisfăcut nici nesatisfăcut	Satisfăcut	Satisfăcut	Satisfăcut	Aproape des	Ușor	Absent	Ușor	Absent	Absent	Ușor	Absent	Ușor	Absent	Absent	Absent	Absent
DA	Feminin	41-50	Studii post-universitare	Urban	Căsătorit/ă	Angajat	Nu fumez	Nu consum alcool	Nu	Nu am apelat	Nu	Bine	Satisfăcut	Puțin	Deloc	Moderat	Moderat	Moderat	Moderat	Moderat	Puțin	Foarte mult	Foarte mult	Foarte mult	Puțin	Puțin	Nesatisfăcut	Nesatisfăcut	Nici satisfăcut nici nesatisfăcut	Nici satisfăcut nici nesatisfăcut	Nici satisfăcut nici nesatisfăcut	Nici satisfăcut nici nesatisfăcut	Nici satisfăcut nici nesatisfăcut	Satisfăcut	Nici satisfăcut nici nesatisfăcut	Satisfăcut	Foarte des	Sever	Sever	Ușor	Sever	Moderat	Moderat	Ușor	Moderat	Moderat	Ușor	Ușor	Ușor
DA	Masculin	31-40	Studii post-universitare	Urban	Necăsătorit/ă	Angajat	Nu fumez	Nu mai mult de 6 pahare (150ml/pahar) de vin săptămânal sau echivalent alcool	Nu	Nu am apelat	Nu	Nici prost nici bine	Nesatisfăcut	Moderat	Deloc	Puțin	Moderat	Puțin	Moderat	Moderat	Puțin	Moderat	Moderat	Moderat	Moderat	Moderat	Nici satisfăcut nici nesatisfăcut	Nesatisfăcut	Nesatisfăcut	Nesatisfăcut	Nesatisfăcut	Nesatisfăcut	Nici satisfăcut nici nesatisfăcut	Nici satisfăcut nici nesatisfăcut	Satisfăcut	Satisfăcut	Foarte des	Foarte sever	Foarte sever	Ușor	Ușor	Foarte sever	Sever	Moderat	Moderat	Sever	Sever	Ușor	Absent
DA	Feminin	41-50	Facultate	Urban	Căsătorit/ă	Liber profesionist	Nu fumez	Nu consum alcool	Nu	Nu am apelat	Nu	Nici prost nici bine	Satisfăcut	Foarte mult	Deloc	Puțin	Foarte mult	Moderat	Moderat	Foarte mult	Puțin	Moderat	Moderat	Foarte mult	Puțin	Moderat	Satisfăcut	Nici satisfăcut nici nesatisfăcut	Nesatisfăcut	Nesatisfăcut	Nesatisfăcut	Nici satisfăcut nici nesatisfăcut	Nici satisfăcut nici nesatisfăcut	Foarte satisfăcut	Foarte satisfăcut	Satisfăcut	Foarte des	Sever	Sever	Absent	Absent	Ușor	Sever	Moderat	Ușor	Ușor	Ușor	Absent	Ușor
DA	Feminin	31-40	Studii post-universitare	Urban	Necăsătorit/ă	Angajat	Nu fumez	Nu consum alcool	Nu	Tulburări de somn	Nu	Nici prost nici bine	Nesatisfăcut	Puțin	Puțin	Puțin	Moderat	Moderat	Moderat	Moderat	Puțin	Moderat	Moderat	Moderat	Puțin	Moderat	Nici satisfăcut nici nesatisfăcut	Satisfăcut	Satisfăcut	Nesatisfăcut	Nici satisfăcut nici nesatisfăcut	Nesatisfăcut	Nesatisfăcut	Nici satisfăcut nici nesatisfăcut	Nici satisfăcut nici nesatisfăcut	Nici satisfăcut nici nesatisfăcut	Aproape des	Moderat	Moderat	Moderat	Moderat	Moderat	Sever	Moderat	Moderat	Moderat	Ușor	Moderat	Absent
DA	Feminin	51-60	Studii post-universitare	Urban	Căsătorit/ă	Angajat	Nu fumez	Nu mai mult de 6 pahare (150ml/pahar) de vin săptămânal sau echivalent alcool	Nu	Nu am apelat	Nu	Bine	Satisfăcut	Deloc	Deloc	Puțin	Moderat	Moderat	Moderat	Moderat	Puțin	Puțin	Foarte mult	Foarte mult	Foarte mult	Foarte mult	Satisfăcut	Satisfăcut	Satisfăcut	Nesatisfăcut	Foarte nesatisfăcut	Nesatisfăcut	Satisfăcut	Foarte satisfăcut	Nici satisfăcut nici nesatisfăcut	Foarte satisfăcut	Rareori	Ușor	Absent	Absent	Absent	Absent	Moderat	Absent	Absent	Absent	Absent	Absent	Absent
DA	Feminin	18-25	Liceu	Urban	Necăsătorit/ă	Student	Am crescut consumul de țigarete	Nu mai mult de 6 pahare (150ml/pahar) de vin săptămânal sau echivalent alcool	Nu	Tulburări de somn	Da	Prost	Nici satisfăcut nici nestisfăcut	Puțin	Puțin	Moderat	Puțin	Puțin	Foarte mult	Foarte mult	Puțin	Puțin	Moderat	Foarte mult	Puțin	Puțin	Nesatisfăcut	Foarte nesatisfăcut	Nesatisfăcut	Foarte nesatisfăcut	Satisfăcut	Satisfăcut	Satisfăcut	Nici satisfăcut nici nesatisfăcut	Foarte nesatisfăcut	Satisfăcut	Foarte des	Foarte sever	Foarte sever	Moderat	Sever	Foarte sever	Foarte sever	Sever	Moderat	Moderat	Sever	Sever	Sever
DA	Feminin	26-30	Liceu	Urban	Necăsătorit/ă	Student	Nu fumez	Nu mai mult de 6 pahare (150ml/pahar) de vin săptămânal sau echivalent alcool	Nu	Nu am apelat	Nu	Nici prost nici bine	Satisfăcut	Foarte mult	Deloc	Moderat	Moderat	Deloc	Deloc	Moderat	Puțin	Moderat	Foarte mult	Foarte mult	Moderat	Moderat	Nesatisfăcut	Nesatisfăcut	Foarte nesatisfăcut	Nesatisfăcut	Nesatisfăcut	Nici satisfăcut nici nesatisfăcut	Satisfăcut	Satisfăcut	Nici satisfăcut nici nesatisfăcut	Nici satisfăcut nici nesatisfăcut	Foarte des	Moderat	Moderat	Absent	Moderat	Foarte sever	Foarte sever	Ușor	Absent	Absent	Absent	Absent	Absent
DA	Feminin	18-25	Liceu	Urban	Relație la distanță	Student	Nu fumez	Nu consum alcool	Nu	Nu am apelat	Nu	Nici prost nici bine	Satisfăcut	Puțin	Deloc	Moderat	Foarte mult	Moderat	Moderat	Moderat	Moderat	Moderat	Foarte mult	Extrem de mult	Moderat	Foarte mult	Nesatisfăcut	Satisfăcut	Nici satisfăcut nici nesatisfăcut	Satisfăcut	Foarte satisfăcut	Foarte satisfăcut	Foarte satisfăcut	Satisfăcut	Satisfăcut	Satisfăcut	Aproape des	Moderat	Ușor	Absent	Moderat	Moderat	Moderat	Absent	Absent	Absent	Absent	Absent	Absent
DA	Feminin	41-50	Studii post-universitare	Urban	Căsătorit/ă	Angajat	Am crescut consumul de țigarete	Nu consum alcool	Nu	Nu am apelat	Nu	Bine	Satisfăcut	Puțin	Puțin	Moderat	Foarte mult	Foarte mult	Foarte mult	Extrem de mult	Foarte mult	Foarte mult	Moderat	Foarte mult	Moderat	Foarte mult	Satisfăcut	Satisfăcut	Satisfăcut	Satisfăcut	Satisfăcut	Satisfăcut	Satisfăcut	Foarte satisfăcut	Foarte satisfăcut	Satisfăcut	Aproape des	Ușor	Ușor	Absent	Ușor	Ușor	Ușor	Absent	Absent	Ușor	Absent	Absent	Absent
DA	Feminin	61-70	Studii post-universitare	Urban	Separat	Pensionar	Nu fumez	Nu consum alcool	Nu	Nu am apelat	Nu	Nici prost nici bine	Nici satisfăcut nici nestisfăcut	Foarte mult	Moderat	Foarte mult	Puțin	Foarte mult	Moderat	Foarte mult	Moderat	Foarte mult	Moderat	Foarte mult	Foarte mult	Foarte mult	Satisfăcut	Nici satisfăcut nici nesatisfăcut	Satisfăcut	Satisfăcut	Satisfăcut	Foarte satisfăcut	Nici satisfăcut nici nesatisfăcut	Foarte satisfăcut	Foarte nesatisfăcut	Foarte satisfăcut	Întotdeauna	Ușor	Ușor	Absent	Ușor	Ușor	Ușor	Absent	Ușor	Absent	Ușor	Ușor	Absent
DA	Feminin	18-25	Facultate	Urban	Necăsătorit/ă	Antreprenor	Am redus consumul de țigarete	Nu mai mult de 6 pahare (150ml/pahar) de vin săptămânal sau echivalent alcool	Nu	Nu am apelat	Nu	Foarte bine	Satisfăcut	Foarte mult	Deloc	Moderat	Foarte mult	Foarte mult	Moderat	Extrem de mult	Puțin	Puțin	Extrem de mult	Extrem de mult	Puțin	Foarte mult	Nesatisfăcut	Nici satisfăcut nici nesatisfăcut	Nici satisfăcut nici nesatisfăcut	Nici satisfăcut nici nesatisfăcut	Nesatisfăcut	Nici satisfăcut nici nesatisfăcut	Satisfăcut	Foarte satisfăcut	Foarte satisfăcut	Foarte satisfăcut	Foarte des	Foarte sever	Sever	Absent	Foarte sever	Ușor	Sever	Sever	Moderat	Ușor	Moderat	Sever	Absent
DA	Feminin	31-40	Studii post-universitare	Urban	Căsătorit/ă	Angajat	Nu fumez	Nu mai mult de 6 pahare (150ml/pahar) de vin săptămânal sau echivalent alcool	Nu	Stări anxioase	Nu	Nici prost nici bine	Nici satisfăcut nici nestisfăcut	Foarte mult	Deloc	Puțin	Moderat	Moderat	Foarte mult	Moderat	Puțin	Moderat	Foarte mult	Extrem de mult	Moderat	Foarte mult	Nesatisfăcut	Nici satisfăcut nici nesatisfăcut	Nici satisfăcut nici nesatisfăcut	Nesatisfăcut	Nesatisfăcut	Foarte nesatisfăcut	Foarte nesatisfăcut	Nici satisfăcut nici nesatisfăcut	Satisfăcut	Satisfăcut	Foarte des	Sever	Sever	Absent	Moderat	Sever	Sever	Moderat	Ușor	Absent	Absent	Absent	Ușor
DA	Feminin	18-25	Liceu	Urban	Concubinaj	Student	Am crescut consumul de țigarete	Nu mai mult de 6 pahare (150ml/pahar) de vin săptămânal sau echivalent alcool	Nu	Nu am apelat	Nu	Nici prost nici bine	Nici satisfăcut nici nestisfăcut	Foarte mult	Puțin	Moderat	Foarte mult	Puțin	Moderat	Moderat	Puțin	Foarte mult	Moderat	Foarte mult	Moderat	Foarte mult	Nesatisfăcut	Nici satisfăcut nici nesatisfăcut	Nici satisfăcut nici nesatisfăcut	Satisfăcut	Satisfăcut	Satisfăcut	Satisfăcut	Satisfăcut	Satisfăcut	Satisfăcut	Aproape des	Moderat	Moderat	Sever	Moderat	Sever	Moderat	Ușor	Ușor	Moderat	Moderat	Ușor	Absent
DA	Feminin	61-70	Studii post-universitare	Urban	Necăsătorit/ă	Pensionar	Nu fumez	Nu consum alcool	Nu	Nu am apelat	Nu	Nici prost nici bine	Satisfăcut	Deloc	Puțin	Moderat	Foarte mult	Extrem de mult	Extrem de mult	Extrem de mult	Foarte mult	Foarte mult	Foarte mult	Extrem de mult	Foarte mult	Moderat	Nici satisfăcut nici nesatisfăcut	Satisfăcut	Satisfăcut	Foarte satisfăcut	Satisfăcut	Satisfăcut	Nici satisfăcut nici nesatisfăcut	Satisfăcut	Satisfăcut	Satisfăcut	Rareori	Absent	Absent	Absent	Ușor	Absent	Absent	Absent	Absent	Absent	Absent	Absent	Absent
DA	Feminin	51-60	Studii post-universitare	Urban	Necăsătorit/ă	Angajat	Am crescut consumul de țigarete	Nu consum alcool	Nu	Nu am apelat	Nu	Bine	Satisfăcut	Puțin	Puțin	Moderat	Moderat	Moderat	Moderat	Moderat	Moderat	Puțin	Foarte mult	Foarte mult	Moderat	Foarte mult	Satisfăcut	Satisfăcut	Satisfăcut	Satisfăcut	Satisfăcut	Nesatisfăcut	Satisfăcut	Foarte satisfăcut	Nici satisfăcut nici nesatisfăcut	Satisfăcut	Aproape des	Moderat	Ușor	Ușor	Ușor	Absent	Ușor	Absent	Absent	Ușor	Absent	Ușor	Absent
DA	Feminin	31-40	Studii post-universitare	Urban	Necăsătorit/ă	Angajat	Nu fumez	Nu mai mult de 6 pahare (150ml/pahar) de vin săptămânal sau echivalent alcool	Nu	Nu am apelat	Nu	Bine	Nici satisfăcut nici nestisfăcut	Deloc	Deloc	Moderat	Moderat	Moderat	Foarte mult	Foarte mult	Moderat	Foarte mult	Foarte mult	Extrem de mult	Moderat	Extrem de mult	Nici satisfăcut nici nesatisfăcut	Nici satisfăcut nici nesatisfăcut	Satisfăcut	Nici satisfăcut nici nesatisfăcut	Nici satisfăcut nici nesatisfăcut	Foarte nesatisfăcut	Satisfăcut	Satisfăcut	Satisfăcut	Satisfăcut	Aproape des	Moderat	Moderat	Absent	Moderat	Moderat	Moderat	Ușor	Moderat	Moderat	Absent	Absent	Foarte sever
DA	Feminin	31-40	Studii post-universitare	Urban	Căsătorit/ă	Angajat	Nu fumez	Nu consum alcool	Nu	Nu am apelat	Nu	Foarte bine	Satisfăcut	Deloc	Deloc	Foarte mult	Extrem de mult	Extrem de mult	Foarte mult	Foarte mult	Moderat	Foarte mult	Foarte mult	Extrem de mult	Foarte mult	Foarte mult	Satisfăcut	Satisfăcut	Satisfăcut	Satisfăcut	Satisfăcut	Foarte satisfăcut	Satisfăcut	Satisfăcut	Satisfăcut	Foarte satisfăcut	Aproape des	Moderat	Ușor	Absent	Absent	Absent	Absent	Absent	Absent	Absent	Absent	Absent	Absent
DA	Feminin	31-40	Studii post-universitare	Urban	Căsătorit/ă	Angajat	Nu fumez	Nu consum alcool	Nu	Nu am apelat	Nu	Bine	Nesatisfăcut	Moderat	Moderat	Moderat	Moderat	Foarte mult	Foarte mult	Moderat	Foarte mult	Puțin	Moderat	Extrem de mult	Puțin	Extrem de mult	Satisfăcut	Foarte satisfăcut	Foarte satisfăcut	Nesatisfăcut	Nici satisfăcut nici nesatisfăcut	Foarte satisfăcut	Foarte nesatisfăcut	Foarte satisfăcut	Nici satisfăcut nici nesatisfăcut	Foarte satisfăcut	Aproape des	Ușor	Ușor	Absent	Absent	Absent	Moderat	Absent	Absent	Ușor	Ușor	Ușor	Absent
DA	Feminin	31-40	Studii post-universitare	Urban	Necăsătorit/ă	Angajat	Am crescut consumul de țigarete	Între 6-12 pahare (150ml/pahar) de vin săptămânal sau echivalent alcool	Da	Nu am apelat	Nu	Bine	Satisfăcut	Deloc	Moderat	Moderat	Puțin	Moderat	Deloc	Puțin	Deloc	Deloc	Foarte mult	Puțin	Moderat	Foarte mult	Nesatisfăcut	Satisfăcut	Satisfăcut	Nesatisfăcut	Nesatisfăcut	Foarte nesatisfăcut	Nesatisfăcut	Satisfăcut	Satisfăcut	Satisfăcut	Foarte des	Sever	Sever	Ușor	Sever	Ușor	Sever	Moderat	Ușor	Ușor	Moderat	Absent	Absent
DA	Feminin	31-40	Studii post-universitare	Urban	Necăsătorit/ă	Angajat	Am crescut consumul de țigarete	Nu consum alcool	Nu	Nu am apelat	Nu	Bine	Satisfăcut	Extrem de mult	Puțin	Moderat	Extrem de mult	Moderat	Moderat	Moderat	Puțin	Puțin	Moderat	Foarte mult	Puțin	Puțin	Nici satisfăcut nici nesatisfăcut	Nici satisfăcut nici nesatisfăcut	Nici satisfăcut nici nesatisfăcut	Nici satisfăcut nici nesatisfăcut	Nesatisfăcut	Foarte nesatisfăcut	Nici satisfăcut nici nesatisfăcut	Satisfăcut	Nici satisfăcut nici nesatisfăcut	Foarte nesatisfăcut	Foarte des	Sever	Moderat	Ușor	Ușor	Moderat	Moderat	Ușor	Absent	Absent	Absent	Absent	Ușor
DA	Feminin	31-40	Studii post-universitare	Urban	Căsătorit/ă	Angajat	Am crescut consumul de țigarete	Nu mai mult de 6 pahare (150ml/pahar) de vin săptămânal sau echivalent alcool	Nu	Nu am apelat	Nu	Bine	Satisfăcut	Puțin	Deloc	Moderat	Puțin	Moderat	Moderat	Moderat	Puțin	Moderat	Moderat	Foarte mult	Extrem de mult	Moderat	Satisfăcut	Nici satisfăcut nici nesatisfăcut	Nici satisfăcut nici nesatisfăcut	Nesatisfăcut	Nici satisfăcut nici nesatisfăcut	Foarte nesatisfăcut	Foarte nesatisfăcut	Satisfăcut	Nici satisfăcut nici nesatisfăcut	Satisfăcut	Foarte des	Sever	Sever	Absent	Moderat	Sever	Sever	Ușor	Moderat	Absent	Ușor	Ușor	Sever
DA	Masculin	31-40	Studii post-universitare	Urban	Concubinaj	Antreprenor	Am redus consumul de țigarete	Nu mai mult de 6 pahare (150ml/pahar) de vin săptămânal sau echivalent alcool	Nu	Nu am apelat, Stări anxioase	Nu	Bine	Satisfăcut	Foarte mult	Deloc	Moderat	Foarte mult	Foarte mult	Foarte mult	Moderat	Foarte mult	Foarte mult	Foarte mult	Foarte mult	Foarte mult	Extrem de mult	Satisfăcut	Satisfăcut	Satisfăcut	Foarte satisfăcut	Foarte satisfăcut	Satisfăcut	Satisfăcut	Satisfăcut	Foarte satisfăcut	Foarte satisfăcut	Aproape des	Moderat	Ușor	Absent	Ușor	Absent	Moderat	Ușor	Absent	Absent	Absent	Ușor	Absent
DA	Feminin	31-40	Facultate	Urban	Căsătorit/ă	Angajat	Nu fumez	Nu consum alcool	Nu	Nu am apelat	Nu	Bine	Satisfăcut	Puțin	Deloc	Foarte mult	Foarte mult	Foarte mult	Moderat	Foarte mult	Foarte mult	Foarte mult	Foarte mult	Foarte mult	Foarte mult	Moderat	Nesatisfăcut	Satisfăcut	Satisfăcut	Foarte satisfăcut	Foarte satisfăcut	Foarte satisfăcut	Satisfăcut	Satisfăcut	Satisfăcut	Satisfăcut	Rareori	Moderat	Ușor	Ușor	Sever	Ușor	Ușor	Ușor	Absent	Absent	Absent	Absent	Absent
DA	Masculin	61-70	Facultate	Rural	Căsătorit/ă	Liber profesionist	Nu fumez	Nu consum alcool	Nu	Nu am apelat	Nu	Bine	Satisfăcut	Puțin	Puțin	Moderat	Foarte mult	Moderat	Moderat	Moderat	Moderat	Puțin	Moderat	Moderat	Moderat	Foarte mult	Nesatisfăcut	Satisfăcut	Satisfăcut	Satisfăcut	Satisfăcut	Satisfăcut	Nesatisfăcut	Nesatisfăcut	Nesatisfăcut	Satisfăcut	Rareori	Absent	Ușor	Absent	Moderat	Moderat	Absent	Moderat	Absent	Absent	Absent	Ușor	Absent
DA	Masculin	31-40	Studii post-universitare	Urban	Necăsătorit/ă	Angajat	Am crescut consumul de țigarete	Între 6-12 pahare (150ml/pahar) de vin săptămânal sau echivalent alcool	Da	Nu am apelat	Nu	Bine	Nici satisfăcut nici nestisfăcut	Deloc	Deloc	Foarte mult	Foarte mult	Foarte mult	Moderat	Moderat	Foarte mult	Moderat	Foarte mult	Extrem de mult	Foarte mult	Foarte mult	Nici satisfăcut nici nesatisfăcut	Satisfăcut	Satisfăcut	Satisfăcut	Satisfăcut	Satisfăcut	Satisfăcut	Nici satisfăcut nici nesatisfăcut	Satisfăcut	Satisfăcut	Aproape des	Moderat	Ușor	Ușor	Moderat	Absent	Ușor	Ușor	Absent	Ușor	Ușor	Ușor	Ușor
DA	Feminin	26-30	Facultate	Urban	Căsătorit/ă	Angajat	Nu fumez	Nu consum alcool	Nu	Nu am apelat	Nu	Bine	Satisfăcut	Puțin	Deloc	Moderat	Foarte mult	Moderat	Moderat	Moderat	Moderat	Moderat	Moderat	Moderat	Moderat	Moderat	Satisfăcut	Satisfăcut	Satisfăcut	Satisfăcut	Satisfăcut	Satisfăcut	Satisfăcut	Satisfăcut	Satisfăcut	Satisfăcut	Rareori	Moderat	Moderat	Ușor	Absent	Ușor	Ușor	Absent	Absent	Absent	Absent	Absent	Absent
DA	Masculin	26-30	Studii post-universitare	Urban	Căsătorit/ă	Angajat	Nu fumez	Nu consum alcool	Nu	Nu am apelat	Nu	Bine	Foarte satisfăcut	Puțin	Deloc	Foarte mult	Extrem de mult	Foarte mult	Foarte mult	Foarte mult	Foarte mult	Extrem de mult	Foarte mult	Foarte mult	Foarte mult	Extrem de mult	Satisfăcut	Satisfăcut	Satisfăcut	Satisfăcut	Foarte satisfăcut	Satisfăcut	Satisfăcut	Foarte satisfăcut	Foarte satisfăcut	Foarte satisfăcut	Rareori	Ușor	Ușor	Ușor	Absent	Ușor	Absent	Absent	Absent	Ușor	Absent	Absent	Absent
DA	Feminin	26-30	Facultate	Urban	Concubinaj	Angajat	Am crescut consumul de țigarete	Nu consum alcool	Nu	Nu am apelat	Nu	Foarte prost	Nici satisfăcut nici nestisfăcut	Extrem de mult	Moderat	Puțin	Puțin	Puțin	Moderat	Moderat	Deloc	Moderat	Moderat	Foarte mult	Extrem de mult	Foarte mult	Nesatisfăcut	Nesatisfăcut	Nici satisfăcut nici nesatisfăcut	Foarte nesatisfăcut	Foarte nesatisfăcut	Foarte nesatisfăcut	Nesatisfăcut	Nici satisfăcut nici nesatisfăcut	Satisfăcut	Foarte satisfăcut	Foarte des	Foarte sever	Sever	Moderat	Sever	Sever	Foarte sever	Sever	Foarte sever	Moderat	Moderat	Foarte sever	Ușor
DA	Feminin	31-40	Facultate	Urban	Necăsătorit/ă	Angajat	Nu fumez	Nu consum alcool	Nu	Nu am apelat	Nu	Bine	Satisfăcut	Puțin	Deloc	Foarte mult	Foarte mult	Foarte mult	Moderat	Moderat	Moderat	Moderat	Moderat	Moderat	Puțin	Moderat	Satisfăcut	Satisfăcut	Satisfăcut	Satisfăcut	Satisfăcut	Satisfăcut	Nici satisfăcut nici nesatisfăcut	Satisfăcut	Nici satisfăcut nici nesatisfăcut	Satisfăcut	Aproape des	Moderat	Moderat	Ușor	Moderat	Ușor	Ușor	Ușor	Ușor	Moderat	Ușor	Ușor	Ușor
DA	Feminin	26-30	Facultate	Urban	Căsătorit/ă	Angajat	Nu fumez	Nu consum alcool	Nu	Nu am apelat	Nu	Bine	Satisfăcut	Moderat	Deloc	Moderat	Foarte mult	Foarte mult	Puțin	Foarte mult	Moderat	Moderat	Foarte mult	Extrem de mult	Moderat	Foarte mult	Nesatisfăcut	Satisfăcut	Satisfăcut	Satisfăcut	Satisfăcut	Satisfăcut	Satisfăcut	Foarte satisfăcut	Satisfăcut	Satisfăcut	Foarte des	Sever	Sever	Moderat	Moderat	Ușor	Moderat	Moderat	Absent	Ușor	Ușor	Absent	Absent
DA	Feminin	41-50	Studii post-universitare	Urban	Divorțat/ă	Angajat	Nu fumez	Nu mai mult de 6 pahare (150ml/pahar) de vin săptămânal sau echivalent alcool	Nu	Nu am apelat	Nu	Prost	Satisfăcut	Puțin	Deloc	Moderat	Moderat	Moderat	Foarte mult	Foarte mult	Moderat	Foarte mult	Extrem de mult	Foarte mult	Puțin	Moderat	Nesatisfăcut	Nesatisfăcut	Nesatisfăcut	Satisfăcut	Nesatisfăcut	Foarte nesatisfăcut	Nici satisfăcut nici nesatisfăcut	Satisfăcut	Satisfăcut	Satisfăcut	Foarte des	Sever	Sever	Absent	Moderat	Moderat	Moderat	Ușor	Ușor	Ușor	Ușor	Absent	Absent
DA	Feminin	18-25	Studii post-universitare	Urban	Necăsătorit/ă	Antreprenor	Nu fumez	Între 6-12 pahare (150ml/pahar) de vin săptămânal sau echivalent alcool	Nu	Nu am apelat	Nu	Nici prost nici bine	Nesatisfăcut	Moderat	Moderat	Puțin	Foarte mult	Puțin	Moderat	Deloc	Puțin	Puțin	Moderat	Foarte mult	Moderat	Puțin	Nesatisfăcut	Foarte nesatisfăcut	Nesatisfăcut	Nici satisfăcut nici nesatisfăcut	Satisfăcut	Nesatisfăcut	Foarte satisfăcut	Satisfăcut	Foarte nesatisfăcut	Satisfăcut	Aproape des	Moderat	Sever	Sever	Moderat	Sever	Ușor	Absent	Ușor	Absent	Absent	Sever	Sever
DA	Feminin	18-25	Facultate	Urban	Necăsătorit/ă	Angajat	Am crescut consumul de țigarete	Nu mai mult de 6 pahare (150ml/pahar) de vin săptămânal sau echivalent alcool	Nu	Nu am apelat	Nu	Prost	Nesatisfăcut	Puțin	Deloc	Moderat	Foarte mult	Foarte mult	Moderat	Puțin	Foarte mult	Moderat	Puțin	Puțin	Moderat	Moderat	Satisfăcut	Satisfăcut	Satisfăcut	Satisfăcut	Nesatisfăcut	Foarte nesatisfăcut	Satisfăcut	Nesatisfăcut	Foarte nesatisfăcut	Foarte satisfăcut	Aproape des	Ușor	Moderat	Moderat	Absent	Ușor	Ușor	Absent	Absent	Absent	Absent	Ușor	Absent
DA	Feminin	18-25	Liceu	Urban	Necăsătorit/ă	Student	Nu fumez	Nu mai mult de 6 pahare (150ml/pahar) de vin săptămânal sau echivalent alcool	Nu	Nu am apelat	Nu	Bine	Satisfăcut	Puțin	Deloc	Moderat	Foarte mult	Moderat	Moderat	Foarte mult	Moderat	Foarte mult	Foarte mult	Foarte mult	Moderat	Extrem de mult	Satisfăcut	Satisfăcut	Nici satisfăcut nici nesatisfăcut	Nici satisfăcut nici nesatisfăcut	Satisfăcut	Satisfăcut	Satisfăcut	Satisfăcut	Nici satisfăcut nici nesatisfăcut	Satisfăcut	Aproape des	Moderat	Ușor	Absent	Absent	Ușor	Moderat	Absent	Ușor	Absent	Ușor	Absent	Absent
DA	Feminin	26-30	Facultate	Rural	Căsătorit/ă	Angajat	Am redus consumul de țigarete	Nu consum alcool	Nu	Nu am apelat	Nu	Bine	Satisfăcut	Deloc	Deloc	Foarte mult	Foarte mult	Foarte mult	Moderat	Moderat	Moderat	Moderat	Foarte mult	Extrem de mult	Moderat	Moderat	Nesatisfăcut	Satisfăcut	Satisfăcut	Nici satisfăcut nici nesatisfăcut	Nesatisfăcut	Nesatisfăcut	Nici satisfăcut nici nesatisfăcut	Nesatisfăcut	Satisfăcut	Satisfăcut	Rareori	Ușor	Ușor	Absent	Sever	Absent	Ușor	Ușor	Ușor	Absent	Ușor	Absent	Absent
DA	Feminin	18-25	Liceu	Urban	Concubinaj	Șomer	Am sistat consumul de țigarete	Nu mai mult de 6 pahare (150ml/pahar) de vin săptămânal sau echivalent alcool	Da	Nu am apelat	Nu	Nici prost nici bine	Nici satisfăcut nici nestisfăcut	Deloc	Deloc	Extrem de mult	Extrem de mult	Foarte mult	Deloc	Puțin	Moderat	Moderat	Puțin	Extrem de mult	Foarte mult	Extrem de mult	Satisfăcut	Nici satisfăcut nici nesatisfăcut	Nici satisfăcut nici nesatisfăcut	Nici satisfăcut nici nesatisfăcut	Foarte satisfăcut	Foarte satisfăcut	Satisfăcut	Foarte satisfăcut	Satisfăcut	Foarte satisfăcut	Rareori	Ușor	Absent	Ușor	Absent	Ușor	Absent	Ușor	Absent	Absent	Absent	Absent	Absent
DA	Feminin	51-60	Studii post-universitare	Urban	Căsătorit/ă	Liber profesionist	Am crescut consumul de țigarete	Între 6-12 pahare (150ml/pahar) de vin săptămânal sau echivalent alcool	Nu	Nu am apelat	Nu	Bine	Satisfăcut	Deloc	Puțin	Moderat	Extrem de mult	Foarte mult	Moderat	Moderat	Moderat	Foarte mult	Moderat	Foarte mult	Moderat	Foarte mult	Satisfăcut	Satisfăcut	Satisfăcut	Satisfăcut	Satisfăcut	Satisfăcut	Satisfăcut	Satisfăcut	Satisfăcut	Satisfăcut	Aproape des	Ușor	Ușor	Absent	Ușor	Ușor	Absent	Absent	Absent	Ușor	Absent	Moderat	Absent
DA	Masculin	26-30	Facultate	Urban	Căsătorit/ă	Liber profesionist	Am redus consumul de țigarete	Nu mai mult de 6 pahare (150ml/pahar) de vin săptămânal sau echivalent alcool	Nu	Nu am apelat	Da	Foarte bine	Satisfăcut	Moderat	Deloc	Foarte mult	Foarte mult	Moderat	Foarte mult	Foarte mult	Moderat	Moderat	Foarte mult	Foarte mult	Extrem de mult	Foarte mult	Nesatisfăcut	Nici satisfăcut nici nesatisfăcut	Satisfăcut	Satisfăcut	Satisfăcut	Satisfăcut	Satisfăcut	Foarte satisfăcut	Satisfăcut	Satisfăcut	Foarte des	Moderat	Moderat	Moderat	Sever	Moderat	Moderat	Ușor	Absent	Absent	Absent	Absent	Absent
DA	Feminin	31-40	Studii post-universitare	Urban	Căsătorit/ă	Angajat	Am crescut consumul de țigarete	Nu consum alcool	Nu	Nu am apelat	Da	Foarte bine	Satisfăcut	Puțin	Deloc	Moderat	Foarte mult	Moderat	Puțin	Moderat	Moderat	Foarte mult	Foarte mult	Foarte mult	Puțin	Foarte mult	Satisfăcut	Satisfăcut	Nici satisfăcut nici nesatisfăcut	Satisfăcut	Satisfăcut	Satisfăcut	Satisfăcut	Satisfăcut	Satisfăcut	Satisfăcut	Aproape des	Moderat	Moderat	Absent	Ușor	Moderat	Moderat	Moderat	Absent	Absent	Moderat	Absent	Absent
DA	Feminin	41-50	Facultate	Urban	Căsătorit/ă	Șomer	Am redus consumul de țigarete	Nu consum alcool	Nu	Nu am apelat	Nu	Nici prost nici bine	Nici satisfăcut nici nestisfăcut	Puțin	Foarte mult	Moderat	Extrem de mult	Moderat	Moderat	Moderat	Moderat	Moderat	Foarte mult	Moderat	Moderat	Moderat	Foarte satisfăcut	Nici satisfăcut nici nesatisfăcut	Nici satisfăcut nici nesatisfăcut	Nici satisfăcut nici nesatisfăcut	Satisfăcut	Nici satisfăcut nici nesatisfăcut	Foarte satisfăcut	Nici satisfăcut nici nesatisfăcut	Satisfăcut	Foarte satisfăcut	Aproape des	Moderat	Moderat	Moderat	Absent	Ușor	Ușor	Absent	Absent	Absent	Absent	Absent	Absent
DA	Feminin	31-40	Studii post-universitare	Urban	Concubinaj	Liber profesionist	Am redus consumul de țigarete	Nu consum alcool	Da	Nu am apelat	Da	Foarte bine	Nesatisfăcut	Foarte mult	Moderat	Moderat	Deloc	Puțin	Moderat	Foarte mult	Moderat	Foarte mult	Moderat	Foarte mult	Extrem de mult	Extrem de mult	Foarte satisfăcut	Nici satisfăcut nici nesatisfăcut	Nesatisfăcut	Nici satisfăcut nici nesatisfăcut	Foarte satisfăcut	Satisfăcut	Foarte satisfăcut	Foarte satisfăcut	Foarte satisfăcut	Satisfăcut	Foarte des	Moderat	Ușor	Absent	Absent	Sever	Moderat	Moderat	Moderat	Absent	Absent	Absent	Absent
DA	Masculin	26-30	Studii post-universitare	Urban	Necăsătorit/ă	Liber profesionist	Nu fumez	Nu mai mult de 6 pahare (150ml/pahar) de vin săptămânal sau echivalent alcool	Nu	Stări anxioase	Da	Nici prost nici bine	Nici satisfăcut nici nestisfăcut	Moderat	Deloc	Moderat	Moderat	Moderat	Moderat	Moderat	Puțin	Puțin	Puțin	Extrem de mult	Moderat	Moderat	Satisfăcut	Satisfăcut	Satisfăcut	Satisfăcut	Satisfăcut	Foarte nesatisfăcut	Satisfăcut	Nici satisfăcut nici nesatisfăcut	Satisfăcut	Satisfăcut	Foarte des	Sever	Sever	Ușor	Ușor	Ușor	Sever	Sever	Moderat	Moderat	Ușor	Ușor	Absent
DA	Feminin	26-30	Studii post-universitare	Urban	Căsătorit/ă	Angajat	Nu fumez	Nu consum alcool	Nu	Nu am apelat	Nu	Foarte bine	Foarte satisfăcut	Deloc	Deloc	Foarte mult	Foarte mult	Foarte mult	Foarte mult	Foarte mult	Foarte mult	Foarte mult	Foarte mult	Extrem de mult	Foarte mult	Foarte mult	Satisfăcut	Satisfăcut	Nici satisfăcut nici nesatisfăcut	Satisfăcut	Satisfăcut	Nesatisfăcut	Nici satisfăcut nici nesatisfăcut	Satisfăcut	Satisfăcut	Foarte satisfăcut	Rareori	Absent	Moderat	Ușor	Absent	Absent	Absent	Ușor	Absent	Absent	Absent	Absent	Absent
DA	Feminin	61-70	Studii post-universitare	Urban	Divorțat/ă	Pensionar	Nu fumez	Mai mult de 12 pahare (150ml/pahar) de vin săptămânal sau echivalent alcool	Nu	Nu am apelat	Nu	Nici prost nici bine	Satisfăcut	Moderat	Moderat	Moderat	Moderat	Moderat	Moderat	Moderat	Puțin	Puțin	Moderat	Foarte mult	Puțin	Moderat	Nici satisfăcut nici nesatisfăcut	Nici satisfăcut nici nesatisfăcut	Nici satisfăcut nici nesatisfăcut	Nici satisfăcut nici nesatisfăcut	Satisfăcut	Satisfăcut	Satisfăcut	Satisfăcut	Satisfăcut	Satisfăcut	Aproape des	Moderat	Moderat	Ușor	Sever	Ușor	Moderat	Ușor	Ușor	Ușor	Ușor	Moderat	Moderat
DA	Feminin	26-30	Facultate	Urban	Căsătorit/ă	Angajat	Am crescut consumul de țigarete	Nu mai mult de 6 pahare (150ml/pahar) de vin săptămânal sau echivalent alcool	Da	Nu am apelat	Nu	Bine	Satisfăcut	Puțin	Deloc	Moderat	Moderat	Moderat	Puțin	Moderat	Moderat	Puțin	Moderat	Extrem de mult	Moderat	Moderat	Nesatisfăcut	Nici satisfăcut nici nesatisfăcut	Nici satisfăcut nici nesatisfăcut	Nici satisfăcut nici nesatisfăcut	Satisfăcut	Satisfăcut	Satisfăcut	Satisfăcut	Foarte satisfăcut	Foarte satisfăcut	Foarte des	Sever	Moderat	Moderat	Sever	Ușor	Moderat	Moderat	Moderat	Moderat	Moderat	Moderat	Absent
DA	Masculin	51-60	Facultate	Urban	Căsătorit/ă	Antreprenor	Nu fumez	Mai mult de 12 pahare (150ml/pahar) de vin săptămânal sau echivalent alcool	Nu	Nu am apelat	Nu	Bine	Satisfăcut	Deloc	Deloc	Foarte mult	Moderat	Foarte mult	Moderat	Moderat	Foarte mult	Moderat	Puțin	Extrem de mult	Puțin	Moderat	Foarte satisfăcut	Satisfăcut	Satisfăcut	Satisfăcut	Nici satisfăcut nici nesatisfăcut	Satisfăcut	Nici satisfăcut nici nesatisfăcut	Satisfăcut	Nesatisfăcut	Satisfăcut	Aproape des	Moderat	Absent	Absent	Absent	Ușor	Absent	Absent	Absent	Absent	Absent	Absent	Absent
DA	Masculin	61-70	Studii post-universitare	Urban	Concubinaj	Angajat	Nu fumez	Între 6-12 pahare (150ml/pahar) de vin săptămânal sau echivalent alcool	Nu	Nu am apelat	Nu	Bine	Satisfăcut	Deloc	Puțin	Foarte mult	Foarte mult	Moderat	Foarte mult	Foarte mult	Foarte mult	Foarte mult	Foarte mult	Foarte mult	Moderat	Moderat	Nici satisfăcut nici nesatisfăcut	Satisfăcut	Satisfăcut	Satisfăcut	Satisfăcut	Satisfăcut	Satisfăcut	Satisfăcut	Satisfăcut	Satisfăcut	Rareori	Ușor	Ușor	Ușor	Ușor	Ușor	Ușor	Absent	Absent	Ușor	Absent	Absent	Absent
DA	Masculin	31-40	Studii post-universitare	Urban	Căsătorit/ă	Angajat	Nu fumez	Nu consum alcool	Nu	Nu am apelat	Nu	Bine	Satisfăcut	Deloc	Deloc	Foarte mult	Extrem de mult	Extrem de mult	Extrem de mult	Extrem de mult	Extrem de mult	Foarte mult	Foarte mult	Extrem de mult	Foarte mult	Extrem de mult	Foarte satisfăcut	Foarte satisfăcut	Foarte satisfăcut	Foarte satisfăcut	Foarte satisfăcut	Foarte satisfăcut	Foarte satisfăcut	Satisfăcut	Satisfăcut	Satisfăcut	Rareori	Absent	Absent	Absent	Absent	Absent	Absent	Absent	Absent	Absent	Absent	Absent	Absent
DA	Feminin	41-50	Studii post-universitare	Urban	Concubinaj	Liber profesionist	Nu fumez	Nu mai mult de 6 pahare (150ml/pahar) de vin săptămânal sau echivalent alcool	Nu	Nu am apelat	Nu	Foarte bine	Foarte satisfăcut	Deloc	Deloc	Extrem de mult	Extrem de mult	Extrem de mult	Extrem de mult	Extrem de mult	Extrem de mult	Extrem de mult	Foarte mult	Extrem de mult	Extrem de mult	Extrem de mult	Satisfăcut	Foarte satisfăcut	Foarte satisfăcut	Foarte satisfăcut	Foarte satisfăcut	Foarte satisfăcut	Foarte satisfăcut	Satisfăcut	Foarte satisfăcut	Foarte satisfăcut	Niciodată	Absent	Absent	Absent	Absent	Absent	Absent	Absent	Absent	Absent	Absent	Absent	Absent
DA	Masculin	51-60	Studii post-universitare	Urban	Căsătorit/ă	Angajat	Am crescut consumul de țigarete	Mai mult de 12 pahare (150ml/pahar) de vin săptămânal sau echivalent alcool	Nu	Nu am apelat	Nu	Bine	Nici satisfăcut nici nestisfăcut	Deloc	Moderat	Moderat	Moderat	Moderat	Moderat	Puțin	Moderat	Puțin	Foarte mult	Foarte mult	Foarte mult	Moderat	Foarte satisfăcut	Satisfăcut	Nici satisfăcut nici nesatisfăcut	Nesatisfăcut	Satisfăcut	Nici satisfăcut nici nesatisfăcut	Satisfăcut	Satisfăcut	Satisfăcut	Satisfăcut	Rareori	Ușor	Absent	Absent	Absent	Ușor	Ușor	Ușor	Absent	Absent	Absent	Absent	Ușor
DA	Masculin	41-50	Liceu	Urban	Căsătorit/ă	Angajat	Am crescut consumul de țigarete	Mai mult de 12 pahare (150ml/pahar) de vin săptămânal sau echivalent alcool	Da	Probleme cu consumul de substanțe	Nu	Nici prost nici bine	Satisfăcut	Puțin	Puțin	Foarte mult	Extrem de mult	Foarte mult	Moderat	Moderat	Moderat	Foarte mult	Puțin	Moderat	Deloc	Moderat	Nesatisfăcut	Satisfăcut	Satisfăcut	Satisfăcut	Nici satisfăcut nici nesatisfăcut	Nici satisfăcut nici nesatisfăcut	Nici satisfăcut nici nesatisfăcut	Satisfăcut	Nesatisfăcut	Satisfăcut	Aproape des	Moderat	Moderat	Sever	Sever	Ușor	Sever	Ușor	Ușor	Ușor	Ușor	Sever	Sever
DA	Feminin	41-50	Studii post-universitare	Urban	Căsătorit/ă	Antreprenor	Nu fumez	Nu mai mult de 6 pahare (150ml/pahar) de vin săptămânal sau echivalent alcool	Nu	Nu am apelat	Nu	Foarte bine	Foarte satisfăcut	Deloc	Deloc	Extrem de mult	Foarte mult	Foarte mult	Deloc	Foarte mult	Moderat	Foarte mult	Foarte mult	Moderat	Foarte mult	Foarte mult	Satisfăcut	Satisfăcut	Satisfăcut	Satisfăcut	Satisfăcut	Satisfăcut	Satisfăcut	Foarte satisfăcut	Satisfăcut	Nici satisfăcut nici nesatisfăcut	Rareori	Ușor	Ușor	Absent	Ușor	Absent	Absent	Absent	Absent	Absent	Absent	Absent	Absent
DA	Masculin	26-30	Facultate	Rural	Căsătorit/ă	Angajat	Nu fumez	Nu consum alcool	Nu	Nu am apelat	Nu	Bine	Satisfăcut	Deloc	Deloc	Moderat	Foarte mult	Foarte mult	Foarte mult	Foarte mult	Foarte mult	Foarte mult	Extrem de mult	Extrem de mult	Moderat	Extrem de mult	Foarte satisfăcut	Satisfăcut	Satisfăcut	Satisfăcut	Satisfăcut	Satisfăcut	Nici satisfăcut nici nesatisfăcut	Foarte satisfăcut	Foarte satisfăcut	Foarte satisfăcut	Rareori	Ușor	Ușor	Absent	Absent	Absent	Absent	Absent	Absent	Absent	Absent	Absent	Absent
DA	Masculin	31-40	Facultate	Urban	Căsătorit/ă	Angajat	Nu fumez	Nu mai mult de 6 pahare (150ml/pahar) de vin săptămânal sau echivalent alcool	Nu	Nu am apelat	Nu	Foarte bine	Foarte satisfăcut	Puțin	Deloc	Extrem de mult	Foarte mult	Foarte mult	Extrem de mult	Extrem de mult	Foarte mult	Extrem de mult	Moderat	Foarte mult	Extrem de mult	Extrem de mult	Foarte satisfăcut	Satisfăcut	Satisfăcut	Foarte satisfăcut	Satisfăcut	Foarte satisfăcut	Foarte satisfăcut	Foarte satisfăcut	Nici satisfăcut nici nesatisfăcut	Satisfăcut	Niciodată	Absent	Absent	Absent	Absent	Ușor	Absent	Absent	Absent	Absent	Absent	Absent	Absent
DA	Feminin	26-30	Facultate	Urban	Necăsătorit/ă	Angajat	Am sistat consumul de țigarete	Nu mai mult de 6 pahare (150ml/pahar) de vin săptămânal sau echivalent alcool	Nu	Stări anxioase, Stări depresive	Nu	Bine	Satisfăcut	Puțin	Deloc	Foarte mult	Foarte mult	Moderat	Moderat	Foarte mult	Moderat	Foarte mult	Extrem de mult	Extrem de mult	Extrem de mult	Foarte mult	Satisfăcut	Satisfăcut	Nici satisfăcut nici nesatisfăcut	Satisfăcut	Nici satisfăcut nici nesatisfăcut	Satisfăcut	Satisfăcut	Satisfăcut	Foarte satisfăcut	Foarte satisfăcut	Aproape des	Moderat	Moderat	Sever	Ușor	Moderat	Moderat	Moderat	Ușor	Ușor	Ușor	Moderat	Absent
DA	Masculin	31-40	Facultate	Urban	Căsătorit/ă	Angajat	Nu fumez	Nu consum alcool	Nu	Nu am apelat	Nu	Foarte bine	Foarte satisfăcut	Deloc	Puțin	Extrem de mult	Extrem de mult	Foarte mult	Extrem de mult	Foarte mult	Foarte mult	Extrem de mult	Foarte mult	Extrem de mult	Foarte mult	Moderat	Satisfăcut	Foarte satisfăcut	Foarte satisfăcut	Foarte satisfăcut	Foarte satisfăcut	Foarte satisfăcut	Foarte satisfăcut	Foarte satisfăcut	Foarte satisfăcut	Foarte satisfăcut	Rareori	Ușor	Ușor	Ușor	Ușor	Absent	Absent	Absent	Absent	Absent	Absent	Absent	Absent
DA	Feminin	18-25	Liceu	Urban	Căsătorit/ă	Liber profesionist	Nu fumez	Între 6-12 pahare (150ml/pahar) de vin săptămânal sau echivalent alcool	Nu	Nu am apelat	Nu	Bine	Satisfăcut	Moderat	Deloc	Foarte mult	Extrem de mult	Foarte mult	Foarte mult	Foarte mult	Foarte mult	Foarte mult	Foarte mult	Puțin	Moderat	Moderat	Nici satisfăcut nici nesatisfăcut	Satisfăcut	Nici satisfăcut nici nesatisfăcut	Nici satisfăcut nici nesatisfăcut	Satisfăcut	Foarte satisfăcut	Nici satisfăcut nici nesatisfăcut	Nici satisfăcut nici nesatisfăcut	Satisfăcut	Nici satisfăcut nici nesatisfăcut	Rareori	Moderat	Moderat	Moderat	Sever	Ușor	Moderat	Moderat	Moderat	Sever	Sever	Moderat	Ușor
DA	Feminin	18-25	Facultate	Urban	Necăsătorit/ă	Liber profesionist	Nu fumez	Nu consum alcool	Nu	Nu am apelat	Nu	Bine	Satisfăcut	Deloc	Puțin	Extrem de mult	Extrem de mult	Extrem de mult	Extrem de mult	Extrem de mult	Extrem de mult	Extrem de mult	Foarte mult	Puțin	Extrem de mult	Extrem de mult	Foarte satisfăcut	Foarte satisfăcut	Satisfăcut	Foarte satisfăcut	Nici satisfăcut nici nesatisfăcut	Nesatisfăcut	Nesatisfăcut	Foarte satisfăcut	Satisfăcut	Foarte satisfăcut	Rareori	Absent	Absent	Absent	Absent	Absent	Absent	Ușor	Moderat	Absent	Absent	Absent	Absent
DA	Feminin	31-40	Facultate	Urban	Căsătorit/ă	Angajat	Nu fumez	Nu consum alcool	Nu	Nu am apelat	Nu	Foarte bine	Foarte satisfăcut	Puțin	Deloc	Extrem de mult	Extrem de mult	Extrem de mult	Deloc	Foarte mult	Extrem de mult	Foarte mult	Foarte mult	Extrem de mult	Puțin	Extrem de mult	Foarte satisfăcut	Foarte satisfăcut	Foarte satisfăcut	Foarte satisfăcut	Foarte satisfăcut	Satisfăcut	Foarte satisfăcut	Foarte satisfăcut	Foarte satisfăcut	Foarte satisfăcut	Rareori	Absent	Ușor	Absent	Absent	Absent	Absent	Absent	Absent	Absent	Absent	Absent	Absent
DA	Feminin	18-25	Liceu	Urban	Necăsătorit/ă	Angajat	Nu fumez	Nu mai mult de 6 pahare (150ml/pahar) de vin săptămânal sau echivalent alcool	Nu	Nu am apelat	Nu	Nici prost nici bine	Satisfăcut	Puțin	Deloc	Moderat	Foarte mult	Moderat	Moderat	Moderat	Moderat	Puțin	Puțin	Foarte mult	Foarte mult	Moderat	Nici satisfăcut nici nesatisfăcut	Satisfăcut	Foarte satisfăcut	Nesatisfăcut	Nici satisfăcut nici nesatisfăcut	Foarte nesatisfăcut	Satisfăcut	Nici satisfăcut nici nesatisfăcut	Nesatisfăcut	Nesatisfăcut	Rareori	Absent	Absent	Ușor	Ușor	Absent	Ușor	Absent	Absent	Absent	Absent	Absent	Absent
DA	Feminin	26-30	Facultate	Urban	Necăsătorit/ă	Angajat	Nu fumez	Nu mai mult de 6 pahare (150ml/pahar) de vin săptămânal sau echivalent alcool	Nu	Nu am apelat	Nu	Bine	Satisfăcut	Puțin	Puțin	Moderat	Foarte mult	Moderat	Moderat	Foarte mult	Foarte mult	Foarte mult	Moderat	Moderat	Foarte mult	Foarte mult	Satisfăcut	Satisfăcut	Satisfăcut	Nici satisfăcut nici nesatisfăcut	Satisfăcut	Nici satisfăcut nici nesatisfăcut	Nici satisfăcut nici nesatisfăcut	Satisfăcut	Nici satisfăcut nici nesatisfăcut	Satisfăcut	Aproape des	Moderat	Ușor	Absent	Absent	Ușor	Ușor	Absent	Absent	Ușor	Absent	Ușor	Ușor
DA	Feminin	26-30	Facultate	Urban	Necăsătorit/ă	Angajat	Nu fumez	Nu mai mult de 6 pahare (150ml/pahar) de vin săptămânal sau echivalent alcool	Nu	Nu am apelat	Nu	Bine	Satisfăcut	Moderat	Deloc	Puțin	Foarte mult	Moderat	Puțin	Puțin	Puțin	Foarte mult	Moderat	Moderat	Puțin	Moderat	Nesatisfăcut	Nesatisfăcut	Nesatisfăcut	Nici satisfăcut nici nesatisfăcut	Satisfăcut	Nesatisfăcut	Nici satisfăcut nici nesatisfăcut	Nici satisfăcut nici nesatisfăcut	Satisfăcut	Satisfăcut	Aproape des	Sever	Sever	Moderat	Sever	Moderat	Moderat	Sever	Moderat	Ușor	Absent	Ușor	Moderat
DA	Masculin	51-60	Facultate	Urban	Necăsătorit/ă	Angajat	Nu fumez	Nu consum alcool	Nu	Nu am apelat	Nu	Bine	Satisfăcut	Moderat	Puțin	Moderat	Moderat	Moderat	Moderat	Moderat	Moderat	Moderat	Foarte mult	Foarte mult	Moderat	Moderat	Satisfăcut	Satisfăcut	Satisfăcut	Nici satisfăcut nici nesatisfăcut	Nesatisfăcut	Nesatisfăcut	Satisfăcut	Nici satisfăcut nici nesatisfăcut	Nici satisfăcut nici nesatisfăcut	Nici satisfăcut nici nesatisfăcut	Aproape des	Moderat	Ușor	Ușor	Absent	Moderat	Ușor	Absent	Absent	Absent	Absent	Absent	Absent
DA	Masculin	26-30	Facultate	Urban	Căsătorit/ă	Antreprenor	Nu fumez	Nu consum alcool	Nu	Nu am apelat	Nu	Foarte bine	Foarte nesatisfăcut	Deloc	Deloc	Moderat	Extrem de mult	Foarte mult	Foarte mult	Extrem de mult	Extrem de mult	Extrem de mult	Extrem de mult	Extrem de mult	Moderat	Moderat	Satisfăcut	Foarte satisfăcut	Foarte satisfăcut	Foarte satisfăcut	Foarte satisfăcut	Foarte satisfăcut	Foarte nesatisfăcut	Foarte satisfăcut	Nici satisfăcut nici nesatisfăcut	Satisfăcut	Rareori	Absent	Absent	Absent	Absent	Absent	Absent	Absent	Absent	Absent	Absent	Absent	Absent
DA	Masculin	31-40	Studii post-universitare	Urban	Căsătorit/ă	Liber profesionist	Nu fumez	Între 6-12 pahare (150ml/pahar) de vin săptămânal sau echivalent alcool	Nu	Nu am apelat	Nu	Bine	Satisfăcut	Puțin	Deloc	Moderat	Foarte mult	Moderat	Moderat	Foarte mult	Moderat	Foarte mult	Moderat	Foarte mult	Moderat	Foarte mult	Satisfăcut	Satisfăcut	Satisfăcut	Satisfăcut	Satisfăcut	Nici satisfăcut nici nesatisfăcut	Satisfăcut	Foarte satisfăcut	Nesatisfăcut	Satisfăcut	Rareori	Moderat	Ușor	Absent	Moderat	Moderat	Ușor	Absent	Absent	Absent	Absent	Absent	Absent
DA	Feminin	31-40	Facultate	Urban	Concubinaj	Angajat	Am sistat consumul de țigarete	Nu mai mult de 6 pahare (150ml/pahar) de vin săptămânal sau echivalent alcool	Nu	Nu am apelat	Nu	Bine	Satisfăcut	Deloc	Deloc	Foarte mult	Extrem de mult	Moderat	Moderat	Moderat	Moderat	Moderat	Deloc	Extrem de mult	Moderat	Foarte mult	Satisfăcut	Nici satisfăcut nici nesatisfăcut	Nici satisfăcut nici nesatisfăcut	Nici satisfăcut nici nesatisfăcut	Nici satisfăcut nici nesatisfăcut	Nici satisfăcut nici nesatisfăcut	Nici satisfăcut nici nesatisfăcut	Nici satisfăcut nici nesatisfăcut	Nici satisfăcut nici nesatisfăcut	Satisfăcut	Rareori	Moderat	Moderat	Absent	Absent	Moderat	Moderat	Ușor	Absent	Absent	Absent	Absent	Absent
DA	Masculin	51-60	Facultate	Urban	Căsătorit/ă	Angajat	Nu fumez	Nu consum alcool	Nu	Nu am apelat	Nu	Bine	Satisfăcut	Foarte mult	Deloc	Moderat	Foarte mult	Foarte mult	Deloc	Moderat	Moderat	Foarte mult	Moderat	Foarte mult	Foarte mult	Foarte mult	Foarte satisfăcut	Satisfăcut	Satisfăcut	Satisfăcut	Satisfăcut	Satisfăcut	Satisfăcut	Satisfăcut	Nici satisfăcut nici nesatisfăcut	Satisfăcut	Rareori	Absent	Absent	Ușor	Absent	Absent	Absent	Absent	Absent	Absent	Absent	Absent	Absent
DA	Feminin	31-40	Studii post-universitare	Urban	Concubinaj	Liber profesionist	Am crescut consumul de țigarete	Nu mai mult de 6 pahare (150ml/pahar) de vin săptămânal sau echivalent alcool	Nu	Nu am apelat	Nu	Bine	Nici satisfăcut nici nestisfăcut	Moderat	Deloc	Moderat	Foarte mult	Puțin	Puțin	Moderat	Moderat	Foarte mult	Foarte mult	Moderat	Moderat	Foarte mult	Nesatisfăcut	Nici satisfăcut nici nesatisfăcut	Nesatisfăcut	Nici satisfăcut nici nesatisfăcut	Nici satisfăcut nici nesatisfăcut	Nesatisfăcut	Satisfăcut	Foarte satisfăcut	Satisfăcut	Satisfăcut	Aproape des	Moderat	Ușor	Absent	Moderat	Ușor	Ușor	Absent	Absent	Absent	Absent	Absent	Absent
DA	Feminin	26-30	Studii post-universitare	Urban	Necăsătorit/ă	Liber profesionist	Nu fumez	Nu mai mult de 6 pahare (150ml/pahar) de vin săptămânal sau echivalent alcool	Nu	Nu am apelat	Nu	Foarte bine	Satisfăcut	Moderat	Deloc	Moderat	Extrem de mult	Moderat	Moderat	Moderat	Moderat	Foarte mult	Foarte mult	Extrem de mult	Foarte mult	Foarte mult	Satisfăcut	Satisfăcut	Satisfăcut	Satisfăcut	Satisfăcut	Nici satisfăcut nici nesatisfăcut	Foarte satisfăcut	Satisfăcut	Foarte satisfăcut	Satisfăcut	Aproape des	Ușor	Ușor	Absent	Ușor	Ușor	Absent	Absent	Absent	Absent	Absent	Absent	Absent
DA	Feminin	26-30	Studii post-universitare	Urban	Concubinaj	Angajat	Am crescut consumul de țigarete	Nu consum alcool	Nu	Nu am apelat	Da	Bine	Nici satisfăcut nici nestisfăcut	Moderat	Deloc	Moderat	Foarte mult	Moderat	Moderat	Puțin	Puțin	Puțin	Puțin	Extrem de mult	Moderat	Moderat	Nesatisfăcut	Nici satisfăcut nici nesatisfăcut	Nici satisfăcut nici nesatisfăcut	Nici satisfăcut nici nesatisfăcut	Nici satisfăcut nici nesatisfăcut	Nici satisfăcut nici nesatisfăcut	Nesatisfăcut	Nici satisfăcut nici nesatisfăcut	Nici satisfăcut nici nesatisfăcut	Satisfăcut	Foarte des	Sever	Moderat	Moderat	Sever	Moderat	Sever	Sever	Absent	Moderat	Ușor	Moderat	Moderat
DA	Feminin	26-30	Studii post-universitare	Urban	Căsătorit/ă	Antreprenor	Am crescut consumul de țigarete	Între 6-12 pahare (150ml/pahar) de vin săptămânal sau echivalent alcool	Nu	Stări anxioase	Nu	Bine	Satisfăcut	Moderat	Puțin	Moderat	Foarte mult	Moderat	Puțin	Moderat	Moderat	Moderat	Moderat	Moderat	Foarte mult	Moderat	Nesatisfăcut	Nici satisfăcut nici nesatisfăcut	Nici satisfăcut nici nesatisfăcut	Nici satisfăcut nici nesatisfăcut	Nici satisfăcut nici nesatisfăcut	Nici satisfăcut nici nesatisfăcut	Nici satisfăcut nici nesatisfăcut	Satisfăcut	Nesatisfăcut	Nesatisfăcut	Aproape des	Sever	Sever	Sever	Sever	Moderat	Moderat	Sever	Moderat	Moderat	Sever	Moderat	Moderat
DA	Feminin	31-40	Liceu	Urban	Concubinaj	Angajat	Nu fumez	Nu mai mult de 6 pahare (150ml/pahar) de vin săptămânal sau echivalent alcool	Nu	Nu am apelat	Nu	Bine	Satisfăcut	Moderat	Deloc	Moderat	Foarte mult	Puțin	Puțin	Moderat	Deloc	Moderat	Moderat	Foarte mult	Moderat	Moderat	Nici satisfăcut nici nesatisfăcut	Nesatisfăcut	Nici satisfăcut nici nesatisfăcut	Nici satisfăcut nici nesatisfăcut	Satisfăcut	Nici satisfăcut nici nesatisfăcut	Nici satisfăcut nici nesatisfăcut	Nici satisfăcut nici nesatisfăcut	Satisfăcut	Satisfăcut	Aproape des	Moderat	Moderat	Ușor	Moderat	Moderat	Ușor	Absent	Absent	Absent	Ușor	Absent	Absent
DA	Masculin	18-25	Facultate	Urban	Căsătorit/ă	Student	Nu fumez	Nu consum alcool	Nu	Nu am apelat	Nu	Bine	Foarte satisfăcut	Puțin	Deloc	Foarte mult	Extrem de mult	Foarte mult	Moderat	Foarte mult	Extrem de mult	Extrem de mult	Foarte mult	Extrem de mult	Foarte mult	Extrem de mult	Foarte satisfăcut	Foarte satisfăcut	Foarte satisfăcut	Foarte satisfăcut	Foarte satisfăcut	Foarte satisfăcut	Foarte satisfăcut	Foarte satisfăcut	Nici satisfăcut nici nesatisfăcut	Satisfăcut	Rareori	Ușor	Ușor	Ușor	Absent	Ușor	Absent	Absent	Absent	Absent	Absent	Absent	Absent
DA	Feminin	31-40	Facultate	Urban	Concubinaj	Angajat	Am redus consumul de țigarete	Nu mai mult de 6 pahare (150ml/pahar) de vin săptămânal sau echivalent alcool	Nu	Nu am apelat	Da	Nici prost nici bine	Nesatisfăcut	Foarte mult	Foarte mult	Puțin	Puțin	Moderat	Puțin	Puțin	Moderat	Moderat	Puțin	Moderat	Moderat	Moderat	Nici satisfăcut nici nesatisfăcut	Nici satisfăcut nici nesatisfăcut	Nesatisfăcut	Nesatisfăcut	Nici satisfăcut nici nesatisfăcut	Nici satisfăcut nici nesatisfăcut	Nici satisfăcut nici nesatisfăcut	Nici satisfăcut nici nesatisfăcut	Nici satisfăcut nici nesatisfăcut	Nici satisfăcut nici nesatisfăcut	Întotdeauna	Sever	Sever	Moderat	Moderat	Moderat	Sever	Moderat	Moderat	Sever	Sever	Moderat	Moderat
DA	Feminin	18-25	Liceu	Urban	Necăsătorit/ă	Student	Am crescut consumul de țigarete	Nu mai mult de 6 pahare (150ml/pahar) de vin săptămânal sau echivalent alcool	Nu	Nu am apelat	Nu	Prost	Nici satisfăcut nici nestisfăcut	Moderat	Deloc	Moderat	Foarte mult	Moderat	Moderat	Moderat	Moderat	Moderat	Puțin	Foarte mult	Moderat	Moderat	Satisfăcut	Nesatisfăcut	Nesatisfăcut	Nici satisfăcut nici nesatisfăcut	Foarte nesatisfăcut	Nici satisfăcut nici nesatisfăcut	Nici satisfăcut nici nesatisfăcut	Satisfăcut	Satisfăcut	Satisfăcut	Foarte des	Sever	Sever	Sever	Moderat	Moderat	Moderat	Moderat	Ușor	Ușor	Absent	Ușor	Absent
DA	Feminin	18-25	Liceu	Urban	Necăsătorit/ă	Angajat	Am crescut consumul de țigarete	Nu mai mult de 6 pahare (150ml/pahar) de vin săptămânal sau echivalent alcool	Nu	Stări depresive	Da	Prost	Nesatisfăcut	Extrem de mult	Foarte mult	Deloc	Deloc	Moderat	Extrem de mult	Puțin	Puțin	Puțin	Puțin	Moderat	Puțin	Moderat	Nici satisfăcut nici nesatisfăcut	Foarte nesatisfăcut	Nesatisfăcut	Foarte nesatisfăcut	Nici satisfăcut nici nesatisfăcut	Satisfăcut	Nesatisfăcut	Nesatisfăcut	Nesatisfăcut	Nesatisfăcut	Întotdeauna	Sever	Moderat	Ușor	Moderat	Sever	Foarte sever	Moderat	Ușor	Moderat	Moderat	Moderat	Moderat
DA	Feminin	18-25	Facultate	Urban	Necăsătorit/ă	Angajat	Nu fumez	Nu consum alcool	Nu	Nu am apelat	Nu	Bine	Nici satisfăcut nici nestisfăcut	Moderat	Deloc	Foarte mult	Foarte mult	Moderat	Moderat	Moderat	Moderat	Foarte mult	Foarte mult	Foarte mult	Moderat	Moderat	Nici satisfăcut nici nesatisfăcut	Nici satisfăcut nici nesatisfăcut	Nici satisfăcut nici nesatisfăcut	Satisfăcut	Nici satisfăcut nici nesatisfăcut	Nesatisfăcut	Satisfăcut	Satisfăcut	Nici satisfăcut nici nesatisfăcut	Satisfăcut	Foarte des	Sever	Sever	Sever	Moderat	Moderat	Sever	Sever	Sever	Sever	Sever	Foarte sever	Foarte sever
DA	Feminin	31-40	Facultate	Urban	Necăsătorit/ă	Angajat	Nu fumez	Nu mai mult de 6 pahare (150ml/pahar) de vin săptămânal sau echivalent alcool	Nu	Nu am apelat	Nu	Bine	Foarte satisfăcut	Foarte mult	Deloc	Moderat	Extrem de mult	Moderat	Moderat	Foarte mult	Moderat	Moderat	Foarte mult	Foarte mult	Moderat	Foarte mult	Satisfăcut	Satisfăcut	Foarte satisfăcut	Satisfăcut	Nici satisfăcut nici nesatisfăcut	Nesatisfăcut	Satisfăcut	Foarte satisfăcut	Foarte satisfăcut	Foarte satisfăcut	Aproape des	Sever	Moderat	Sever	Ușor	Ușor	Ușor	Absent	Absent	Absent	Absent	Absent	Absent
DA	Feminin	26-30	Studii post-universitare	Urban	Căsătorit/ă	Angajat	Am crescut consumul de țigarete	Nu consum alcool	Nu	Stări anxioase, Stări depresive	Nu	Prost	Nici satisfăcut nici nestisfăcut	Moderat	Deloc	Moderat	Extrem de mult	Moderat	Puțin	Puțin	Moderat	Moderat	Moderat	Extrem de mult	Puțin	Puțin	Nesatisfăcut	Nici satisfăcut nici nesatisfăcut	Satisfăcut	Nici satisfăcut nici nesatisfăcut	Satisfăcut	Nici satisfăcut nici nesatisfăcut	Nici satisfăcut nici nesatisfăcut	Nesatisfăcut	Satisfăcut	Nesatisfăcut	Foarte des	Sever	Moderat	Ușor	Moderat	Moderat	Moderat	Moderat	Ușor	Moderat	Moderat	Absent	Absent
DA	Feminin	18-25	Facultate	Urban	Necăsătorit/ă	Angajat	Nu fumez	Nu mai mult de 6 pahare (150ml/pahar) de vin săptămânal sau echivalent alcool	Nu	Nu am apelat	Nu	Bine	Satisfăcut	Moderat	Deloc	Moderat	Foarte mult	Moderat	Foarte mult	Foarte mult	Moderat	Foarte mult	Extrem de mult	Extrem de mult	Puțin	Extrem de mult	Nici satisfăcut nici nesatisfăcut	Satisfăcut	Satisfăcut	Nici satisfăcut nici nesatisfăcut	Nesatisfăcut	Nesatisfăcut	Nici satisfăcut nici nesatisfăcut	Satisfăcut	Satisfăcut	Foarte satisfăcut	Foarte des	Sever	Moderat	Moderat	Moderat	Sever	Ușor	Absent	Absent	Ușor	Absent	Absent	Absent
DA	Masculin	31-40	Facultate	Urban	Necăsătorit/ă	Angajat	Am crescut consumul de țigarete	Mai mult de 12 pahare (150ml/pahar) de vin săptămânal sau echivalent alcool	Nu	Nu am apelat	Nu	Prost	Nesatisfăcut	Moderat	Puțin	Puțin	Moderat	Moderat	Foarte mult	Puțin	Moderat	Moderat	Puțin	Foarte mult	Moderat	Foarte mult	Nici satisfăcut nici nesatisfăcut	Satisfăcut	Satisfăcut	Nici satisfăcut nici nesatisfăcut	Nesatisfăcut	Nesatisfăcut	Nesatisfăcut	Satisfăcut	Nesatisfăcut	Satisfăcut	Foarte des	Sever	Sever	Moderat	Sever	Moderat	Sever	Moderat	Sever	Sever	Sever	Sever	Ușor
DA	Feminin	31-40	Facultate	Rural	Căsătorit/ă	Profesia liberala-medic cabinet individual	Nu fumez	Nu consum alcool	Nu	Stări anxioase, Tulburări de somn	Nu	Bine	Satisfăcut	Moderat	Puțin	Foarte mult	Extrem de mult	Foarte mult	Moderat	Foarte mult	Moderat	Foarte mult	Extrem de mult	Extrem de mult	Extrem de mult	Extrem de mult	Nesatisfăcut	Satisfăcut	Satisfăcut	Satisfăcut	Satisfăcut	Satisfăcut	Satisfăcut	Foarte satisfăcut	Foarte satisfăcut	Foarte satisfăcut	Aproape des	Moderat	Moderat	Ușor	Foarte sever	Absent	Moderat	Absent	Absent	Absent	Absent	Absent	Absent
DA	Feminin	31-40	Studii post-universitare	Urban	Căsătorit/ă	Angajat	Am crescut consumul de țigarete	Nu consum alcool	Nu	Nu am apelat	Nu	Bine	Satisfăcut	Puțin	Deloc	Moderat	Foarte mult	Moderat	Deloc	Moderat	Moderat	Moderat	Moderat	Foarte mult	Moderat	Foarte mult	Satisfăcut	Satisfăcut	Nici satisfăcut nici nesatisfăcut	Satisfăcut	Nici satisfăcut nici nesatisfăcut	Nesatisfăcut	Nici satisfăcut nici nesatisfăcut	Nici satisfăcut nici nesatisfăcut	Nici satisfăcut nici nesatisfăcut	Foarte satisfăcut	Aproape des	Ușor	Absent	Absent	Absent	Ușor	Ușor	Absent	Absent	Absent	Absent	Absent	Absent
DA	Masculin	31-40	Facultate	Urban	Căsătorit/ă	Antreprenor	Am redus consumul de țigarete	Nu consum alcool	Nu	Nu am apelat	Nu	Nici prost nici bine	Foarte satisfăcut	Deloc	Deloc	Moderat	Extrem de mult	Foarte mult	Foarte mult	Extrem de mult	Foarte mult	Extrem de mult	Moderat	Foarte mult	Moderat	Foarte mult	Satisfăcut	Satisfăcut	Satisfăcut	Satisfăcut	Satisfăcut	Satisfăcut	Satisfăcut	Satisfăcut	Foarte nesatisfăcut	Nici satisfăcut nici nesatisfăcut	Niciodată	Absent	Absent	Absent	Absent	Absent	Ușor	Absent	Absent	Absent	Absent	Absent	Absent
DA	Masculin	41-50	Studii post-universitare	Urban	Divorțat/ă	Angajat	Nu fumez	Nu consum alcool	Nu	Nu am apelat	Nu	Bine	Satisfăcut	Deloc	Deloc	Foarte mult	Foarte mult	Foarte mult	Moderat	Foarte mult	Foarte mult	Foarte mult	Foarte mult	Foarte mult	Moderat	Foarte mult	Satisfăcut	Satisfăcut	Satisfăcut	Satisfăcut	Satisfăcut	Satisfăcut	Nici satisfăcut nici nesatisfăcut	Satisfăcut	Satisfăcut	Satisfăcut	Rareori	Ușor	Ușor	Absent	Absent	Absent	Absent	Absent	Absent	Absent	Absent	Absent	Absent
DA	Feminin	18-25	Studii post-universitare	Urban	Concubinaj	Liber profesionist	Am crescut consumul de țigarete	Nu consum alcool	Nu	Stări anxioase, Stări depresive, Tulburări de somn, Atac de panica	Nu	Nici prost nici bine	Nici satisfăcut nici nestisfăcut	Moderat	Moderat	Moderat	Foarte mult	Puțin	Deloc	Moderat	Puțin	Moderat	Moderat	Puțin	Deloc	Puțin	Foarte nesatisfăcut	Nici satisfăcut nici nesatisfăcut	Nici satisfăcut nici nesatisfăcut	Nici satisfăcut nici nesatisfăcut	Nici satisfăcut nici nesatisfăcut	Nici satisfăcut nici nesatisfăcut	Foarte nesatisfăcut	Satisfăcut	Nesatisfăcut	Nici satisfăcut nici nesatisfăcut	Foarte des	Sever	Sever	Moderat	Sever	Moderat	Moderat	Ușor	Moderat	Moderat	Ușor	Moderat	Ușor
DA	Feminin	31-40	Facultate	Urban	Căsătorit/ă	Angajat	Am crescut consumul de țigarete	Nu mai mult de 6 pahare (150ml/pahar) de vin săptămânal sau echivalent alcool	Nu	Nu am apelat	Nu	Bine	Nici satisfăcut nici nestisfăcut	Puțin	Deloc	Moderat	Extrem de mult	Moderat	Moderat	Moderat	Moderat	Moderat	Moderat	Moderat	Puțin	Moderat	Nici satisfăcut nici nesatisfăcut	Nesatisfăcut	Satisfăcut	Satisfăcut	Satisfăcut	Satisfăcut	Nici satisfăcut nici nesatisfăcut	Satisfăcut	Nesatisfăcut	Nici satisfăcut nici nesatisfăcut	Rareori	Ușor	Ușor	Absent	Absent	Ușor	Ușor	Absent	Absent	Ușor	Absent	Absent	Absent
DA	Masculin	31-40	Studii post-universitare	Urban	Divorțat/ă	Angajat	Nu fumez	Nu mai mult de 6 pahare (150ml/pahar) de vin săptămânal sau echivalent alcool	Nu	Nu am apelat	Nu	Foarte bine	Satisfăcut	Puțin	Deloc	Extrem de mult	Extrem de mult	Extrem de mult	Extrem de mult	Extrem de mult	Extrem de mult	Extrem de mult	Extrem de mult	Extrem de mult	Extrem de mult	Extrem de mult	Foarte satisfăcut	Foarte satisfăcut	Foarte satisfăcut	Foarte satisfăcut	Foarte satisfăcut	Foarte satisfăcut	Foarte satisfăcut	Foarte satisfăcut	Foarte satisfăcut	Foarte satisfăcut	Rareori	Absent	Absent	Absent	Absent	Absent	Absent	Absent	Absent	Absent	Absent	Absent	Absent
DA	Masculin	18-25	Liceu	Rural	Necăsătorit/ă	Student	Nu fumez	Nu consum alcool	Nu	Nu am apelat	Nu	Bine	Satisfăcut	Moderat	Deloc	Moderat	Foarte mult	Moderat	Moderat	Moderat	Foarte mult	Foarte mult	Foarte mult	Moderat	Moderat	Foarte mult	Satisfăcut	Nici satisfăcut nici nesatisfăcut	Satisfăcut	Satisfăcut	Satisfăcut	Nici satisfăcut nici nesatisfăcut	Nici satisfăcut nici nesatisfăcut	Satisfăcut	Nesatisfăcut	Satisfăcut	Rareori	Ușor	Ușor	Absent	Absent	Moderat	Ușor	Absent	Absent	Absent	Absent	Absent	Absent
DA	Feminin	26-30	Facultate	Urban	Necăsătorit/ă	Angajat	Am sistat consumul de țigarete	Nu mai mult de 6 pahare (150ml/pahar) de vin săptămânal sau echivalent alcool	Nu	Nu am apelat	Nu	Bine	Foarte satisfăcut	Moderat	Deloc	Moderat	Foarte mult	Moderat	Foarte mult	Foarte mult	Moderat	Foarte mult	Foarte mult	Extrem de mult	Foarte mult	Foarte mult	Satisfăcut	Nici satisfăcut nici nesatisfăcut	Nici satisfăcut nici nesatisfăcut	Satisfăcut	Foarte satisfăcut	Satisfăcut	Satisfăcut	Nici satisfăcut nici nesatisfăcut	Foarte nesatisfăcut	Satisfăcut	Aproape des	Sever	Moderat	Sever	Ușor	Moderat	Ușor	Ușor	Absent	Absent	Moderat	Ușor	Absent
DA	Feminin	31-40	Facultate	Urban	Căsătorit/ă	Angajat	Nu fumez	Nu consum alcool	Nu	Nu am apelat	Nu	Bine	Satisfăcut	Moderat	Deloc	Moderat	Foarte mult	Foarte mult	Moderat	Foarte mult	Moderat	Foarte mult	Moderat	Foarte mult	Puțin	Foarte mult	Satisfăcut	Satisfăcut	Satisfăcut	Satisfăcut	Satisfăcut	Satisfăcut	Satisfăcut	Satisfăcut	Nici satisfăcut nici nesatisfăcut	Satisfăcut	Aproape des	Moderat	Moderat	Absent	Ușor	Absent	Ușor	Ușor	Absent	Absent	Absent	Absent	Absent
DA	Masculin	26-30	Studii post-universitare	Urban	Necăsătorit/ă	Angajat	Am crescut consumul de țigarete	Nu mai mult de 6 pahare (150ml/pahar) de vin săptămânal sau echivalent alcool	Nu	Traume preexistente	Nu	Foarte bine	Satisfăcut	Moderat	Deloc	Foarte mult	Extrem de mult	Foarte mult	Moderat	Moderat	Moderat	Foarte mult	Foarte mult	Foarte mult	Foarte mult	Foarte mult	Nici satisfăcut nici nesatisfăcut	Satisfăcut	Satisfăcut	Satisfăcut	Satisfăcut	Satisfăcut	Foarte satisfăcut	Foarte satisfăcut	Satisfăcut	Foarte satisfăcut	Aproape des	Moderat	Absent	Ușor	Ușor	Ușor	Ușor	Moderat	Ușor	Moderat	Ușor	Sever	Absent
DA	Feminin	26-30	Facultate	Urban	Necăsătorit/ă	Angajat	Am redus consumul de țigarete	Nu mai mult de 6 pahare (150ml/pahar) de vin săptămânal sau echivalent alcool	Nu	Nu am apelat	Nu	Foarte bine	Foarte satisfăcut	Puțin	Deloc	Extrem de mult	Extrem de mult	Foarte mult	Foarte mult	Extrem de mult	Foarte mult	Foarte mult	Foarte mult	Foarte mult	Extrem de mult	Extrem de mult	Foarte satisfăcut	Satisfăcut	Satisfăcut	Satisfăcut	Satisfăcut	Nici satisfăcut nici nesatisfăcut	Foarte satisfăcut	Foarte satisfăcut	Satisfăcut	Foarte satisfăcut	Rareori	Moderat	Ușor	Absent	Absent	Absent	Absent	Absent	Absent	Absent	Absent	Ușor	Absent
DA	Masculin	41-50	Facultate	Rural	Necăsătorit/ă	Angajat	Nu fumez	Nu consum alcool	Nu	Nu am apelat	Nu	Bine	Nesatisfăcut	Foarte mult	Moderat	Moderat	Foarte mult	Moderat	Moderat	Moderat	Moderat	Foarte mult	Moderat	Moderat	Moderat	Foarte mult	Nici satisfăcut nici nesatisfăcut	Satisfăcut	Satisfăcut	Satisfăcut	Nici satisfăcut nici nesatisfăcut	Nici satisfăcut nici nesatisfăcut	Nici satisfăcut nici nesatisfăcut	Satisfăcut	Nesatisfăcut	Satisfăcut	Aproape des	Moderat	Ușor	Ușor	Absent	Ușor	Absent	Ușor	Absent	Absent	Absent	Absent	Absent
DA	Feminin	18-25	Liceu	Urban	Necăsătorit/ă	Studentă	Nu fumez	Nu mai mult de 6 pahare (150ml/pahar) de vin săptămânal sau echivalent alcool	Nu	Nu am apelat	Da	Bine	Foarte satisfăcut	Puțin	Deloc	Foarte mult	Extrem de mult	Moderat	Foarte mult	Foarte mult	Moderat	Extrem de mult	Moderat	Extrem de mult	Foarte mult	Foarte mult	Satisfăcut	Satisfăcut	Nici satisfăcut nici nesatisfăcut	Satisfăcut	Foarte satisfăcut	Nesatisfăcut	Foarte satisfăcut	Foarte satisfăcut	Nesatisfăcut	Satisfăcut	Aproape des	Moderat	Moderat	Absent	Absent	Ușor	Ușor	Moderat	Ușor	Absent	Absent	Ușor	Absent
DA	Masculin	41-50	Liceu	Urban	Căsătorit/ă	Angajat	Nu fumez	Nu mai mult de 6 pahare (150ml/pahar) de vin săptămânal sau echivalent alcool	Nu	Nu am apelat	Nu	Bine	Satisfăcut	Deloc	Deloc	Moderat	Foarte mult	Extrem de mult	Deloc	Foarte mult	Foarte mult	Foarte mult	Foarte mult	Foarte mult	Moderat	Foarte mult	Satisfăcut	Satisfăcut	Satisfăcut	Satisfăcut	Satisfăcut	Satisfăcut	Satisfăcut	Nici satisfăcut nici nesatisfăcut	Satisfăcut	Satisfăcut	Rareori	Absent	Absent	Absent	Absent	Absent	Absent	Absent	Ușor	Absent	Absent	Absent	Absent
DA	Feminin	31-40	Liceu	Urban	Căsătorit/ă	Angajat	Nu fumez	Nu consum alcool	Nu	Nu am apelat	Nu	Prost	Nesatisfăcut	Moderat	Puțin	Moderat	Moderat	Moderat	Puțin	Puțin	Puțin	Puțin	Puțin	Moderat	Puțin	Moderat	Nesatisfăcut	Nesatisfăcut	Nesatisfăcut	Nesatisfăcut	Nesatisfăcut	Satisfăcut	Nesatisfăcut	Satisfăcut	Nesatisfăcut	Satisfăcut	Rareori	Moderat	Moderat	Moderat	Moderat	Moderat	Moderat	Moderat	Ușor	Ușor	Ușor	Ușor	Absent
DA	Feminin	31-40	Liceu	Urban	Relație la distanță	Angajat	Nu fumez	Nu mai mult de 6 pahare (150ml/pahar) de vin săptămânal sau echivalent alcool	Nu	Nu am apelat	Nu	Bine	Satisfăcut	Deloc	Deloc	Foarte mult	Foarte mult	Moderat	Moderat	Foarte mult	Moderat	Foarte mult	Moderat	Foarte mult	Moderat	Foarte mult	Nici satisfăcut nici nesatisfăcut	Satisfăcut	Nici satisfăcut nici nesatisfăcut	Satisfăcut	Satisfăcut	Satisfăcut	Satisfăcut	Satisfăcut	Satisfăcut	Foarte satisfăcut	Aproape des	Moderat	Moderat	Ușor	Moderat	Moderat	Ușor	Absent	Absent	Ușor	Ușor	Absent	Absent
DA	Masculin	31-40	Facultate	Urban	Necăsătorit/ă	Antreprenor	Nu fumez	Nu consum alcool	Nu	Nu am apelat	Nu	Foarte bine	Foarte satisfăcut	Deloc	Deloc	Extrem de mult	Extrem de mult	Foarte mult	Extrem de mult	Foarte mult	Moderat	Foarte mult	Foarte mult	Extrem de mult	Foarte mult	Moderat	Foarte satisfăcut	Satisfăcut	Satisfăcut	Foarte satisfăcut	Foarte satisfăcut	Satisfăcut	Satisfăcut	Satisfăcut	Foarte satisfăcut	Satisfăcut	Rareori	Ușor	Ușor	Absent	Absent	Ușor	Ușor	Absent	Absent	Absent	Absent	Absent	Absent
DA	Feminin	26-30	Master	Urban	Necăsătorit/ă	Angajat	Am crescut consumul de țigarete	Nu consum alcool	Nu	Nu am apelat	Nu	Bine	Nici satisfăcut nici nestisfăcut	Puțin	Puțin	Moderat	Foarte mult	Moderat	Moderat	Moderat	Moderat	Moderat	Puțin	Extrem de mult	Moderat	Foarte mult	Nesatisfăcut	Satisfăcut	Satisfăcut	Satisfăcut	Nici satisfăcut nici nesatisfăcut	Satisfăcut	Satisfăcut	Satisfăcut	Nesatisfăcut	Satisfăcut	Aproape des	Moderat	Moderat	Absent	Sever	Moderat	Moderat	Moderat	Moderat	Absent	Absent	Moderat	Ușor
DA	Feminin	18-25	Liceu	Urban	Necăsătorit/ă	Studenta	Nu fumez	Nu consum alcool	Nu	Nu am apelat	Nu	Nici prost nici bine	Satisfăcut	Moderat	Puțin	Moderat	Foarte mult	Deloc	Moderat	Foarte mult	Moderat	Moderat	Moderat	Puțin	Puțin	Foarte mult	Nesatisfăcut	Nesatisfăcut	Nesatisfăcut	Nici satisfăcut nici nesatisfăcut	Satisfăcut	Foarte satisfăcut	Foarte satisfăcut	Foarte satisfăcut	Satisfăcut	Foarte satisfăcut	Foarte des	Moderat	Ușor	Ușor	Sever	Sever	Moderat	Moderat	Ușor	Ușor	Absent	Moderat	Ușor
DA	Feminin	18-25	Liceu	Urban	Căsătorit/ă	Student	Nu fumez	Nu consum alcool	Nu	Stări anxioase	Nu	Bine	Satisfăcut	Deloc	Deloc	Foarte mult	Extrem de mult	Foarte mult	Foarte mult	Foarte mult	Foarte mult	Foarte mult	Moderat	Moderat	Foarte mult	Foarte mult	Nici satisfăcut nici nesatisfăcut	Satisfăcut	Satisfăcut	Satisfăcut	Satisfăcut	Satisfăcut	Nici satisfăcut nici nesatisfăcut	Satisfăcut	Nici satisfăcut nici nesatisfăcut	Nici satisfăcut nici nesatisfăcut	Aproape des	Sever	Moderat	Moderat	Moderat	Ușor	Moderat	Moderat	Moderat	Moderat	Ușor	Moderat	Ușor
DA	Feminin	26-30	Facultate	Urban	Concubinaj	Liber profesionist	Am redus consumul de țigarete	Nu mai mult de 6 pahare (150ml/pahar) de vin săptămânal sau echivalent alcool	Nu	Nu am apelat	Nu	Nici prost nici bine	Satisfăcut	Puțin	Puțin	Puțin	Puțin	Moderat	Deloc	Puțin	Moderat	Moderat	Moderat	Moderat	Moderat	Moderat	Nici satisfăcut nici nesatisfăcut	Nici satisfăcut nici nesatisfăcut	Nesatisfăcut	Nesatisfăcut	Nesatisfăcut	Nici satisfăcut nici nesatisfăcut	Nici satisfăcut nici nesatisfăcut	Nesatisfăcut	Nici satisfăcut nici nesatisfăcut	Satisfăcut	Aproape des	Ușor	Ușor	Ușor	Ușor	Moderat	Moderat	Ușor	Ușor	Ușor	Ușor	Moderat	Ușor
DA	Feminin	31-40	Studii post-universitare	Urban	Căsătorit/ă	Angajat	Nu fumez	Nu consum alcool	Nu	Nu am apelat	Nu	Bine	Nesatisfăcut	Foarte mult	Puțin	Moderat	Moderat	Moderat	Moderat	Moderat	Puțin	Moderat	Foarte mult	Foarte mult	Moderat	Moderat	Nesatisfăcut	Nici satisfăcut nici nesatisfăcut	Nici satisfăcut nici nesatisfăcut	Nesatisfăcut	Nici satisfăcut nici nesatisfăcut	Nici satisfăcut nici nesatisfăcut	Nici satisfăcut nici nesatisfăcut	Satisfăcut	Nici satisfăcut nici nesatisfăcut	Satisfăcut	Foarte des	Moderat	Sever	Moderat	Moderat	Moderat	Sever	Absent	Ușor	Absent	Ușor	Absent	Absent
DA	Feminin	31-40	Studii post-universitare	Urban	Căsătorit/ă	Antreprenor	Nu fumez	Nu consum alcool	Nu	Nu am apelat	Nu	Bine	Satisfăcut	Moderat	Deloc	Moderat	Extrem de mult	Foarte mult	Moderat	Foarte mult	Moderat	Moderat	Moderat	Foarte mult	Moderat	Moderat	Nici satisfăcut nici nesatisfăcut	Nici satisfăcut nici nesatisfăcut	Satisfăcut	Nici satisfăcut nici nesatisfăcut	Satisfăcut	Satisfăcut	Satisfăcut	Satisfăcut	Nici satisfăcut nici nesatisfăcut	Satisfăcut	Foarte des	Moderat	Moderat	Absent	Absent	Moderat	Absent	Absent	Absent	Absent	Absent	Absent	Absent
DA	Feminin	18-25	Facultate	Urban	Concubinaj	Angajat	Nu fumez	Nu mai mult de 6 pahare (150ml/pahar) de vin săptămânal sau echivalent alcool	Nu	Nu am apelat	Nu	Bine	Satisfăcut	Moderat	Puțin	Foarte mult	Foarte mult	Moderat	Moderat	Moderat	Moderat	Foarte mult	Foarte mult	Extrem de mult	Moderat	Foarte mult	Satisfăcut	Nici satisfăcut nici nesatisfăcut	Nesatisfăcut	Nici satisfăcut nici nesatisfăcut	Nici satisfăcut nici nesatisfăcut	Satisfăcut	Satisfăcut	Nesatisfăcut	Satisfăcut	Nici satisfăcut nici nesatisfăcut	Aproape des	Ușor	Ușor	Absent	Ușor	Moderat	Ușor	Moderat	Ușor	Absent	Ușor	Absent	Absent
DA	Masculin	26-30	Studii post-universitare	Urban	Necăsătorit/ă	Angajat	Am crescut consumul de țigarete	Nu mai mult de 6 pahare (150ml/pahar) de vin săptămânal sau echivalent alcool	Da	Stări anxioase, Stări depresive	Nu	Prost	Nesatisfăcut	Puțin	Puțin	Puțin	Puțin	Puțin	Moderat	Puțin	Puțin	Puțin	Moderat	Puțin	Puțin	Puțin	Nesatisfăcut	Nesatisfăcut	Nesatisfăcut	Nesatisfăcut	Nesatisfăcut	Nesatisfăcut	Nesatisfăcut	Nesatisfăcut	Nesatisfăcut	Nesatisfăcut	Rareori	Ușor	Ușor	Moderat	Moderat	Sever	Sever	Sever	Ușor	Absent	Ușor	Sever	Moderat
DA	Feminin	31-40	Studii post-universitare	Urban	Căsătorit/ă	Angajat	Nu fumez	Nu consum alcool	Nu	Nu am apelat	Nu	Bine	Satisfăcut	Deloc	Deloc	Foarte mult	Foarte mult	Foarte mult	Foarte mult	Foarte mult	Moderat	Foarte mult	Foarte mult	Foarte mult	Moderat	Moderat	Satisfăcut	Satisfăcut	Satisfăcut	Foarte satisfăcut	Foarte satisfăcut	Satisfăcut	Foarte satisfăcut	Satisfăcut	Satisfăcut	Satisfăcut	Rareori	Ușor	Ușor	Absent	Ușor	Absent	Absent	Absent	Absent	Ușor	Absent	Absent	Absent
DA	Feminin	31-40	Studii post-universitare	Urban	Necăsătorit/ă	Angajat	Nu fumez	Nu mai mult de 6 pahare (150ml/pahar) de vin săptămânal sau echivalent alcool	Da	Nu am apelat	Nu	Bine	Satisfăcut	Deloc	Deloc	Moderat	Extrem de mult	Moderat	Moderat	Moderat	Moderat	Deloc	Extrem de mult	Extrem de mult	Moderat	Extrem de mult	Nici satisfăcut nici nesatisfăcut	Nici satisfăcut nici nesatisfăcut	Foarte nesatisfăcut	Satisfăcut	Satisfăcut	Foarte nesatisfăcut	Foarte satisfăcut	Foarte satisfăcut	Foarte satisfăcut	Satisfăcut	Foarte des	Absent	Ușor	Absent	Absent	Moderat	Ușor	Moderat	Moderat	Absent	Ușor	Foarte sever	Absent
DA	Feminin	51-60	Studii post-universitare	Urban	Căsătorit/ă	Angajat	Nu fumez	Nu consum alcool	Nu	Nu am apelat	Nu	Bine	Satisfăcut	Puțin	Deloc	Moderat	Moderat	Moderat	Moderat	Moderat	Moderat	Moderat	Moderat	Foarte mult	Moderat	Moderat	Nesatisfăcut	Satisfăcut	Satisfăcut	Nesatisfăcut	Nici satisfăcut nici nesatisfăcut	Satisfăcut	Satisfăcut	Foarte satisfăcut	Satisfăcut	Satisfăcut	Aproape des	Moderat	Ușor	Absent	Ușor	Ușor	Ușor	Ușor	Ușor	Ușor	Ușor	Ușor	Ușor
DA	Feminin	18-25	Facultate	Urban	Concubinaj	Șomer	Nu fumez	Nu mai mult de 6 pahare (150ml/pahar) de vin săptămânal sau echivalent alcool	Nu	Nu am apelat	Nu	Prost	Satisfăcut	Foarte mult	Deloc	Puțin	Deloc	Puțin	Moderat	Puțin	Deloc	Foarte mult	Puțin	Foarte mult	Deloc	Foarte mult	Satisfăcut	Foarte nesatisfăcut	Foarte nesatisfăcut	Foarte nesatisfăcut	Nesatisfăcut	Nesatisfăcut	Foarte nesatisfăcut	Nici satisfăcut nici nesatisfăcut	Nici satisfăcut nici nesatisfăcut	Satisfăcut	Întotdeauna	Moderat	Sever	Ușor	Sever	Sever	Sever	Ușor	Absent	Sever	Sever	Moderat	Ușor
DA	Feminin	26-30	Facultate	Urban	Căsătorit/ă	Angajat	Nu fumez	Nu mai mult de 6 pahare (150ml/pahar) de vin săptămânal sau echivalent alcool	Nu	Nu am apelat	Nu	Bine	Satisfăcut	Deloc	Deloc	Foarte mult	Foarte mult	Foarte mult	Moderat	Foarte mult	Foarte mult	Foarte mult	Foarte mult	Foarte mult	Moderat	Foarte mult	Nesatisfăcut	Nici satisfăcut nici nesatisfăcut	Nici satisfăcut nici nesatisfăcut	Satisfăcut	Satisfăcut	Satisfăcut	Satisfăcut	Satisfăcut	Satisfăcut	Satisfăcut	Rareori	Ușor	Absent	Absent	Moderat	Ușor	Absent	Absent	Absent	Ușor	Absent	Absent	Absent
DA	Feminin	31-40	Studii post-universitare	Urban	Căsătorit/ă	Angajat	Am crescut consumul de țigarete	Nu mai mult de 6 pahare (150ml/pahar) de vin săptămânal sau echivalent alcool	Nu	Nu am apelat	Nu	Bine	Satisfăcut	Puțin	Deloc	Foarte mult	Foarte mult	Moderat	Foarte mult	Moderat	Moderat	Moderat	Foarte mult	Foarte mult	Foarte mult	Moderat	Satisfăcut	Satisfăcut	Satisfăcut	Satisfăcut	Satisfăcut	Nici satisfăcut nici nesatisfăcut	Nici satisfăcut nici nesatisfăcut	Satisfăcut	Satisfăcut	Satisfăcut	Aproape des	Moderat	Ușor	Absent	Absent	Ușor	Ușor	Absent	Absent	Absent	Absent	Absent	Absent
DA	Feminin	26-30	Master	Urban	Necăsătorit/ă	Angajat	Nu fumez	Nu consum alcool	Nu	Nu am apelat	Da	Bine	Satisfăcut	Foarte mult	Deloc	Puțin	Puțin	Puțin	Deloc	Moderat	Deloc	Deloc	Puțin	Foarte mult	Puțin	Moderat	Foarte nesatisfăcut	Foarte nesatisfăcut	Foarte nesatisfăcut	Nici satisfăcut nici nesatisfăcut	Nesatisfăcut	Nesatisfăcut	Nesatisfăcut	Satisfăcut	Foarte nesatisfăcut	Nesatisfăcut	Întotdeauna	Sever	Foarte sever	Sever	Sever	Sever	Foarte sever	Sever	Foarte sever	Sever	Sever	Ușor	Absent
DA	Feminin	26-30	Studii post-universitare	Urban	Necăsătorit/ă	Șomer	Am crescut consumul de țigarete	Între 6-12 pahare (150ml/pahar) de vin săptămânal sau echivalent alcool	Da	Nu am apelat	Nu	Nici prost nici bine	Nesatisfăcut	Foarte mult	Moderat	Moderat	Moderat	Puțin	Puțin	Moderat	Puțin	Moderat	Puțin	Moderat	Foarte mult	Moderat	Nesatisfăcut	Nesatisfăcut	Foarte nesatisfăcut	Nesatisfăcut	Nesatisfăcut	Nesatisfăcut	Nici satisfăcut nici nesatisfăcut	Nesatisfăcut	Nesatisfăcut	Nici satisfăcut nici nesatisfăcut	Foarte des	Sever	Sever	Sever	Sever	Sever	Sever	Sever	Sever	Sever	Sever	Sever	Sever
DA	Feminin	31-40	Studii post-universitare	Urban	Necăsătorit/ă	Angajat	Nu fumez	Nu consum alcool	Nu	Nu am apelat	Nu	Bine	Satisfăcut	Puțin	Deloc	Foarte mult	Foarte mult	Moderat	Moderat	Moderat	Moderat	Foarte mult	Foarte mult	Foarte mult	Moderat	Moderat	Nesatisfăcut	Nici satisfăcut nici nesatisfăcut	Nici satisfăcut nici nesatisfăcut	Satisfăcut	Satisfăcut	Nesatisfăcut	Satisfăcut	Nici satisfăcut nici nesatisfăcut	Satisfăcut	Satisfăcut	Aproape des	Moderat	Moderat	Absent	Moderat	Moderat	Sever	Absent	Absent	Ușor	Absent	Absent	Absent
DA	Feminin	18-25	Liceu	Urban	Necăsătorit/ă	Student	Nu fumez	Nu consum alcool	Nu	Nu am apelat	Nu	Foarte bine	Foarte satisfăcut	Moderat	Deloc	Extrem de mult	Foarte mult	Moderat	Foarte mult	Extrem de mult	Foarte mult	Extrem de mult	Foarte mult	Foarte mult	Foarte mult	Foarte mult	Nici satisfăcut nici nesatisfăcut	Satisfăcut	Satisfăcut	Satisfăcut	Satisfăcut	Nici satisfăcut nici nesatisfăcut	Satisfăcut	Foarte satisfăcut	Foarte satisfăcut	Foarte satisfăcut	Aproape des	Moderat	Ușor	Ușor	Sever	Absent	Ușor	Moderat	Moderat	Moderat	Moderat	Moderat	Moderat
DA	Feminin	41-50	Postliceala	Urban	Necăsătorit/ă	Angajat	Am redus consumul de țigarete	Nu consum alcool	Nu	Nu am apelat	Nu	Bine	Satisfăcut	Deloc	Deloc	Foarte mult	Extrem de mult	Foarte mult	Moderat	Moderat	Moderat	Foarte mult	Foarte mult	Foarte mult	Moderat	Moderat	Satisfăcut	Satisfăcut	Satisfăcut	Satisfăcut	Satisfăcut	Satisfăcut	Nici satisfăcut nici nesatisfăcut	Satisfăcut	Nesatisfăcut	Nesatisfăcut	Rareori	Ușor	Absent	Absent	Absent	Absent	Absent	Absent	Absent	Absent	Absent	Absent	Absent
DA	Feminin	31-40	Liceu	Urban	Căsătorit/ă	Șomer	Nu fumez	Nu consum alcool	Nu	Nu am apelat	Nu	Bine	Nici satisfăcut nici nestisfăcut	Moderat	Moderat	Puțin	Deloc	Puțin	Deloc	Moderat	Puțin	Moderat	Puțin	Moderat	Puțin	Moderat	Satisfăcut	Nesatisfăcut	Foarte nesatisfăcut	Foarte nesatisfăcut	Nesatisfăcut	Foarte nesatisfăcut	Nici satisfăcut nici nesatisfăcut	Satisfăcut	Nesatisfăcut	Nesatisfăcut	Foarte des	Sever	Sever	Moderat	Ușor	Moderat	Moderat	Sever	Foarte sever	Foarte sever	Foarte sever	Foarte sever	Sever
DA	Masculin	31-40	Facultate	Urban	Necăsătorit/ă	Angajat	Nu fumez	Nu mai mult de 6 pahare (150ml/pahar) de vin săptămânal sau echivalent alcool	Nu	Nu am apelat	Nu	Bine	Nesatisfăcut	Deloc	Moderat	Moderat	Foarte mult	Moderat	Moderat	Deloc	Moderat	Puțin	Puțin	Foarte mult	Foarte mult	Moderat	Nici satisfăcut nici nesatisfăcut	Satisfăcut	Satisfăcut	Satisfăcut	Nici satisfăcut nici nesatisfăcut	Nesatisfăcut	Nesatisfăcut	Foarte nesatisfăcut	Satisfăcut	Satisfăcut	Rareori	Ușor	Ușor	Ușor	Ușor	Ușor	Ușor	Absent	Absent	Absent	Absent	Absent	Absent
DA	Feminin	31-40	Studii post-universitare	Urban	Necăsătorit/ă	Angajat	Nu fumez	Nu consum alcool	Nu	Nu am apelat	Nu	Nici prost nici bine	Nesatisfăcut	Puțin	Deloc	Moderat	Extrem de mult	Moderat	Moderat	Deloc	Moderat	Moderat	Moderat	Extrem de mult	Puțin	Moderat	Nici satisfăcut nici nesatisfăcut	Nici satisfăcut nici nesatisfăcut	Satisfăcut	Nici satisfăcut nici nesatisfăcut	Foarte nesatisfăcut	Foarte nesatisfăcut	Nici satisfăcut nici nesatisfăcut	Satisfăcut	Nici satisfăcut nici nesatisfăcut	Satisfăcut	Foarte des	Moderat	Ușor	Absent	Ușor	Absent	Moderat	Ușor	Ușor	Absent	Absent	Absent	Absent
DA	Masculin	18-25	Facultate	Urban	Concubinaj	Liber profesionist	Nu fumez	Nu consum alcool	Nu	Nu am apelat	Da	Nici prost nici bine	Nici satisfăcut nici nestisfăcut	Foarte mult	Deloc	Foarte mult	Foarte mult	Puțin	Puțin	Moderat	Deloc	Puțin	Puțin	Foarte mult	Puțin	Moderat	Satisfăcut	Foarte nesatisfăcut	Foarte nesatisfăcut	Nici satisfăcut nici nesatisfăcut	Satisfăcut	Foarte satisfăcut	Nesatisfăcut	Satisfăcut	Foarte nesatisfăcut	Nici satisfăcut nici nesatisfăcut	Foarte des	Sever	Moderat	Moderat	Ușor	Moderat	Sever	Moderat	Absent	Ușor	Absent	Ușor	Absent
DA	Feminin	31-40	Facultate	Urban	Necăsătorit/ă	Angajat	Nu fumez	Nu consum alcool	Nu	Stări anxioase, Stări depresive, Tulburări de somn	Nu	Bine	Foarte satisfăcut	Moderat	Foarte mult	Puțin	Deloc	Deloc	Extrem de mult	Foarte mult	Deloc	Deloc	Moderat	Moderat	Deloc	Moderat	Foarte nesatisfăcut	Foarte nesatisfăcut	Foarte nesatisfăcut	Foarte nesatisfăcut	Foarte nesatisfăcut	Foarte nesatisfăcut	Nesatisfăcut	Foarte satisfăcut	Satisfăcut	Foarte satisfăcut	Întotdeauna	Foarte sever	Foarte sever	Sever	Foarte sever	Sever	Foarte sever	Moderat	Moderat	Moderat	Moderat	Moderat	Ușor
DA	Feminin	18-25	Studii post-universitare	Urban	Concubinaj	Angajat	Nu fumez	Nu consum alcool	Nu	Nu am apelat	Nu	Bine	Satisfăcut	Moderat	Deloc	Foarte mult	Foarte mult	Puțin	Moderat	Moderat	Moderat	Foarte mult	Moderat	Foarte mult	Moderat	Foarte mult	Foarte satisfăcut	Nici satisfăcut nici nesatisfăcut	Nici satisfăcut nici nesatisfăcut	Satisfăcut	Satisfăcut	Foarte satisfăcut	Nici satisfăcut nici nesatisfăcut	Satisfăcut	Satisfăcut	Satisfăcut	Aproape des	Ușor	Moderat	Ușor	Absent	Moderat	Moderat	Absent	Absent	Absent	Absent	Absent	Absent
DA	Masculin	18-25	Liceu	Urban	Relație la distanță	Student	Nu fumez	Nu mai mult de 6 pahare (150ml/pahar) de vin săptămânal sau echivalent alcool	Nu	Nu am apelat	Nu	Bine	Satisfăcut	Deloc	Deloc	Moderat	Extrem de mult	Moderat	Extrem de mult	Moderat	Foarte mult	Moderat	Moderat	Extrem de mult	Foarte mult	Extrem de mult	Foarte nesatisfăcut	Nici satisfăcut nici nesatisfăcut	Nici satisfăcut nici nesatisfăcut	Nici satisfăcut nici nesatisfăcut	Nici satisfăcut nici nesatisfăcut	Nesatisfăcut	Foarte satisfăcut	Foarte nesatisfăcut	Satisfăcut	Nesatisfăcut	Rareori	Absent	Absent	Absent	Moderat	Moderat	Ușor	Ușor	Absent	Ușor	Absent	Absent	Absent
DA	Feminin	26-30	Facultate	Urban	Necăsătorit/ă	Angajat	Nu fumez	Nu consum alcool	Nu	Nu am apelat	Nu	Prost	Nesatisfăcut	Deloc	Deloc	Deloc	Moderat	Puțin	Moderat	Moderat	Puțin	Moderat	Foarte mult	Foarte mult	Puțin	Foarte mult	Nesatisfăcut	Nesatisfăcut	Nesatisfăcut	Nici satisfăcut nici nesatisfăcut	Nici satisfăcut nici nesatisfăcut	Nici satisfăcut nici nesatisfăcut	Satisfăcut	Satisfăcut	Satisfăcut	Satisfăcut	Foarte des	Absent	Absent	Ușor	Foarte sever	Moderat	Sever	Moderat	Moderat	Ușor	Ușor	Sever	Moderat
DA	Feminin	61-70	Facultate	Urban	Divorțat/ă	Antreprenor	Am crescut consumul de țigarete	Nu consum alcool	Nu	Nu am apelat	Nu	Bine	Satisfăcut	Puțin	Deloc	Moderat	Foarte mult	Foarte mult	Moderat	Moderat	Moderat	Moderat	Foarte mult	Foarte mult	Moderat	Foarte mult	Nici satisfăcut nici nesatisfăcut	Nici satisfăcut nici nesatisfăcut	Nici satisfăcut nici nesatisfăcut	Nici satisfăcut nici nesatisfăcut	Nici satisfăcut nici nesatisfăcut	Nici satisfăcut nici nesatisfăcut	Satisfăcut	Satisfăcut	Satisfăcut	Satisfăcut	Aproape des	Sever	Sever	Absent	Moderat	Ușor	Moderat	Absent	Ușor	Ușor	Ușor	Ușor	Moderat
DA	Feminin	18-25	Liceu	Urban	Necăsătorit/ă	Șomer	Am crescut consumul de țigarete	Nu mai mult de 6 pahare (150ml/pahar) de vin săptămânal sau echivalent alcool	Da	Nu am apelat	Nu	Nici prost nici bine	Satisfăcut	Moderat	Deloc	Foarte mult	Moderat	Moderat	Deloc	Puțin	Puțin	Deloc	Puțin	Moderat	Moderat	Moderat	Nesatisfăcut	Nesatisfăcut	Nesatisfăcut	Nici satisfăcut nici nesatisfăcut	Satisfăcut	Foarte satisfăcut	Foarte satisfăcut	Nici satisfăcut nici nesatisfăcut	Nici satisfăcut nici nesatisfăcut	Nici satisfăcut nici nesatisfăcut	Foarte des	Ușor	Ușor	Moderat	Sever	Ușor	Ușor	Ușor	Ușor	Ușor	Absent	Absent	Ușor
DA	Feminin	51-60	Studii post-universitare	Urban	Căsătorit/ă	Angajat	Nu fumez	Nu mai mult de 6 pahare (150ml/pahar) de vin săptămânal sau echivalent alcool	Nu	Nu am apelat	Nu	Bine	Satisfăcut	Deloc	Deloc	Moderat	Moderat	Foarte mult	Moderat	Foarte mult	Foarte mult	Foarte mult	Foarte mult	Foarte mult	Puțin	Foarte mult	Nici satisfăcut nici nesatisfăcut	Satisfăcut	Satisfăcut	Satisfăcut	Satisfăcut	Nici satisfăcut nici nesatisfăcut	Satisfăcut	Satisfăcut	Satisfăcut	Satisfăcut	Rareori	Absent	Absent	Absent	Moderat	Ușor	Absent	Absent	Absent	Absent	Absent	Absent	Absent
DA	Masculin	31-40	Studii post-universitare	Urban	Concubinaj	Antreprenor	Am crescut consumul de țigarete	Nu mai mult de 6 pahare (150ml/pahar) de vin săptămânal sau echivalent alcool	Nu	Nu am apelat	Da	Nici prost nici bine	Nesatisfăcut	Moderat	Puțin	Moderat	Foarte mult	Puțin	Puțin	Puțin	Puțin	Moderat	Moderat	Foarte mult	Puțin	Foarte mult	Nesatisfăcut	Nesatisfăcut	Foarte nesatisfăcut	Nesatisfăcut	Nesatisfăcut	Nesatisfăcut	Nici satisfăcut nici nesatisfăcut	Nici satisfăcut nici nesatisfăcut	Nesatisfăcut	Nici satisfăcut nici nesatisfăcut	Foarte des	Sever	Sever	Ușor	Moderat	Sever	Foarte sever	Moderat	Ușor	Moderat	Moderat	Ușor	Absent
DA	Masculin	31-40	Facultate	Rural	Căsătorit/ă	Angajat	Nu fumez	Nu mai mult de 6 pahare (150ml/pahar) de vin săptămânal sau echivalent alcool	Nu	Stări anxioase, Stări depresive	Nu	Foarte bine	Nici satisfăcut nici nestisfăcut	Moderat	Deloc	Moderat	Foarte mult	Moderat	Extrem de mult	Extrem de mult	Moderat	Puțin	Foarte mult	Extrem de mult	Foarte mult	Extrem de mult	Satisfăcut	Nici satisfăcut nici nesatisfăcut	Nesatisfăcut	Satisfăcut	Nici satisfăcut nici nesatisfăcut	Nesatisfăcut	Nici satisfăcut nici nesatisfăcut	Foarte satisfăcut	Foarte satisfăcut	Foarte satisfăcut	Foarte des	Moderat	Sever	Absent	Ușor	Sever	Sever	Sever	Absent	Absent	Absent	Ușor	Absent
DA	Feminin	18-25	Facultate	Urban	Concubinaj	Angajat	Nu fumez	Nu consum alcool	Nu	Nu am apelat	Nu	Bine	Satisfăcut	Deloc	Deloc	Extrem de mult	Extrem de mult	Foarte mult	Puțin	Moderat	Foarte mult	Extrem de mult	Foarte mult	Extrem de mult	Foarte mult	Extrem de mult	Satisfăcut	Satisfăcut	Foarte satisfăcut	Foarte satisfăcut	Foarte satisfăcut	Satisfăcut	Satisfăcut	Nici satisfăcut nici nesatisfăcut	Satisfăcut	Satisfăcut	Niciodată	Ușor	Moderat	Moderat	Absent	Ușor	Absent	Absent	Ușor	Absent	Absent	Absent	Absent
DA	Masculin	31-40	Facultate	Urban	Căsătorit/ă	Liber profesionist	Am crescut consumul de țigarete	Nu consum alcool	Nu	Nu am apelat	Nu	Bine	Satisfăcut	Deloc	Deloc	Moderat	Extrem de mult	Foarte mult	Deloc	Extrem de mult	Moderat	Extrem de mult	Foarte mult	Foarte mult	Moderat	Foarte mult	Satisfăcut	Satisfăcut	Satisfăcut	Satisfăcut	Satisfăcut	Satisfăcut	Satisfăcut	Foarte satisfăcut	Nici satisfăcut nici nesatisfăcut	Satisfăcut	Aproape des	Absent	Absent	Absent	Absent	Absent	Absent	Absent	Absent	Absent	Absent	Absent	Absent
DA	Feminin	41-50	Post-liceal	Urban	Divorțat/ă	Liber profesionist	Nu fumez	Nu consum alcool	Nu	Nu am apelat	Nu	Nici prost nici bine	Nici satisfăcut nici nestisfăcut	Puțin	Puțin	Moderat	Foarte mult	Moderat	Moderat	Moderat	Moderat	Moderat	Foarte mult	Foarte mult	Moderat	Foarte mult	Nesatisfăcut	Satisfăcut	Satisfăcut	Satisfăcut	Nici satisfăcut nici nesatisfăcut	Satisfăcut	Satisfăcut	Satisfăcut	Satisfăcut	Satisfăcut	Aproape des	Moderat	Moderat	Ușor	Moderat	Ușor	Ușor	Ușor	Ușor	Moderat	Moderat	Ușor	Ușor
DA	Feminin	26-30	Facultate	Urban	Căsătorit/ă	Angajat	Nu fumez	Nu consum alcool	Nu	Nu am apelat	Nu	Foarte bine	Satisfăcut	Moderat	Deloc	Extrem de mult	Extrem de mult	Foarte mult	Foarte mult	Foarte mult	Foarte mult	Foarte mult	Foarte mult	Foarte mult	Foarte mult	Foarte mult	Satisfăcut	Foarte satisfăcut	Foarte satisfăcut	Foarte satisfăcut	Foarte satisfăcut	Nici satisfăcut nici nesatisfăcut	Foarte satisfăcut	Foarte satisfăcut	Foarte satisfăcut	Foarte satisfăcut	Rareori	Moderat	Moderat	Absent	Absent	Absent	Ușor	Ușor	Ușor	Ușor	Ușor	Absent	Absent
DA	Masculin	61-70	Liceu	Urban	Divorțat/ă	Angajat	Nu fumez	Nu consum alcool	Nu	Nu am apelat	Nu	Bine	Satisfăcut	Puțin	Deloc	Foarte mult	Foarte mult	Foarte mult	Foarte mult	Foarte mult	Foarte mult	Moderat	Moderat	Moderat	Foarte mult	Foarte mult	Satisfăcut	Satisfăcut	Satisfăcut	Satisfăcut	Satisfăcut	Nici satisfăcut nici nesatisfăcut	Satisfăcut	Foarte satisfăcut	Nesatisfăcut	Nici satisfăcut nici nesatisfăcut	Rareori	Ușor	Absent	Absent	Absent	Absent	Absent	Absent	Absent	Absent	Absent	Absent	Ușor
DA	Feminin	41-50	Facultate	Urban	Necăsătorit/ă	Angajat	Am crescut consumul de țigarete	Nu mai mult de 6 pahare (150ml/pahar) de vin săptămânal sau echivalent alcool	Nu	Nu am apelat	Nu	Bine	Foarte satisfăcut	Moderat	Deloc	Moderat	Moderat	Deloc	Puțin	Foarte mult	Moderat	Moderat	Moderat	Extrem de mult	Moderat	Foarte mult	Nici satisfăcut nici nesatisfăcut	Nici satisfăcut nici nesatisfăcut	Nesatisfăcut	Nici satisfăcut nici nesatisfăcut	Nici satisfăcut nici nesatisfăcut	Foarte nesatisfăcut	Nici satisfăcut nici nesatisfăcut	Foarte satisfăcut	Foarte satisfăcut	Foarte satisfăcut	Foarte des	Moderat	Moderat	Absent	Moderat	Moderat	Sever	Moderat	Moderat	Ușor	Ușor	Moderat	Ușor
DA	Feminin	18-25	Liceu	Urban	Necăsătorit/ă	elev	Am redus consumul de țigarete	Nu consum alcool	Nu	Nu am apelat	Nu	Bine	Satisfăcut	Puțin	Deloc	Foarte mult	Moderat	Moderat	Moderat	Puțin	Foarte mult	Foarte mult	Extrem de mult	Extrem de mult	Deloc	Moderat	Foarte nesatisfăcut	Satisfăcut	Nesatisfăcut	Nici satisfăcut nici nesatisfăcut	Satisfăcut	Foarte nesatisfăcut	Satisfăcut	Nesatisfăcut	Satisfăcut	Satisfăcut	Rareori	Moderat	Ușor	Absent	Absent	Moderat	Moderat	Ușor	Absent	Absent	Absent	Absent	Absent
DA	Feminin	51-60	Facultate	Rural	Căsătorit/ă	Angajat	Nu fumez	Nu mai mult de 6 pahare (150ml/pahar) de vin săptămânal sau echivalent alcool	Nu	Nu am apelat	Nu	Bine	Satisfăcut	Moderat	Puțin	Moderat	Foarte mult	Moderat	Puțin	Moderat	Moderat	Foarte mult	Moderat	Moderat	Moderat	Moderat	Satisfăcut	Satisfăcut	Satisfăcut	Satisfăcut	Nici satisfăcut nici nesatisfăcut	Nici satisfăcut nici nesatisfăcut	Nici satisfăcut nici nesatisfăcut	Satisfăcut	Nici satisfăcut nici nesatisfăcut	Nesatisfăcut	Aproape des	Moderat	Moderat	Ușor	Moderat	Moderat	Moderat	Absent	Absent	Ușor	Ușor	Ușor	Ușor
DA	Masculin	18-25	Liceu	Urban	Necăsătorit/ă	student	Am sistat consumul de țigarete	Nu consum alcool	Nu	Nu am apelat	Nu	Nici prost nici bine	Nici satisfăcut nici nestisfăcut	Deloc	Deloc	Moderat	Moderat	Puțin	Foarte mult	Puțin	Extrem de mult	Foarte mult	Moderat	Foarte mult	Moderat	Moderat	Nici satisfăcut nici nesatisfăcut	Satisfăcut	Nici satisfăcut nici nesatisfăcut	Nici satisfăcut nici nesatisfăcut	Nesatisfăcut	Nici satisfăcut nici nesatisfăcut	Satisfăcut	Satisfăcut	Satisfăcut	Foarte satisfăcut	Aproape des	Moderat	Moderat	Ușor	Absent	Ușor	Ușor	Moderat	Moderat	Absent	Absent	Absent	Ușor
DA	Feminin	18-25	Liceu	Urban	Concubinaj	Student	Am crescut consumul de țigarete	Nu consum alcool	Nu	Nu am apelat	Nu	Foarte bine	Satisfăcut	Moderat	Deloc	Foarte mult	Foarte mult	Extrem de mult	Foarte mult	Foarte mult	Foarte mult	Extrem de mult	Foarte mult	Extrem de mult	Foarte mult	Foarte mult	Foarte satisfăcut	Foarte satisfăcut	Foarte satisfăcut	Satisfăcut	Satisfăcut	Satisfăcut	Nesatisfăcut	Foarte satisfăcut	Foarte satisfăcut	Foarte satisfăcut	Rareori	Ușor	Ușor	Moderat	Absent	Absent	Absent	Absent	Absent	Absent	Absent	Ușor	Moderat
DA	Feminin	31-40	Studii post-universitare	Urban	Concubinaj	Liber profesionist	Nu fumez	Nu consum alcool	Nu	Nu am apelat	Nu	Bine	Satisfăcut	Puțin	Puțin	Moderat	Moderat	Moderat	Foarte mult	Moderat	Foarte mult	Foarte mult	Foarte mult	Extrem de mult	Moderat	Extrem de mult	Nesatisfăcut	Satisfăcut	Satisfăcut	Nici satisfăcut nici nesatisfăcut	Nici satisfăcut nici nesatisfăcut	Nici satisfăcut nici nesatisfăcut	Satisfăcut	Foarte satisfăcut	Nesatisfăcut	Satisfăcut	Foarte des	Moderat	Sever	Absent	Sever	Moderat	Moderat	Ușor	Moderat	Absent	Absent	Moderat	Ușor
DA	Feminin	31-40	Facultate	Urban	Concubinaj	Angajat	Am crescut consumul de țigarete	Nu mai mult de 6 pahare (150ml/pahar) de vin săptămânal sau echivalent alcool	Nu	Stări anxioase, Stări depresive, Tulburări de somn	Nu	Prost	Nesatisfăcut	Puțin	Moderat	Puțin	Extrem de mult	Moderat	Deloc	Puțin	Deloc	Deloc	Puțin	Moderat	Puțin	Moderat	Nesatisfăcut	Nesatisfăcut	Nici satisfăcut nici nesatisfăcut	Foarte nesatisfăcut	Nesatisfăcut	Nici satisfăcut nici nesatisfăcut	Satisfăcut	Foarte satisfăcut	Foarte nesatisfăcut	Satisfăcut	Foarte des	Ușor	Ușor	Absent	Foarte sever	Moderat	Moderat	Absent	Sever	Moderat	Ușor	Absent	Moderat
DA	Feminin	71+	Studii post-universitare	Urban	Căsătorit/ă	Pensionar	Nu fumez	Nu consum alcool	Nu	Nu am apelat	Da	Nici prost nici bine	Nici satisfăcut nici nestisfăcut	Moderat	Moderat	Foarte mult	Foarte mult	Moderat	Moderat	Moderat	Moderat	Foarte mult	Foarte mult	Foarte mult	Puțin	Moderat	Satisfăcut	Nici satisfăcut nici nesatisfăcut	Nici satisfăcut nici nesatisfăcut	Nici satisfăcut nici nesatisfăcut	Satisfăcut	Nici satisfăcut nici nesatisfăcut	Satisfăcut	Satisfăcut	Nici satisfăcut nici nesatisfăcut	Satisfăcut	Aproape des	Ușor	Moderat	Absent	Ușor	Ușor	Ușor	Ușor	Ușor	Absent	Absent	Absent	Absent
DA	Feminin	51-60	PhD	Urban	Divorțat/ă	Angajat	Nu fumez	Nu consum alcool	Nu	Nu am apelat	Nu	Nici prost nici bine	Nesatisfăcut	Moderat	Deloc	Foarte mult	Foarte mult	Foarte mult	Moderat	Foarte mult	Foarte mult	Moderat	Moderat	Foarte mult	Moderat	Foarte mult	Satisfăcut	Satisfăcut	Satisfăcut	Satisfăcut	Nici satisfăcut nici nesatisfăcut	Nici satisfăcut nici nesatisfăcut	Satisfăcut	Nici satisfăcut nici nesatisfăcut	Nesatisfăcut	Satisfăcut	Niciodată	Absent	Absent	Absent	Absent	Absent	Absent	Absent	Absent	Absent	Absent	Absent	Absent
DA	Feminin	18-25	Facultate	Urban	Concubinaj	Student	Nu fumez	Nu mai mult de 6 pahare (150ml/pahar) de vin săptămânal sau echivalent alcool	Nu	Stări anxioase, Stări depresive	Da	Bine	Nici satisfăcut nici nestisfăcut	Foarte mult	Moderat	Moderat	Moderat	Puțin	Moderat	Puțin	Puțin	Moderat	Moderat	Moderat	Foarte mult	Moderat	Nesatisfăcut	Nesatisfăcut	Foarte nesatisfăcut	Nici satisfăcut nici nesatisfăcut	Satisfăcut	Nici satisfăcut nici nesatisfăcut	Nici satisfăcut nici nesatisfăcut	Nesatisfăcut	Nici satisfăcut nici nesatisfăcut	Nici satisfăcut nici nesatisfăcut	Foarte des	Moderat	Sever	Moderat	Ușor	Sever	Ușor	Ușor	Ușor	Ușor	Moderat	Ușor	Ușor
DA	Feminin	26-30	Facultate	Rural	Concubinaj	Angajat	Nu fumez	Nu mai mult de 6 pahare (150ml/pahar) de vin săptămânal sau echivalent alcool	Nu	Nu am apelat	Nu	Foarte bine	Satisfăcut	Puțin	Puțin	Foarte mult	Foarte mult	Moderat	Deloc	Moderat	Moderat	Foarte mult	Moderat	Foarte mult	Foarte mult	Moderat	Nesatisfăcut	Nesatisfăcut	Nesatisfăcut	Satisfăcut	Foarte satisfăcut	Satisfăcut	Foarte satisfăcut	Foarte satisfăcut	Satisfăcut	Nici satisfăcut nici nesatisfăcut	Rareori	Moderat	Moderat	Moderat	Moderat	Ușor	Ușor	Absent	Absent	Absent	Absent	Ușor	Absent
DA	Feminin	26-30	Facultate	Urban	Necăsătorit/ă	Angajat	Nu fumez	Nu consum alcool	Nu	Nu am apelat	Da	Nici prost nici bine	Satisfăcut	Moderat	Puțin	Puțin	Puțin	Moderat	Moderat	Foarte mult	Moderat	Puțin	Moderat	Foarte mult	Puțin	Foarte mult	Nesatisfăcut	Nici satisfăcut nici nesatisfăcut	Nesatisfăcut	Foarte nesatisfăcut	Nesatisfăcut	Nici satisfăcut nici nesatisfăcut	Nesatisfăcut	Satisfăcut	Nici satisfăcut nici nesatisfăcut	Satisfăcut	Aproape des	Moderat	Sever	Ușor	Sever	Moderat	Moderat	Ușor	Absent	Absent	Absent	Moderat	Absent
DA	Feminin	41-50	Facultate	Urban	Căsătorit/ă	Angajat	Nu fumez	Nu consum alcool	Nu	Nu am apelat	Nu	Bine	Satisfăcut	Puțin	Puțin	Moderat	Foarte mult	Foarte mult	Moderat	Moderat	Moderat	Moderat	Moderat	Foarte mult	Puțin	Moderat	Satisfăcut	Satisfăcut	Satisfăcut	Satisfăcut	Nici satisfăcut nici nesatisfăcut	Nici satisfăcut nici nesatisfăcut	Nesatisfăcut	Foarte satisfăcut	Satisfăcut	Satisfăcut	Rareori	Moderat	Moderat	Ușor	Absent	Ușor	Absent	Moderat	Absent	Ușor	Ușor	Ușor	Absent
DA	Feminin	31-40	Facultate	Urban	Căsătorit/ă	Liber profesionist	Nu fumez	Nu consum alcool	Nu	Nu am apelat	Nu	Foarte bine	Satisfăcut	Deloc	Deloc	Extrem de mult	Extrem de mult	Extrem de mult	Extrem de mult	Extrem de mult	Extrem de mult	Extrem de mult	Extrem de mult	Extrem de mult	Moderat	Extrem de mult	Satisfăcut	Foarte satisfăcut	Foarte satisfăcut	Satisfăcut	Foarte satisfăcut	Foarte satisfăcut	Foarte satisfăcut	Foarte satisfăcut	Foarte satisfăcut	Satisfăcut	Niciodată	Absent	Absent	Absent	Absent	Absent	Absent	Absent	Absent	Absent	Absent	Absent	Absent
DA	Feminin	31-40	Studii post-universitare	Rural	Căsătorit/ă	Angajat	Nu fumez	Nu mai mult de 6 pahare (150ml/pahar) de vin săptămânal sau echivalent alcool	Nu	Nu am apelat	Nu	Bine	Satisfăcut	Moderat	Deloc	Moderat	Foarte mult	Moderat	Moderat	Foarte mult	Foarte mult	Foarte mult	Foarte mult	Foarte mult	Foarte mult	Foarte mult	Satisfăcut	Satisfăcut	Nici satisfăcut nici nesatisfăcut	Nici satisfăcut nici nesatisfăcut	Satisfăcut	Nici satisfăcut nici nesatisfăcut	Nici satisfăcut nici nesatisfăcut	Satisfăcut	Satisfăcut	Satisfăcut	Foarte des	Sever	Moderat	Ușor	Ușor	Ușor	Moderat	Ușor	Ușor	Ușor	Ușor	Moderat	Moderat
DA	Feminin	26-30	Facultate	Urban	Necăsătorit/ă	Angajat	Nu fumez	Între 6-12 pahare (150ml/pahar) de vin săptămânal sau echivalent alcool	Da	Stări anxioase, Stări depresive	Da	Bine	Satisfăcut	Deloc	Moderat	Moderat	Foarte mult	Moderat	Moderat	Moderat	Moderat	Foarte mult	Foarte mult	Foarte mult	Puțin	Moderat	Nici satisfăcut nici nesatisfăcut	Nici satisfăcut nici nesatisfăcut	Nici satisfăcut nici nesatisfăcut	Nici satisfăcut nici nesatisfăcut	Satisfăcut	Satisfăcut	Nici satisfăcut nici nesatisfăcut	Satisfăcut	Foarte satisfăcut	Satisfăcut	Aproape des	Moderat	Moderat	Absent	Ușor	Ușor	Moderat	Ușor	Absent	Absent	Ușor	Ușor	Absent
DA	Feminin	31-40	Studii post-universitare	Urban	Divorțat/ă	Antreprenor	Am sistat consumul de țigarete	Mai mult de 12 pahare (150ml/pahar) de vin săptămânal sau echivalent alcool	Nu	Nu am apelat	Nu	Bine	Nici satisfăcut nici nestisfăcut	Puțin	Puțin	Moderat	Foarte mult	Moderat	Moderat	Moderat	Moderat	Puțin	Foarte mult	Moderat	Puțin	Foarte mult	Nici satisfăcut nici nesatisfăcut	Satisfăcut	Nici satisfăcut nici nesatisfăcut	Nesatisfăcut	Nici satisfăcut nici nesatisfăcut	Nesatisfăcut	Satisfăcut	Satisfăcut	Satisfăcut	Foarte satisfăcut	Rareori	Ușor	Ușor	Ușor	Ușor	Moderat	Ușor	Ușor	Ușor	Ușor	Ușor	Ușor	Ușor
DA	Masculin	31-40	Liceu	Urban	Căsătorit/ă	Angajat	Am sistat consumul de țigarete	Între 6-12 pahare (150ml/pahar) de vin săptămânal sau echivalent alcool	Nu	Nu am apelat	Da	Nici prost nici bine	Satisfăcut	Puțin	Puțin	Moderat	Deloc	Moderat	Puțin	Puțin	Deloc	Moderat	Moderat	Foarte mult	Moderat	Moderat	Nici satisfăcut nici nesatisfăcut	Nici satisfăcut nici nesatisfăcut	Satisfăcut	Satisfăcut	Satisfăcut	Satisfăcut	Satisfăcut	Nesatisfăcut	Satisfăcut	Satisfăcut	Întotdeauna	Sever	Sever	Moderat	Moderat	Moderat	Sever	Ușor	Ușor	Ușor	Ușor	Ușor	Ușor
DA	Masculin	18-25	Facultate	Urban	Necăsătorit/ă	Liber profesionist	Nu fumez	Nu mai mult de 6 pahare (150ml/pahar) de vin săptămânal sau echivalent alcool	Da	Tulburări de somn	Nu	Bine	Nici satisfăcut nici nestisfăcut	Moderat	Foarte mult	Foarte mult	Foarte mult	Moderat	Moderat	Puțin	Moderat	Puțin	Foarte mult	Extrem de mult	Moderat	Foarte mult	Nici satisfăcut nici nesatisfăcut	Nici satisfăcut nici nesatisfăcut	Nici satisfăcut nici nesatisfăcut	Nici satisfăcut nici nesatisfăcut	Satisfăcut	Foarte nesatisfăcut	Foarte satisfăcut	Satisfăcut	Satisfăcut	Nici satisfăcut nici nesatisfăcut	Aproape des	Sever	Moderat	Ușor	Sever	Moderat	Sever	Absent	Ușor	Ușor	Absent	Ușor	Absent
DA	Feminin	26-30	Facultate	Rural	Căsătorit/ă	Angajat	Nu fumez	Nu mai mult de 6 pahare (150ml/pahar) de vin săptămânal sau echivalent alcool	Nu	Nu am apelat	Da	Bine	Satisfăcut	Moderat	Moderat	Moderat	Moderat	Moderat	Moderat	Moderat	Puțin	Moderat	Moderat	Foarte mult	Moderat	Moderat	Satisfăcut	Nici satisfăcut nici nesatisfăcut	Nici satisfăcut nici nesatisfăcut	Nici satisfăcut nici nesatisfăcut	Nici satisfăcut nici nesatisfăcut	Satisfăcut	Nici satisfăcut nici nesatisfăcut	Satisfăcut	Nici satisfăcut nici nesatisfăcut	Nici satisfăcut nici nesatisfăcut	Aproape des	Ușor	Ușor	Absent	Ușor	Ușor	Ușor	Ușor	Absent	Absent	Absent	Ușor	Sever
DA	Feminin	26-30	Facultate	Urban	Necăsătorit/ă	Angajat	Am crescut consumul de țigarete	Nu mai mult de 6 pahare (150ml/pahar) de vin săptămânal sau echivalent alcool	Nu	O 'problema' mai veche cu care ma confrunt	Nu	Nici prost nici bine	Nesatisfăcut	Foarte mult	Puțin	Foarte mult	Moderat	Moderat	Foarte mult	Moderat	Moderat	Moderat	Moderat	Foarte mult	Foarte mult	Foarte mult	Satisfăcut	Satisfăcut	Satisfăcut	Satisfăcut	Nici satisfăcut nici nesatisfăcut	Nesatisfăcut	Nesatisfăcut	Satisfăcut	Nici satisfăcut nici nesatisfăcut	Satisfăcut	Aproape des	Ușor	Sever	Absent	Absent	Ușor	Ușor	Moderat	Ușor	Ușor	Ușor	Ușor	Absent
DA	Feminin	18-25	Liceu	Urban	Concubinaj	elev	Nu fumez	Nu consum alcool	Nu	Nu am apelat	Nu	Bine	Foarte satisfăcut	Deloc	Deloc	Foarte mult	Extrem de mult	Moderat	Moderat	Moderat	Moderat	Moderat	Moderat	Extrem de mult	Moderat	Extrem de mult	Nici satisfăcut nici nesatisfăcut	Nici satisfăcut nici nesatisfăcut	Nesatisfăcut	Satisfăcut	Foarte satisfăcut	Foarte satisfăcut	Nici satisfăcut nici nesatisfăcut	Foarte satisfăcut	Foarte satisfăcut	Foarte satisfăcut	Aproape des	Moderat	Sever	Moderat	Moderat	Sever	Absent	Ușor	Absent	Absent	Absent	Ușor	Absent
DA	Feminin	26-30	Studii post-universitare	Urban	Căsătorit/ă	Angajat	Am crescut consumul de țigarete	Nu consum alcool	Nu	Nu am apelat	Nu	Bine	Nici satisfăcut nici nestisfăcut	Puțin	Deloc	Puțin	Extrem de mult	Moderat	Moderat	Moderat	Foarte mult	Moderat	Moderat	Foarte mult	Puțin	Extrem de mult	Nici satisfăcut nici nesatisfăcut	Satisfăcut	Satisfăcut	Satisfăcut	Foarte satisfăcut	Satisfăcut	Satisfăcut	Satisfăcut	Nici satisfăcut nici nesatisfăcut	Satisfăcut	Aproape des	Ușor	Moderat	Sever	Ușor	Absent	Ușor	Absent	Absent	Ușor	Ușor	Ușor	Absent
DA	Feminin	41-50	Liceu	Urban	Căsătorit/ă	Angajat	Nu fumez	Nu consum alcool	Nu	Stări anxioase, Stări depresive	Nu	Nici prost nici bine	Satisfăcut	Moderat	Moderat	Moderat	Moderat	Moderat	Moderat	Deloc	Puțin	Deloc	Moderat	Foarte mult	Puțin	Puțin	Foarte satisfăcut	Nici satisfăcut nici nesatisfăcut	Satisfăcut	Nici satisfăcut nici nesatisfăcut	Satisfăcut	Foarte nesatisfăcut	Nici satisfăcut nici nesatisfăcut	Foarte satisfăcut	Nici satisfăcut nici nesatisfăcut	Nici satisfăcut nici nesatisfăcut	Întotdeauna	Moderat	Moderat	Moderat	Ușor	Moderat	Ușor	Moderat	Ușor	Moderat	Moderat	Ușor	Absent
DA	Feminin	26-30	Facultate	Urban	Necăsătorit/ă	Angajat	Nu fumez	Nu consum alcool	Nu	Stări anxioase	Nu	Bine	Satisfăcut	Puțin	Foarte mult	Moderat	Moderat	Foarte mult	Moderat	Foarte mult	Moderat	Foarte mult	Moderat	Foarte mult	Extrem de mult	Extrem de mult	Satisfăcut	Satisfăcut	Satisfăcut	Satisfăcut	Satisfăcut	Satisfăcut	Satisfăcut	Nesatisfăcut	Satisfăcut	Satisfăcut	Foarte des	Sever	Sever	Moderat	Moderat	Moderat	Sever	Ușor	Moderat	Absent	Ușor	Absent	Ușor
DA	Feminin	41-50	Facultate	Urban	Căsătorit/ă	Angajat	Nu fumez	Nu consum alcool	Nu	Nu am apelat	Nu	Nici prost nici bine	Nici satisfăcut nici nestisfăcut	Moderat	Puțin	Deloc	Moderat	Moderat	Moderat	Moderat	Puțin	Puțin	Moderat	Foarte mult	Moderat	Puțin	Nici satisfăcut nici nesatisfăcut	Nici satisfăcut nici nesatisfăcut	Nici satisfăcut nici nesatisfăcut	Nici satisfăcut nici nesatisfăcut	Nesatisfăcut	Nesatisfăcut	Nesatisfăcut	Nesatisfăcut	Nesatisfăcut	Satisfăcut	Aproape des	Moderat	Moderat	Moderat	Ușor	Moderat	Moderat	Moderat	Moderat	Moderat	Moderat	Ușor	Ușor
DA	Feminin	18-25	Facultate	Urban	Concubinaj	Angajat	Nu fumez	Nu consum alcool	Nu	Stări anxioase, Stări depresive, Tulburări de somn	Da	Bine	Satisfăcut	Deloc	Moderat	Foarte mult	Extrem de mult	Puțin	Moderat	Foarte mult	Moderat	Puțin	Moderat	Foarte mult	Foarte mult	Foarte mult	Nesatisfăcut	Nici satisfăcut nici nesatisfăcut	Nesatisfăcut	Nici satisfăcut nici nesatisfăcut	Foarte satisfăcut	Foarte satisfăcut	Foarte satisfăcut	Satisfăcut	Foarte satisfăcut	Satisfăcut	Aproape des	Sever	Sever	Ușor	Sever	Sever	Ușor	Ușor	Ușor	Ușor	Ușor	Ușor	Absent
DA	Feminin	18-25	Studii post-universitare	Urban	Concubinaj	Angajat	Am început consumul	Nu consum alcool	Da	Stări anxioase, Stări depresive, Tulburări de somn	Nu	Bine	Nesatisfăcut	Puțin	Deloc	Puțin	Deloc	Puțin	Foarte mult	Extrem de mult	Deloc	Puțin	Moderat	Extrem de mult	Puțin	Extrem de mult	Nesatisfăcut	Nesatisfăcut	Nesatisfăcut	Satisfăcut	Nesatisfăcut	Foarte satisfăcut	Satisfăcut	Foarte satisfăcut	Foarte satisfăcut	Foarte satisfăcut	Foarte des	Sever	Sever	Absent	Moderat	Foarte sever	Sever	Ușor	Absent	Absent	Absent	Sever	Ușor
DA	Feminin	41-50	Facultate	Urban	Căsătorit/ă	Liber profesionist	Nu fumez	Nu consum alcool	Nu	Nu am apelat	Nu	Bine	Satisfăcut	Moderat	Deloc	Moderat	Foarte mult	Moderat	Puțin	Puțin	Puțin	Puțin	Moderat	Moderat	Moderat	Moderat	Foarte nesatisfăcut	Foarte nesatisfăcut	Foarte nesatisfăcut	Nici satisfăcut nici nesatisfăcut	Nesatisfăcut	Nici satisfăcut nici nesatisfăcut	Foarte nesatisfăcut	Satisfăcut	Satisfăcut	Nesatisfăcut	Foarte des	Sever	Sever	Sever	Foarte sever	Sever	Moderat	Moderat	Moderat	Moderat	Moderat	Sever	Moderat
DA	Feminin	31-40	Studii post-universitare	Urban	Necăsătorit/ă	Angajat	Am redus consumul de țigarete	Nu mai mult de 6 pahare (150ml/pahar) de vin săptămânal sau echivalent alcool	Nu	Nu am apelat	Nu	Bine	Nici satisfăcut nici nestisfăcut	Moderat	Puțin	Moderat	Moderat	Foarte mult	Moderat	Foarte mult	Foarte mult	Moderat	Moderat	Foarte mult	Moderat	Foarte mult	Nesatisfăcut	Nici satisfăcut nici nesatisfăcut	Nici satisfăcut nici nesatisfăcut	Satisfăcut	Satisfăcut	Nici satisfăcut nici nesatisfăcut	Foarte satisfăcut	Satisfăcut	Nici satisfăcut nici nesatisfăcut	Foarte satisfăcut	Aproape des	Moderat	Moderat	Ușor	Sever	Moderat	Ușor	Ușor	Moderat	Absent	Absent	Ușor	Sever
DA	Feminin	26-30	Facultate	Urban	Divorțat/ă	Studenta	Nu fumez	Nu mai mult de 6 pahare (150ml/pahar) de vin săptămânal sau echivalent alcool	Nu	Nu am apelat	Nu	Bine	Nici satisfăcut nici nestisfăcut	Puțin	Puțin	Moderat	Moderat	Moderat	Moderat	Moderat	Foarte mult	Foarte mult	Moderat	Foarte mult	Foarte mult	Foarte mult	Satisfăcut	Satisfăcut	Satisfăcut	Satisfăcut	Satisfăcut	Foarte nesatisfăcut	Foarte satisfăcut	Foarte satisfăcut	Satisfăcut	Satisfăcut	Aproape des	Ușor	Moderat	Ușor	Moderat	Ușor	Ușor	Sever	Moderat	Ușor	Absent	Ușor	Ușor
DA	Masculin	31-40	Liceu	Urban	Necăsătorit/ă	Antreprenor	Am redus consumul de țigarete	Nu consum alcool	Nu	Nu am apelat	Nu	Nici prost nici bine	Satisfăcut	Deloc	Deloc	Moderat	Extrem de mult	Moderat	Moderat	Moderat	Foarte mult	Foarte mult	Moderat	Foarte mult	Moderat	Foarte mult	Nesatisfăcut	Foarte satisfăcut	Foarte satisfăcut	Satisfăcut	Nici satisfăcut nici nesatisfăcut	Nici satisfăcut nici nesatisfăcut	Nesatisfăcut	Nesatisfăcut	Foarte satisfăcut	Satisfăcut	Rareori	Moderat	Ușor	Absent	Sever	Moderat	Ușor	Moderat	Sever	Moderat	Ușor	Absent	Moderat
DA	Masculin	18-25	Facultate	Urban	Necăsătorit/ă	Angajat	Nu fumez	Nu mai mult de 6 pahare (150ml/pahar) de vin săptămânal sau echivalent alcool	Nu	Nu am apelat	Nu	Bine	Satisfăcut	Deloc	Deloc	Moderat	Extrem de mult	Moderat	Foarte mult	Foarte mult	Extrem de mult	Extrem de mult	Moderat	Moderat	Foarte mult	Foarte mult	Satisfăcut	Nici satisfăcut nici nesatisfăcut	Nici satisfăcut nici nesatisfăcut	Nici satisfăcut nici nesatisfăcut	Satisfăcut	Nici satisfăcut nici nesatisfăcut	Satisfăcut	Foarte satisfăcut	Foarte satisfăcut	Foarte satisfăcut	Rareori	Absent	Absent	Absent	Ușor	Absent	Absent	Absent	Absent	Absent	Absent	Absent	Absent
DA	Feminin	41-50	Postliceale	Rural	Văduv/ă	Angajat	Nu fumez	Nu consum alcool	Nu	Nu am apelat	Nu	Foarte bine	Satisfăcut	Deloc	Deloc	Extrem de mult	Foarte mult	Foarte mult	Foarte mult	Foarte mult	Foarte mult	Foarte mult	Moderat	Foarte mult	Foarte mult	Extrem de mult	Satisfăcut	Satisfăcut	Foarte satisfăcut	Foarte satisfăcut	Satisfăcut	Satisfăcut	Satisfăcut	Foarte satisfăcut	Foarte satisfăcut	Foarte satisfăcut	Rareori	Ușor	Absent	Absent	Absent	Absent	Absent	Absent	Absent	Absent	Absent	Absent	Absent
DA	Feminin	26-30	Studii post-universitare	Urban	Căsătorit/ă	Angajat	Nu fumez	Nu mai mult de 6 pahare (150ml/pahar) de vin săptămânal sau echivalent alcool	Nu	Nu am apelat	Nu	Bine	Satisfăcut	Moderat	Deloc	Moderat	Moderat	Moderat	Foarte mult	Moderat	Puțin	Puțin	Foarte mult	Foarte mult	Puțin	Foarte mult	Nesatisfăcut	Nesatisfăcut	Nesatisfăcut	Nesatisfăcut	Satisfăcut	Satisfăcut	Satisfăcut	Foarte satisfăcut	Satisfăcut	Satisfăcut	Foarte des	Moderat	Moderat	Moderat	Sever	Moderat	Sever	Ușor	Absent	Absent	Absent	Ușor	Absent
DA	Feminin	31-40	Facultate	Urban	Necăsătorit/ă	Angajat	Nu fumez	Nu consum alcool	Nu	Nu am apelat	Nu	Foarte bine	Foarte satisfăcut	Moderat	Deloc	Moderat	Moderat	Moderat	Moderat	Foarte mult	Foarte mult	Foarte mult	Moderat	Foarte mult	Moderat	Foarte mult	Satisfăcut	Satisfăcut	Satisfăcut	Satisfăcut	Satisfăcut	Nesatisfăcut	Satisfăcut	Nesatisfăcut	Nesatisfăcut	Foarte nesatisfăcut	Aproape des	Moderat	Absent	Absent	Absent	Ușor	Ușor	Absent	Absent	Absent	Absent	Absent	Absent
DA	Masculin	31-40	Studii post-universitare	Urban	Căsătorit/ă	Angajat	Nu fumez	Nu consum alcool	Nu	Nu am apelat	Nu	Bine	Satisfăcut	Puțin	Deloc	Foarte mult	Extrem de mult	Foarte mult	Foarte mult	Foarte mult	Moderat	Foarte mult	Foarte mult	Foarte mult	Moderat	Moderat	Satisfăcut	Satisfăcut	Satisfăcut	Satisfăcut	Satisfăcut	Satisfăcut	Satisfăcut	Satisfăcut	Nici satisfăcut nici nesatisfăcut	Satisfăcut	Foarte des	Moderat	Ușor	Absent	Ușor	Ușor	Ușor	Absent	Absent	Absent	Absent	Absent	Absent
DA	Masculin	18-25	Facultate	Rural	Necăsătorit/ă	Angajat	Am sistat consumul de țigarete	Între 6-12 pahare (150ml/pahar) de vin săptămânal sau echivalent alcool	Nu	Nu am apelat	Nu	Bine	Nici satisfăcut nici nestisfăcut	Deloc	Deloc	Moderat	Extrem de mult	Moderat	Moderat	Moderat	Moderat	Foarte mult	Moderat	Moderat	Puțin	Moderat	Nici satisfăcut nici nesatisfăcut	Nici satisfăcut nici nesatisfăcut	Nici satisfăcut nici nesatisfăcut	Satisfăcut	Nici satisfăcut nici nesatisfăcut	Nesatisfăcut	Satisfăcut	Foarte satisfăcut	Nici satisfăcut nici nesatisfăcut	Satisfăcut	Rareori	Ușor	Moderat	Ușor	Ușor	Ușor	Ușor	Ușor	Absent	Absent	Absent	Absent	Ușor
DA	Feminin	41-50	Studii post-universitare	Urban	Concubinaj	Angajat	Nu fumez	Între 6-12 pahare (150ml/pahar) de vin săptămânal sau echivalent alcool	Nu	Nu am apelat	Nu	Bine	Nici satisfăcut nici nestisfăcut	Moderat	Puțin	Moderat	Moderat	Moderat	Moderat	Moderat	Moderat	Puțin	Moderat	Foarte mult	Deloc	Foarte mult	Nici satisfăcut nici nesatisfăcut	Nici satisfăcut nici nesatisfăcut	Nici satisfăcut nici nesatisfăcut	Nici satisfăcut nici nesatisfăcut	Nesatisfăcut	Foarte nesatisfăcut	Satisfăcut	Foarte nesatisfăcut	Nici satisfăcut nici nesatisfăcut	Nici satisfăcut nici nesatisfăcut	Aproape des	Sever	Sever	Absent	Moderat	Moderat	Absent	Absent	Ușor	Ușor	Absent	Absent	Absent
DA	Feminin	18-25	Facultate	Urban	Necăsătorit/ă	Angajat	Am crescut consumul de țigarete	Nu consum alcool	Nu	Nu am apelat	Nu	Bine	Nici satisfăcut nici nestisfăcut	Extrem de mult	Puțin	Moderat	Moderat	Moderat	Moderat	Foarte mult	Moderat	Moderat	Foarte mult	Extrem de mult	Foarte mult	Foarte mult	Nesatisfăcut	Nesatisfăcut	Nici satisfăcut nici nesatisfăcut	Nesatisfăcut	Satisfăcut	Nici satisfăcut nici nesatisfăcut	Satisfăcut	Nici satisfăcut nici nesatisfăcut	Foarte satisfăcut	Foarte satisfăcut	Foarte des	Sever	Sever	Ușor	Moderat	Foarte sever	Ușor	Absent	Moderat	Absent	Absent	Absent	Absent
DA	Feminin	31-40	Studii post-universitare	Urban	Divorțat/ă	Angajat	Nu fumez	Nu mai mult de 6 pahare (150ml/pahar) de vin săptămânal sau echivalent alcool	Nu	Nu am apelat	Nu	Bine	Satisfăcut	Puțin	Puțin	Foarte mult	Moderat	Foarte mult	Foarte mult	Moderat	Moderat	Foarte mult	Foarte mult	Extrem de mult	Moderat	Foarte mult	Nesatisfăcut	Satisfăcut	Satisfăcut	Satisfăcut	Satisfăcut	Satisfăcut	Nici satisfăcut nici nesatisfăcut	Nici satisfăcut nici nesatisfăcut	Satisfăcut	Satisfăcut	Foarte des	Moderat	Moderat	Absent	Moderat	Ușor	Moderat	Absent	Absent	Ușor	Absent	Ușor	Absent
DA	Feminin	18-25	Liceu	Urban	Necăsătorit/ă	Student	Am redus consumul de țigarete	Nu consum alcool	Nu	Nu am apelat	Nu	Nici prost nici bine	Nesatisfăcut	Moderat	Deloc	Moderat	Puțin	Puțin	Moderat	Deloc	Deloc	Deloc	Puțin	Foarte mult	Puțin	Moderat	Nesatisfăcut	Nesatisfăcut	Nesatisfăcut	Nesatisfăcut	Nici satisfăcut nici nesatisfăcut	Nesatisfăcut	Nici satisfăcut nici nesatisfăcut	Satisfăcut	Satisfăcut	Nici satisfăcut nici nesatisfăcut	Foarte des	Foarte sever	Foarte sever	Moderat	Sever	Sever	Sever	Ușor	Moderat	Moderat	Moderat	Moderat	Moderat
DA	Feminin	31-40	Facultate	Urban	Necăsătorit/ă	Angajat	Nu fumez	Nu mai mult de 6 pahare (150ml/pahar) de vin săptămânal sau echivalent alcool	Nu	Nu am apelat	Nu	Bine	Satisfăcut	Puțin	Deloc	Moderat	Extrem de mult	Moderat	Moderat	Foarte mult	Moderat	Foarte mult	Extrem de mult	Extrem de mult	Moderat	Foarte mult	Satisfăcut	Satisfăcut	Nici satisfăcut nici nesatisfăcut	Satisfăcut	Satisfăcut	Satisfăcut	Nici satisfăcut nici nesatisfăcut	Satisfăcut	Satisfăcut	Foarte satisfăcut	Aproape des	Moderat	Moderat	Absent	Ușor	Moderat	Absent	Ușor	Ușor	Absent	Absent	Absent	Absent
DA	Feminin	41-50	Studii post-universitare	Urban	Divorțat/ă	Angajat	Nu fumez	Nu mai mult de 6 pahare (150ml/pahar) de vin săptămânal sau echivalent alcool	Nu	Nu am apelat	Nu	Foarte bine	Satisfăcut	Deloc	Deloc	Extrem de mult	Extrem de mult	Extrem de mult	Foarte mult	Foarte mult	Extrem de mult	Extrem de mult	Foarte mult	Moderat	Foarte mult	Foarte mult	Foarte satisfăcut	Foarte satisfăcut	Satisfăcut	Foarte satisfăcut	Satisfăcut	Nesatisfăcut	Satisfăcut	Foarte satisfăcut	Foarte satisfăcut	Foarte satisfăcut	Rareori	Absent	Absent	Absent	Ușor	Absent	Absent	Absent	Absent	Absent	Absent	Absent	Absent
DA	Feminin	26-30	Studii post-universitare	Urban	Căsătorit/ă	Angajat	Nu fumez	Nu consum alcool	Nu	Nu am apelat	Nu	Bine	Foarte satisfăcut	Puțin	Deloc	Foarte mult	Foarte mult	Foarte mult	Foarte mult	Foarte mult	Moderat	Foarte mult	Foarte mult	Foarte mult	Foarte mult	Moderat	Nici satisfăcut nici nesatisfăcut	Satisfăcut	Satisfăcut	Foarte satisfăcut	Foarte satisfăcut	Satisfăcut	Foarte satisfăcut	Foarte satisfăcut	Nici satisfăcut nici nesatisfăcut	Satisfăcut	Rareori	Ușor	Ușor	Ușor	Moderat	Absent	Absent	Ușor	Ușor	Absent	Absent	Ușor	Absent
DA	Feminin	41-50	Facultate	Urban	Căsătorit/ă	Antreprenor	Nu fumez	Nu consum alcool	Nu	Nu am apelat	Nu	Foarte bine	Satisfăcut	Puțin	Deloc	Foarte mult	Moderat	Foarte mult	Puțin	Moderat	Moderat	Foarte mult	Foarte mult	Foarte mult	Moderat	Moderat	Foarte satisfăcut	Nici satisfăcut nici nesatisfăcut	Satisfăcut	Satisfăcut	Satisfăcut	Nici satisfăcut nici nesatisfăcut	Foarte nesatisfăcut	Foarte nesatisfăcut	Nesatisfăcut	Nici satisfăcut nici nesatisfăcut	Foarte des	Ușor	Absent	Absent	Absent	Absent	Ușor	Absent	Absent	Absent	Absent	Absent	Absent
DA	Feminin	31-40	Studii post-universitare	Urban	Căsătorit/ă	Angajat	Am crescut consumul de țigarete	Nu consum alcool	Nu	Nu am apelat	Nu	Bine	Satisfăcut	Moderat	Puțin	Foarte mult	Foarte mult	Moderat	Moderat	Moderat	Moderat	Moderat	Moderat	Foarte mult	Moderat	Foarte mult	Nici satisfăcut nici nesatisfăcut	Nici satisfăcut nici nesatisfăcut	Nici satisfăcut nici nesatisfăcut	Satisfăcut	Satisfăcut	Nici satisfăcut nici nesatisfăcut	Nici satisfăcut nici nesatisfăcut	Nici satisfăcut nici nesatisfăcut	Nesatisfăcut	Nesatisfăcut	Aproape des	Sever	Moderat	Ușor	Moderat	Ușor	Ușor	Absent	Ușor	Ușor	Ușor	Sever	Absent
DA	Feminin	41-50	Facultate	Urban	Căsătorit/ă	Angajat	Nu fumez	Nu consum alcool	Nu	Nu am apelat	Nu	Bine	Nesatisfăcut	Moderat	Moderat	Moderat	Moderat	Moderat	Moderat	Moderat	Moderat	Deloc	Foarte mult	Extrem de mult	Moderat	Moderat	Nesatisfăcut	Nici satisfăcut nici nesatisfăcut	Nesatisfăcut	Nesatisfăcut	Nesatisfăcut	Nici satisfăcut nici nesatisfăcut	Nesatisfăcut	Satisfăcut	Satisfăcut	Foarte satisfăcut	Foarte des	Sever	Sever	Moderat	Sever	Sever	Sever	Sever	Moderat	Ușor	Ușor	Ușor	Ușor
DA	Feminin	26-30	Facultate	Urban	Necăsătorit/ă	Angajat	Nu fumez	Nu consum alcool	Nu	Vechea mea anxietate de peste 12 ani	Nu	Bine	Satisfăcut	Puțin	Extrem de mult	Foarte mult	Foarte mult	Extrem de mult	Moderat	Foarte mult	Moderat	Extrem de mult	Extrem de mult	Extrem de mult	Foarte mult	Foarte mult	Nici satisfăcut nici nesatisfăcut	Foarte satisfăcut	Foarte satisfăcut	Satisfăcut	Satisfăcut	Foarte nesatisfăcut	Foarte satisfăcut	Satisfăcut	Foarte satisfăcut	Satisfăcut	Aproape des	Moderat	Moderat	Sever	Moderat	Absent	Ușor	Absent	Absent	Absent	Absent	Ușor	Moderat
DA	Feminin	31-40	Studii post-universitare	Urban	Căsătorit/ă	Angajat	Nu fumez	Nu mai mult de 6 pahare (150ml/pahar) de vin săptămânal sau echivalent alcool	Nu	Nu am apelat	Nu	Bine	Satisfăcut	Puțin	Deloc	Moderat	Foarte mult	Foarte mult	Foarte mult	Moderat	Moderat	Moderat	Moderat	Moderat	Moderat	Foarte mult	Nici satisfăcut nici nesatisfăcut	Satisfăcut	Satisfăcut	Satisfăcut	Satisfăcut	Satisfăcut	Nici satisfăcut nici nesatisfăcut	Satisfăcut	Nici satisfăcut nici nesatisfăcut	Satisfăcut	Rareori	Ușor	Ușor	Ușor	Ușor	Ușor	Ușor	Ușor	Ușor	Ușor	Ușor	Ușor	Absent
DA	Feminin	31-40	Studii post-universitare	Urban	Concubinaj	Angajat	Am redus consumul de țigarete	Nu consum alcool	Nu	Nu am apelat	Nu	Bine	Satisfăcut	Puțin	Moderat	Moderat	Foarte mult	Moderat	Moderat	Foarte mult	Moderat	Foarte mult	Foarte mult	Foarte mult	Moderat	Moderat	Satisfăcut	Satisfăcut	Nici satisfăcut nici nesatisfăcut	Satisfăcut	Satisfăcut	Nici satisfăcut nici nesatisfăcut	Satisfăcut	Satisfăcut	Nici satisfăcut nici nesatisfăcut	Satisfăcut	Rareori	Moderat	Ușor	Absent	Ușor	Absent	Absent	Ușor	Absent	Absent	Absent	Absent	Absent
DA	Feminin	51-60	Liceu	Urban	Căsătorit/ă	Pensionar	Nu fumez	Nu consum alcool	Nu	Nu am apelat	Nu	Nici prost nici bine	Nici satisfăcut nici nestisfăcut	Moderat	Moderat	Moderat	Moderat	Moderat	Puțin	Moderat	Puțin	Puțin	Moderat	Moderat	Moderat	Moderat	Nesatisfăcut	Nici satisfăcut nici nesatisfăcut	Nici satisfăcut nici nesatisfăcut	Nici satisfăcut nici nesatisfăcut	Nici satisfăcut nici nesatisfăcut	Nici satisfăcut nici nesatisfăcut	Satisfăcut	Satisfăcut	Satisfăcut	Satisfăcut	Rareori	Moderat	Moderat	Moderat	Moderat	Moderat	Moderat	Moderat	Moderat	Moderat	Moderat	Moderat	Moderat
DA	Feminin	18-25	Facultate	Urban	Necăsătorit/ă	Angajat	Am crescut consumul de țigarete	Nu mai mult de 6 pahare (150ml/pahar) de vin săptămânal sau echivalent alcool	Nu	Nu am apelat	Nu	Nici prost nici bine	Nici satisfăcut nici nestisfăcut	Puțin	Deloc	Moderat	Moderat	Puțin	Moderat	Puțin	Puțin	Moderat	Puțin	Moderat	Puțin	Moderat	Nesatisfăcut	Nesatisfăcut	Nici satisfăcut nici nesatisfăcut	Nici satisfăcut nici nesatisfăcut	Nici satisfăcut nici nesatisfăcut	Nici satisfăcut nici nesatisfăcut	Nici satisfăcut nici nesatisfăcut	Satisfăcut	Nici satisfăcut nici nesatisfăcut	Satisfăcut	Aproape des	Moderat	Moderat	Moderat	Sever	Moderat	Sever	Moderat	Moderat	Moderat	Moderat	Sever	Moderat
DA	Feminin	41-50	Studii post-universitare	Urban	Necăsătorit/ă	Angajat	Nu fumez	Nu mai mult de 6 pahare (150ml/pahar) de vin săptămânal sau echivalent alcool	Nu	Nu am apelat	Nu	Nici prost nici bine	Satisfăcut	Moderat	Puțin	Moderat	Moderat	Foarte mult	Moderat	Moderat	Foarte mult	Deloc	Moderat	Foarte mult	Foarte mult	Foarte mult	Nici satisfăcut nici nesatisfăcut	Satisfăcut	Nici satisfăcut nici nesatisfăcut	Foarte nesatisfăcut	Nici satisfăcut nici nesatisfăcut	Nici satisfăcut nici nesatisfăcut	Satisfăcut	Nici satisfăcut nici nesatisfăcut	Nici satisfăcut nici nesatisfăcut	Satisfăcut	Aproape des	Moderat	Sever	Moderat	Moderat	Ușor	Ușor	Ușor	Absent	Moderat	Moderat	Moderat	Ușor
DA	Feminin	31-40	Facultate	Urban	Căsătorit/ă	Angajat	Nu fumez	Nu consum alcool	Nu	Nu am apelat	Nu	Bine	Satisfăcut	Puțin	Deloc	Foarte mult	Foarte mult	Foarte mult	Moderat	Moderat	Moderat	Moderat	Moderat	Foarte mult	Foarte mult	Foarte mult	Nici satisfăcut nici nesatisfăcut	Satisfăcut	Satisfăcut	Foarte satisfăcut	Nici satisfăcut nici nesatisfăcut	Satisfăcut	Satisfăcut	Satisfăcut	Satisfăcut	Satisfăcut	Aproape des	Moderat	Moderat	Moderat	Moderat	Moderat	Ușor	Ușor	Ușor	Ușor	Ușor	Absent	Absent
DA	Feminin	41-50	Studii post-universitare	Urban	Căsătorit/ă	Antreprenor	Nu fumez	Nu consum alcool	Nu	Nu am apelat	Nu	Bine	Satisfăcut	Deloc	Puțin	Moderat	Foarte mult	Moderat	Moderat	Moderat	Deloc	Moderat	Foarte mult	Foarte mult	Moderat	Puțin	Nesatisfăcut	Nesatisfăcut	Nesatisfăcut	Nici satisfăcut nici nesatisfăcut	Satisfăcut	Satisfăcut	Satisfăcut	Foarte satisfăcut	Nesatisfăcut	Satisfăcut	Rareori	Moderat	Sever	Moderat	Moderat	Moderat	Ușor	Absent	Absent	Ușor	Ușor	Absent	Absent
DA	Feminin	41-50	Facultate	Urban	Concubinaj	Angajat	Am crescut consumul de țigarete	Nu mai mult de 6 pahare (150ml/pahar) de vin săptămânal sau echivalent alcool	Nu	Nu am apelat	Nu	Bine	Satisfăcut	Moderat	Deloc	Moderat	Moderat	Moderat	Puțin	Moderat	Puțin	Puțin	Moderat	Extrem de mult	Puțin	Extrem de mult	Satisfăcut	Nesatisfăcut	Nesatisfăcut	Nesatisfăcut	Nesatisfăcut	Nesatisfăcut	Satisfăcut	Satisfăcut	Nesatisfăcut	Satisfăcut	Foarte des	Sever	Sever	Moderat	Ușor	Ușor	Sever	Absent	Ușor	Ușor	Ușor	Ușor	Ușor
DA	Feminin	51-60	Studii post-universitare	Urban	Divorțat/ă	Angajat	Nu fumez	Nu consum alcool	Nu	Nu am apelat	Nu	Bine	Satisfăcut	Deloc	Foarte mult	Moderat	Foarte mult	Foarte mult	Moderat	Moderat	Moderat	Foarte mult	Foarte mult	Extrem de mult	Moderat	Foarte mult	Satisfăcut	Foarte satisfăcut	Foarte satisfăcut	Foarte satisfăcut	Satisfăcut	Satisfăcut	Satisfăcut	Foarte satisfăcut	Nici satisfăcut nici nesatisfăcut	Satisfăcut	Aproape des	Moderat	Moderat	Ușor	Absent	Absent	Absent	Absent	Absent	Absent	Absent	Absent	Absent
DA	Feminin	31-40	Studii post-universitare	Urban	Căsătorit/ă	Angajat	Nu fumez	Nu consum alcool	Nu	Stări anxioase	Nu	Foarte bine	Foarte satisfăcut	Deloc	Deloc	Foarte mult	Extrem de mult	Extrem de mult	Deloc	Extrem de mult	Foarte mult	Foarte mult	Extrem de mult	Extrem de mult	Moderat	Moderat	Foarte satisfăcut	Foarte satisfăcut	Foarte satisfăcut	Foarte satisfăcut	Satisfăcut	Foarte satisfăcut	Satisfăcut	Foarte satisfăcut	Foarte satisfăcut	Foarte satisfăcut	Aproape des	Ușor	Absent	Absent	Absent	Absent	Absent	Absent	Absent	Absent	Absent	Absent	Absent
DA	Masculin	26-30	Facultate	Urban	Necăsătorit/ă	Angajat	Nu fumez	Nu mai mult de 6 pahare (150ml/pahar) de vin săptămânal sau echivalent alcool	Nu	Nu am apelat	Nu	Nici prost nici bine	Nici satisfăcut nici nestisfăcut	Moderat	Deloc	Moderat	Foarte mult	Moderat	Moderat	Moderat	Moderat	Puțin	Moderat	Puțin	Puțin	Foarte mult	Nesatisfăcut	Nici satisfăcut nici nesatisfăcut	Nici satisfăcut nici nesatisfăcut	Nici satisfăcut nici nesatisfăcut	Nici satisfăcut nici nesatisfăcut	Nici satisfăcut nici nesatisfăcut	Satisfăcut	Satisfăcut	Foarte nesatisfăcut	Nici satisfăcut nici nesatisfăcut	Rareori	Moderat	Ușor	Ușor	Ușor	Moderat	Ușor	Ușor	Absent	Absent	Absent	Absent	Absent
DA	Masculin	41-50	Liceu	Urban	Concubinaj	Angajat	Nu fumez	Nu consum alcool	Nu	Nu am apelat	Nu	Nici prost nici bine	Nici satisfăcut nici nestisfăcut	Deloc	Deloc	Moderat	Extrem de mult	Foarte mult	Deloc	Foarte mult	Foarte mult	Foarte mult	Extrem de mult	Foarte mult	Deloc	Foarte mult	Nesatisfăcut	Satisfăcut	Nesatisfăcut	Foarte satisfăcut	Satisfăcut	Nesatisfăcut	Satisfăcut	Foarte satisfăcut	Foarte satisfăcut	Foarte satisfăcut	Rareori	Moderat	Moderat	Absent	Ușor	Absent	Absent	Moderat	Absent	Absent	Ușor	Moderat	Absent
DA	Feminin	41-50	Facultate	Urban	Căsătorit/ă	Angajat	Am redus consumul de țigarete	Nu consum alcool	Nu	Nu am apelat	Nu	Bine	Foarte satisfăcut	Deloc	Deloc	Foarte mult	Extrem de mult	Foarte mult	Deloc	Foarte mult	Moderat	Foarte mult	Moderat	Foarte mult	Moderat	Moderat	Satisfăcut	Satisfăcut	Satisfăcut	Satisfăcut	Satisfăcut	Satisfăcut	Satisfăcut	Foarte satisfăcut	Satisfăcut	Foarte satisfăcut	Niciodată	Absent	Absent	Absent	Absent	Absent	Absent	Ușor	Ușor	Absent	Absent	Absent	Absent
DA	Feminin	31-40	Facultate	Urban	Divorțat/ă	Angajat	Am crescut consumul de țigarete	Nu mai mult de 6 pahare (150ml/pahar) de vin săptămânal sau echivalent alcool	Nu	Nu am apelat	Nu	Bine	Satisfăcut	Puțin	Deloc	Moderat	Foarte mult	Foarte mult	Foarte mult	Moderat	Moderat	Moderat	Moderat	Foarte mult	Foarte mult	Foarte mult	Nesatisfăcut	Satisfăcut	Foarte satisfăcut	Satisfăcut	Nici satisfăcut nici nesatisfăcut	Foarte nesatisfăcut	Nesatisfăcut	Nesatisfăcut	Nici satisfăcut nici nesatisfăcut	Satisfăcut	Rareori	Ușor	Ușor	Absent	Ușor	Absent	Ușor	Absent	Absent	Ușor	Ușor	Absent	Absent
DA	Feminin	41-50	Facultate	Urban	Căsătorit/ă	Angajat	Am crescut consumul de țigarete	Nu consum alcool	Nu	Nu am apelat	Nu	Bine	Satisfăcut	Puțin	Deloc	Moderat	Foarte mult	Moderat	Moderat	Moderat	Moderat	Moderat	Moderat	Foarte mult	Moderat	Foarte mult	Satisfăcut	Satisfăcut	Satisfăcut	Nici satisfăcut nici nesatisfăcut	Nesatisfăcut	Nici satisfăcut nici nesatisfăcut	Satisfăcut	Nesatisfăcut	Satisfăcut	Satisfăcut	Aproape des	Ușor	Ușor	Ușor	Absent	Moderat	Ușor	Absent	Absent	Absent	Ușor	Absent	Absent
DA	Feminin	31-40	Facultate	Urban	Căsătorit/ă	Angajat	Nu fumez	Nu consum alcool	Nu	Nu am apelat	Nu	Bine	Satisfăcut	Puțin	Deloc	Moderat	Foarte mult	Foarte mult	Puțin	Foarte mult	Foarte mult	Foarte mult	Moderat	Foarte mult	Moderat	Foarte mult	Nici satisfăcut nici nesatisfăcut	Satisfăcut	Satisfăcut	Satisfăcut	Satisfăcut	Satisfăcut	Nici satisfăcut nici nesatisfăcut	Foarte satisfăcut	Satisfăcut	Satisfăcut	Foarte des	Sever	Absent	Absent	Ușor	Ușor	Ușor	Absent	Absent	Absent	Absent	Absent	Absent
DA	Feminin	31-40	Facultate	Urban	Necăsătorit/ă	Angajat	Am crescut consumul de țigarete	Nu mai mult de 6 pahare (150ml/pahar) de vin săptămânal sau echivalent alcool	Nu	Nu am apelat	Nu	Bine	Satisfăcut	Puțin	Deloc	Moderat	Moderat	Moderat	Foarte mult	Moderat	Foarte mult	Puțin	Foarte mult	Foarte mult	Moderat	Foarte mult	Satisfăcut	Satisfăcut	Satisfăcut	Nesatisfăcut	Nici satisfăcut nici nesatisfăcut	Satisfăcut	Satisfăcut	Satisfăcut	Satisfăcut	Foarte satisfăcut	Aproape des	Ușor	Absent	Absent	Absent	Absent	Absent	Absent	Absent	Absent	Absent	Absent	Absent
DA	Feminin	31-40	Studii post-universitare	Urban	Căsătorit/ă	Angajat	Nu fumez	Nu consum alcool	Nu	Nu am apelat	Nu	Bine	Nici satisfăcut nici nestisfăcut	Puțin	Deloc	Moderat	Foarte mult	Moderat	Puțin	Foarte mult	Moderat	Moderat	Moderat	Moderat	Puțin	Foarte mult	Nesatisfăcut	Nici satisfăcut nici nesatisfăcut	Nici satisfăcut nici nesatisfăcut	Nici satisfăcut nici nesatisfăcut	Nici satisfăcut nici nesatisfăcut	Nici satisfăcut nici nesatisfăcut	Nici satisfăcut nici nesatisfăcut	Satisfăcut	Nici satisfăcut nici nesatisfăcut	Satisfăcut	Aproape des	Moderat	Moderat	Ușor	Ușor	Moderat	Ușor	Absent	Absent	Absent	Absent	Ușor	Ușor
DA	Feminin	31-40	Facultate	Urban	Relație la distanță	Angajat	Am crescut consumul de țigarete	Nu mai mult de 6 pahare (150ml/pahar) de vin săptămânal sau echivalent alcool	Nu	Nu am apelat	Nu	Bine	Satisfăcut	Deloc	Deloc	Foarte mult	Foarte mult	Foarte mult	Foarte mult	Foarte mult	Foarte mult	Foarte mult	Foarte mult	Foarte mult	Foarte mult	Foarte mult	Foarte satisfăcut	Foarte satisfăcut	Foarte satisfăcut	Foarte satisfăcut	Foarte satisfăcut	Satisfăcut	Satisfăcut	Foarte satisfăcut	Foarte satisfăcut	Foarte satisfăcut	Rareori	Ușor	Ușor	Absent	Absent	Absent	Absent	Absent	Absent	Absent	Absent	Absent	Absent
DA	Feminin	51-60	Liceu	Urban	Concubinaj	Pensionar	Nu fumez	Nu consum alcool	Nu	Nu am apelat	Nu	Bine	Satisfăcut	Moderat	Moderat	Foarte mult	Foarte mult	Foarte mult	Moderat	Moderat	Moderat	Foarte mult	Moderat	Moderat	Moderat	Foarte mult	Nici satisfăcut nici nesatisfăcut	Satisfăcut	Satisfăcut	Satisfăcut	Satisfăcut	Nici satisfăcut nici nesatisfăcut	Satisfăcut	Satisfăcut	Nici satisfăcut nici nesatisfăcut	Satisfăcut	Rareori	Moderat	Ușor	Moderat	Moderat	Ușor	Absent	Absent	Ușor	Moderat	Moderat	Absent	Moderat
DA	Feminin	18-25	Facultate	Urban	Necăsătorit/ă	Angajat	Nu fumez	Nu consum alcool	Nu	Nu am apelat	Nu	Bine	Satisfăcut	Moderat	Deloc	Moderat	Moderat	Moderat	Moderat	Moderat	Moderat	Foarte mult	Foarte mult	Extrem de mult	Puțin	Foarte mult	Nici satisfăcut nici nesatisfăcut	Nici satisfăcut nici nesatisfăcut	Nici satisfăcut nici nesatisfăcut	Satisfăcut	Satisfăcut	Nesatisfăcut	Nici satisfăcut nici nesatisfăcut	Satisfăcut	Satisfăcut	Satisfăcut	Foarte des	Moderat	Sever	Ușor	Moderat	Moderat	Moderat	Moderat	Absent	Absent	Absent	Moderat	Absent
DA	Masculin	41-50	Studii postliceale	Urban	Divorțat/ă	Angajat	Am crescut consumul de țigarete	Nu consum alcool	Nu	Nu am apelat	Nu	Nici prost nici bine	Nici satisfăcut nici nestisfăcut	Deloc	Deloc	Moderat	Extrem de mult	Foarte mult	Moderat	Foarte mult	Moderat	Foarte mult	Moderat	Extrem de mult	Moderat	Foarte mult	Nici satisfăcut nici nesatisfăcut	Satisfăcut	Satisfăcut	Satisfăcut	Nesatisfăcut	Nici satisfăcut nici nesatisfăcut	Nici satisfăcut nici nesatisfăcut	Satisfăcut	Satisfăcut	Satisfăcut	Rareori	Ușor	Ușor	Absent	Ușor	Absent	Absent	Ușor	Absent	Absent	Absent	Absent	Absent
DA	Feminin	41-50	Studii post-universitare	Urban	Căsătorit/ă	Angajat	Nu fumez	Nu mai mult de 6 pahare (150ml/pahar) de vin săptămânal sau echivalent alcool	Nu	Nu am apelat	Nu	Bine	Satisfăcut	Puțin	Extrem de mult	Foarte mult	Moderat	Foarte mult	Foarte mult	Foarte mult	Moderat	Foarte mult	Moderat	Foarte mult	Moderat	Foarte mult	Satisfăcut	Satisfăcut	Satisfăcut	Satisfăcut	Satisfăcut	Satisfăcut	Foarte satisfăcut	Satisfăcut	Satisfăcut	Satisfăcut	Niciodată	Absent	Absent	Absent	Absent	Ușor	Absent	Absent	Absent	Absent	Absent	Absent	Absent
DA	Feminin	41-50	Facultate	Urban	Necăsătorit/ă	Angajat	Nu fumez	Mai mult de 12 pahare (150ml/pahar) de vin săptămânal sau echivalent alcool	Nu	Nu am apelat	Nu	Nici prost nici bine	Nici satisfăcut nici nestisfăcut	Moderat	Deloc	Moderat	Puțin	Moderat	Moderat	Foarte mult	Foarte mult	Foarte mult	Puțin	Foarte mult	Puțin	Puțin	Nesatisfăcut	Satisfăcut	Satisfăcut	Nesatisfăcut	Nesatisfăcut	Nici satisfăcut nici nesatisfăcut	Nici satisfăcut nici nesatisfăcut	Satisfăcut	Satisfăcut	Satisfăcut	Aproape des	Moderat	Moderat	Moderat	Ușor	Absent	Ușor	Ușor	Ușor	Absent	Absent	Ușor	Absent
DA	Feminin	31-40	Studii post-universitare	Urban	Căsătorit/ă	Angajat	Nu fumez	Nu consum alcool	Nu	Nu am apelat	Nu	Foarte bine	Satisfăcut	Deloc	Deloc	Moderat	Extrem de mult	Foarte mult	Foarte mult	Moderat	Foarte mult	Foarte mult	Moderat	Foarte mult	Moderat	Moderat	Satisfăcut	Satisfăcut	Satisfăcut	Satisfăcut	Satisfăcut	Satisfăcut	Satisfăcut	Foarte satisfăcut	Satisfăcut	Satisfăcut	Aproape des	Absent	Absent	Absent	Absent	Absent	Absent	Absent	Absent	Absent	Absent	Absent	Absent
DA	Feminin	51-60	Studii post-universitare	Urban	Căsătorit/ă	Angajat	Nu fumez	Nu mai mult de 6 pahare (150ml/pahar) de vin săptămânal sau echivalent alcool	Nu	Nu am apelat	Nu	Bine	Nici satisfăcut nici nestisfăcut	Moderat	Deloc	Moderat	Moderat	Moderat	Puțin	Foarte mult	Moderat	Moderat	Foarte mult	Foarte mult	Puțin	Foarte mult	Nesatisfăcut	Nici satisfăcut nici nesatisfăcut	Nici satisfăcut nici nesatisfăcut	Nici satisfăcut nici nesatisfăcut	Nici satisfăcut nici nesatisfăcut	Nesatisfăcut	Nici satisfăcut nici nesatisfăcut	Nici satisfăcut nici nesatisfăcut	Nici satisfăcut nici nesatisfăcut	Satisfăcut	Rareori	Ușor	Absent	Ușor	Moderat	Ușor	Absent	Absent	Ușor	Absent	Absent	Ușor	Absent
DA	Feminin	31-40	Studii post-universitare	Urban	Căsătorit/ă	Angajat	Am crescut consumul de țigarete	Nu consum alcool	Nu	Nu am apelat	Nu	Foarte bine	Satisfăcut	Extrem de mult	Deloc	Extrem de mult	Extrem de mult	Foarte mult	Foarte mult	Foarte mult	Moderat	Foarte mult	Foarte mult	Extrem de mult	Moderat	Moderat	Nici satisfăcut nici nesatisfăcut	Nici satisfăcut nici nesatisfăcut	Satisfăcut	Satisfăcut	Satisfăcut	Foarte satisfăcut	Nici satisfăcut nici nesatisfăcut	Satisfăcut	Satisfăcut	Satisfăcut	Foarte des	Sever	Sever	Moderat	Sever	Sever	Sever	Moderat	Ușor	Ușor	Ușor	Absent	Absent
DA	Masculin	31-40	Facultate	Urban	Căsătorit/ă	Angajat	Nu fumez	Între 6-12 pahare (150ml/pahar) de vin săptămânal sau echivalent alcool	Nu	Nu am apelat	Nu	Bine	Nici satisfăcut nici nestisfăcut	Puțin	Puțin	Foarte mult	Puțin	Foarte mult	Moderat	Moderat	Extrem de mult	Foarte mult	Foarte mult	Extrem de mult	Moderat	Foarte mult	Foarte nesatisfăcut	Nici satisfăcut nici nesatisfăcut	Satisfăcut	Nici satisfăcut nici nesatisfăcut	Nesatisfăcut	Nesatisfăcut	Nesatisfăcut	Foarte satisfăcut	Foarte satisfăcut	Satisfăcut	Aproape des	Ușor	Ușor	Absent	Moderat	Ușor	Absent	Absent	Absent	Absent	Absent	Foarte sever	Sever
DA	Feminin	51-60	Studii post-universitare	Rural	Căsătorit/ă	Angajat	Nu fumez	Nu consum alcool	Nu	Nu am apelat	Nu	Nici prost nici bine	Satisfăcut	Moderat	Foarte mult	Foarte mult	Moderat	Foarte mult	Moderat	Foarte mult	Foarte mult	Moderat	Moderat	Foarte mult	Puțin	Puțin	Satisfăcut	Nesatisfăcut	Satisfăcut	Nici satisfăcut nici nesatisfăcut	Nesatisfăcut	Foarte nesatisfăcut	Nici satisfăcut nici nesatisfăcut	Foarte nesatisfăcut	Satisfăcut	Satisfăcut	Aproape des	Ușor	Ușor	Moderat	Absent	Ușor	Ușor	Absent	Absent	Absent	Absent	Absent	Absent
DA	Feminin	51-60	Studii post-universitare	Urban	Căsătorit/ă	Angajat	Nu fumez	Nu consum alcool	Nu	Nu am apelat	Nu	Bine	Satisfăcut	Moderat	Deloc	Moderat	Moderat	Foarte mult	Deloc	Moderat	Foarte mult	Moderat	Moderat	Foarte mult	Foarte mult	Foarte mult	Satisfăcut	Foarte satisfăcut	Foarte satisfăcut	Satisfăcut	Satisfăcut	Satisfăcut	Satisfăcut	Foarte satisfăcut	Satisfăcut	Foarte satisfăcut	Rareori	Absent	Absent	Absent	Moderat	Ușor	Absent	Absent	Absent	Absent	Absent	Absent	Absent
DA	Feminin	51-60	Studii post-universitare	Urban	Divorțat/ă	Angajat	Nu fumez	Nu consum alcool	Nu	Nu am apelat	Nu	Nici prost nici bine	Nici satisfăcut nici nestisfăcut	Moderat	Deloc	Moderat	Moderat	Moderat	Moderat	Moderat	Moderat	Moderat	Moderat	Moderat	Puțin	Puțin	Nesatisfăcut	Satisfăcut	Satisfăcut	Satisfăcut	Nici satisfăcut nici nesatisfăcut	Nesatisfăcut	Nici satisfăcut nici nesatisfăcut	Satisfăcut	Nici satisfăcut nici nesatisfăcut	Nici satisfăcut nici nesatisfăcut	Rareori	Ușor	Absent	Absent	Ușor	Absent	Absent	Absent	Ușor	Absent	Absent	Ușor	Ușor
DA	Feminin	31-40	Liceu	Rural	Căsătorit/ă	Liber profesionist	Nu fumez	Nu mai mult de 6 pahare (150ml/pahar) de vin săptămânal sau echivalent alcool	Nu	Nu am apelat	Da	Foarte bine	Foarte satisfăcut	Extrem de mult	Puțin	Foarte mult	Extrem de mult	Foarte mult	Moderat	Moderat	Puțin	Foarte mult	Moderat	Puțin	Moderat	Moderat	Nesatisfăcut	Nici satisfăcut nici nesatisfăcut	Satisfăcut	Satisfăcut	Foarte satisfăcut	Nesatisfăcut	Foarte satisfăcut	Foarte satisfăcut	Foarte satisfăcut	Foarte satisfăcut	Foarte des	Sever	Moderat	Absent	Moderat	Moderat	Moderat	Moderat	Absent	Absent	Absent	Moderat	Absent
DA	Masculin	31-40	Liceu	Urban	Necăsătorit/ă	Antreprenor	Nu fumez	Nu consum alcool	Nu	Nu am apelat	Nu	Prost	Nesatisfăcut	Puțin	Puțin	Puțin	Moderat	Moderat	Foarte mult	Puțin	Puțin	Moderat	Moderat	Moderat	Puțin	Moderat	Nici satisfăcut nici nesatisfăcut	Nesatisfăcut	Nesatisfăcut	Nesatisfăcut	Nici satisfăcut nici nesatisfăcut	Satisfăcut	Nesatisfăcut	Nesatisfăcut	Foarte nesatisfăcut	Nesatisfăcut	Rareori	Moderat	Sever	Moderat	Moderat	Moderat	Moderat	Moderat	Ușor	Ușor	Absent	Moderat	Ușor
DA	Feminin	51-60	Liceu	Urban	Căsătorit/ă	Angajat	Nu fumez	Nu consum alcool	Nu	Nu am apelat	Nu	Bine	Satisfăcut	Puțin	Deloc	Foarte mult	Foarte mult	Foarte mult	Foarte mult	Foarte mult	Foarte mult	Foarte mult	Foarte mult	Foarte mult	Moderat	Foarte mult	Satisfăcut	Satisfăcut	Satisfăcut	Satisfăcut	Satisfăcut	Satisfăcut	Satisfăcut	Satisfăcut	Satisfăcut	Satisfăcut	Rareori	Absent	Ușor	Absent	Ușor	Ușor	Absent	Absent	Ușor	Absent	Ușor	Absent	Ușor
DA	Feminin	31-40	Studii post-universitare	Urban	Căsătorit/ă	CIC	Nu fumez	Nu mai mult de 6 pahare (150ml/pahar) de vin săptămânal sau echivalent alcool	Nu	Nu am apelat	Nu	Bine	Satisfăcut	Puțin	Deloc	Moderat	Foarte mult	Moderat	Moderat	Foarte mult	Foarte mult	Moderat	Moderat	Extrem de mult	Deloc	Moderat	Satisfăcut	Satisfăcut	Satisfăcut	Nici satisfăcut nici nesatisfăcut	Nici satisfăcut nici nesatisfăcut	Nesatisfăcut	Nici satisfăcut nici nesatisfăcut	Satisfăcut	Nici satisfăcut nici nesatisfăcut	Satisfăcut	Aproape des	Moderat	Moderat	Ușor	Absent	Ușor	Absent	Absent	Absent	Absent	Ușor	Moderat	Ușor
DA	Feminin	41-50	Studii post-universitare	Urban	Căsătorit/ă	Angajat	Am crescut consumul de țigarete	Nu mai mult de 6 pahare (150ml/pahar) de vin săptămânal sau echivalent alcool	Nu	Nu am apelat	Nu	Bine	Satisfăcut	Moderat	Moderat	Puțin	Moderat	Moderat	Moderat	Puțin	Moderat	Moderat	Moderat	Moderat	Puțin	Moderat	Nici satisfăcut nici nesatisfăcut	Nici satisfăcut nici nesatisfăcut	Nici satisfăcut nici nesatisfăcut	Nici satisfăcut nici nesatisfăcut	Satisfăcut	Satisfăcut	Satisfăcut	Foarte satisfăcut	Satisfăcut	Satisfăcut	Foarte des	Moderat	Moderat	Moderat	Moderat	Moderat	Ușor	Ușor	Ușor	Absent	Absent	Absent	Absent
DA	Feminin	31-40	Facultate	Urban	Căsătorit/ă	Angajat	Nu fumez	Nu mai mult de 6 pahare (150ml/pahar) de vin săptămânal sau echivalent alcool	Nu	Nu am apelat	Da	Bine	Satisfăcut	Puțin	Puțin	Foarte mult	Foarte mult	Foarte mult	Moderat	Extrem de mult	Moderat	Moderat	Foarte mult	Moderat	Moderat	Foarte mult	Nici satisfăcut nici nesatisfăcut	Satisfăcut	Satisfăcut	Nici satisfăcut nici nesatisfăcut	Nici satisfăcut nici nesatisfăcut	Satisfăcut	Nici satisfăcut nici nesatisfăcut	Satisfăcut	Nesatisfăcut	Satisfăcut	Rareori	Moderat	Moderat	Ușor	Ușor	Ușor	Ușor	Ușor	Ușor	Ușor	Ușor	Ușor	Ușor
DA	Feminin	41-50	Facultate	Urban	Concubinaj	Angajat	Am crescut consumul de țigarete	Nu consum alcool	Nu	Nu am apelat	Nu	Bine	Satisfăcut	Deloc	Deloc	Moderat	Moderat	Foarte mult	Moderat	Foarte mult	Moderat	Moderat	Moderat	Extrem de mult	Puțin	Moderat	Satisfăcut	Satisfăcut	Satisfăcut	Satisfăcut	Satisfăcut	Nici satisfăcut nici nesatisfăcut	Nici satisfăcut nici nesatisfăcut	Satisfăcut	Nici satisfăcut nici nesatisfăcut	Satisfăcut	Rareori	Ușor	Absent	Absent	Absent	Absent	Absent	Absent	Absent	Absent	Absent	Absent	Absent
DA	Feminin	31-40	Facultate	Urban	Căsătorit/ă	Angajat	Am început consumul	Nu mai mult de 6 pahare (150ml/pahar) de vin săptămânal sau echivalent alcool	Nu	Nu am apelat	Nu	Nici prost nici bine	Satisfăcut	Foarte mult	Deloc	Moderat	Moderat	Moderat	Puțin	Foarte mult	Moderat	Puțin	Moderat	Puțin	Puțin	Foarte mult	Nesatisfăcut	Satisfăcut	Satisfăcut	Nesatisfăcut	Nesatisfăcut	Satisfăcut	Satisfăcut	Nesatisfăcut	Nesatisfăcut	Satisfăcut	Foarte des	Moderat	Moderat	Absent	Ușor	Ușor	Moderat	Absent	Absent	Ușor	Ușor	Absent	Ușor
DA	Feminin	26-30	Studii post-universitare	Urban	Necăsătorit/ă	Angajat	Nu fumez	Nu consum alcool	Nu	Stări anxioase	Nu	Bine	Satisfăcut	Puțin	Deloc	Foarte mult	Foarte mult	Moderat	Moderat	Moderat	Moderat	Foarte mult	Moderat	Extrem de mult	Moderat	Moderat	Nesatisfăcut	Satisfăcut	Foarte satisfăcut	Satisfăcut	Satisfăcut	Satisfăcut	Nici satisfăcut nici nesatisfăcut	Nici satisfăcut nici nesatisfăcut	Satisfăcut	Nici satisfăcut nici nesatisfăcut	Aproape des	Sever	Sever	Moderat	Moderat	Moderat	Moderat	Moderat	Moderat	Ușor	Sever	Ușor	Moderat
DA	Feminin	18-25	Liceu	Urban	Necăsătorit/ă	Antreprenor	Nu fumez	Nu consum alcool	Nu	Stări depresive, Tulburări de somn	Nu	Nici prost nici bine	Satisfăcut	Moderat	Deloc	Moderat	Moderat	Puțin	Foarte mult	Foarte mult	Puțin	Foarte mult	Foarte mult	Foarte mult	Foarte mult	Foarte mult	Nici satisfăcut nici nesatisfăcut	Satisfăcut	Nesatisfăcut	Nici satisfăcut nici nesatisfăcut	Nici satisfăcut nici nesatisfăcut	Nici satisfăcut nici nesatisfăcut	Satisfăcut	Satisfăcut	Satisfăcut	Satisfăcut	Aproape des	Ușor	Sever	Ușor	Moderat	Moderat	Absent	Absent	Ușor	Ușor	Ușor	Moderat	Absent
DA	Feminin	51-60	Liceu	Urban	Căsătorit/ă	Angajat	Nu fumez	Nu consum alcool	Nu	Nu am apelat	Nu	Nici prost nici bine	Satisfăcut	Moderat	Deloc	Foarte mult	Extrem de mult	Foarte mult	Moderat	Extrem de mult	Moderat	Extrem de mult	Moderat	Foarte mult	Foarte mult	Moderat	Satisfăcut	Satisfăcut	Satisfăcut	Satisfăcut	Satisfăcut	Nici satisfăcut nici nesatisfăcut	Nici satisfăcut nici nesatisfăcut	Foarte satisfăcut	Nici satisfăcut nici nesatisfăcut	Foarte satisfăcut	Rareori	Ușor	Ușor	Absent	Absent	Absent	Absent	Absent	Ușor	Absent	Absent	Ușor	Absent
DA	Feminin	51-60	Facultate	Urban	Căsătorit/ă	Pensionar	Nu fumez	Nu consum alcool	Nu	Nu am apelat	Nu	Bine	Satisfăcut	Extrem de mult	Foarte mult	Foarte mult	Foarte mult	Extrem de mult	Foarte mult	Foarte mult	Foarte mult	Foarte mult	Moderat	Moderat	Moderat	Moderat	Nesatisfăcut	Satisfăcut	Satisfăcut	Satisfăcut	Satisfăcut	Satisfăcut	Satisfăcut	Satisfăcut	Nici satisfăcut nici nesatisfăcut	Satisfăcut	Rareori	Moderat	Ușor	Absent	Moderat	Absent	Absent	Moderat	Moderat	Moderat	Ușor	Ușor	Ușor
DA	Feminin	61-70	Liceu	Urban	Căsătorit/ă	Pensionar	Am redus consumul de țigarete	Nu consum alcool	Nu	Nu am apelat	Nu	Bine	Nici satisfăcut nici nestisfăcut	Moderat	Moderat	Foarte mult	Foarte mult	Foarte mult	Moderat	Moderat	Moderat	Moderat	Moderat	Moderat	Moderat	Foarte mult	Satisfăcut	Satisfăcut	Nici satisfăcut nici nesatisfăcut	Satisfăcut	Foarte satisfăcut	Satisfăcut	Nici satisfăcut nici nesatisfăcut	Satisfăcut	Satisfăcut	Satisfăcut	Rareori	Moderat	Ușor	Ușor	Absent	Absent	Absent	Absent	Absent	Absent	Absent	Absent	Absent
DA	Masculin	41-50	Studii post-universitare	Urban	Căsătorit/ă	Angajat	Am crescut consumul de țigarete	Mai mult de 12 pahare (150ml/pahar) de vin săptămânal sau echivalent alcool	Nu	Nu am apelat	Nu	Bine	Satisfăcut	Moderat	Deloc	Foarte mult	Foarte mult	Moderat	Moderat	Moderat	Moderat	Foarte mult	Moderat	Foarte mult	Moderat	Moderat	Satisfăcut	Satisfăcut	Satisfăcut	Nici satisfăcut nici nesatisfăcut	Satisfăcut	Satisfăcut	Satisfăcut	Satisfăcut	Satisfăcut	Satisfăcut	Aproape des	Moderat	Moderat	Moderat	Ușor	Ușor	Moderat	Ușor	Moderat	Moderat	Ușor	Ușor	Ușor
DA	Feminin	31-40	Facultate	Urban	Căsătorit/ă	Angajat	Nu fumez	Nu consum alcool	Nu	Nu am apelat	Nu	Bine	Nesatisfăcut	Puțin	Puțin	Puțin	Foarte mult	Puțin	Puțin	Puțin	Puțin	Puțin	Moderat	Moderat	Puțin	Puțin	Nesatisfăcut	Nesatisfăcut	Satisfăcut	Nesatisfăcut	Nesatisfăcut	Nici satisfăcut nici nesatisfăcut	Nici satisfăcut nici nesatisfăcut	Nesatisfăcut	Foarte nesatisfăcut	Foarte nesatisfăcut	Întotdeauna	Moderat	Moderat	Moderat	Moderat	Moderat	Moderat	Moderat	Moderat	Absent	Ușor	Absent	Sever
DA	Feminin	18-25	Liceu	Urban	Necăsătorit/ă	Student	Nu fumez	Nu mai mult de 6 pahare (150ml/pahar) de vin săptămânal sau echivalent alcool	Nu	Nu am apelat	Nu	Bine	Satisfăcut	Foarte mult	Moderat	Foarte mult	Moderat	Puțin	Puțin	Foarte mult	Puțin	Puțin	Moderat	Foarte mult	Foarte mult	Foarte mult	Nesatisfăcut	Nesatisfăcut	Nesatisfăcut	Nici satisfăcut nici nesatisfăcut	Satisfăcut	Nesatisfăcut	Satisfăcut	Satisfăcut	Satisfăcut	Satisfăcut	Foarte des	Moderat	Sever	Absent	Sever	Sever	Sever	Sever	Absent	Ușor	Absent	Moderat	Ușor
DA	Feminin	26-30	Facultate	Urban	Necăsătorit/ă	Angajat	Am crescut consumul de țigarete	Nu mai mult de 6 pahare (150ml/pahar) de vin săptămânal sau echivalent alcool	Nu	Nu am apelat	Nu	Bine	Satisfăcut	Moderat	Foarte mult	Foarte mult	Foarte mult	Puțin	Moderat	Moderat	Puțin	Foarte mult	Foarte mult	Foarte mult	Moderat	Foarte mult	Satisfăcut	Nici satisfăcut nici nesatisfăcut	Nesatisfăcut	Satisfăcut	Foarte satisfăcut	Foarte satisfăcut	Foarte satisfăcut	Satisfăcut	Satisfăcut	Nici satisfăcut nici nesatisfăcut	Foarte des	Moderat	Moderat	Absent	Ușor	Sever	Sever	Moderat	Moderat	Moderat	Absent	Moderat	Ușor
DA	Feminin	18-25	Studii post-universitare	Urban	Concubinaj	Angajat	Am redus consumul de țigarete	Nu mai mult de 6 pahare (150ml/pahar) de vin săptămânal sau echivalent alcool	Da	Nu am apelat	Nu	Foarte bine	Satisfăcut	Moderat	Deloc	Extrem de mult	Extrem de mult	Extrem de mult	Extrem de mult	Extrem de mult	Extrem de mult	Extrem de mult	Extrem de mult	Extrem de mult	Moderat	Extrem de mult	Nici satisfăcut nici nesatisfăcut	Foarte satisfăcut	Foarte satisfăcut	Foarte satisfăcut	Foarte satisfăcut	Foarte satisfăcut	Foarte satisfăcut	Foarte satisfăcut	Foarte satisfăcut	Foarte satisfăcut	Rareori	Absent	Absent	Absent	Absent	Absent	Absent	Absent	Absent	Absent	Absent	Absent	Moderat
DA	Feminin	26-30	Facultate	Urban	Necăsătorit/ă	Șomer	Nu fumez	Nu mai mult de 6 pahare (150ml/pahar) de vin săptămânal sau echivalent alcool	Nu	Nu am apelat	Nu	Bine	Satisfăcut	Puțin	Deloc	Foarte mult	Extrem de mult	Extrem de mult	Moderat	Foarte mult	Foarte mult	Foarte mult	Foarte mult	Extrem de mult	Moderat	Foarte mult	Satisfăcut	Foarte satisfăcut	Foarte satisfăcut	Foarte satisfăcut	Satisfăcut	Foarte satisfăcut	Foarte satisfăcut	Satisfăcut	Satisfăcut	Satisfăcut	Aproape des	Absent	Ușor	Absent	Ușor	Ușor	Ușor	Absent	Absent	Absent	Absent	Ușor	Absent
DA	Feminin	31-40	Facultate	Urban	Necăsătorit/ă	Liber profesionist	Nu fumez	Nu mai mult de 6 pahare (150ml/pahar) de vin săptămânal sau echivalent alcool	Nu	Nu am apelat	Nu	Bine	Satisfăcut	Moderat	Puțin	Foarte mult	Foarte mult	Moderat	Moderat	Moderat	Moderat	Moderat	Foarte mult	Foarte mult	Foarte mult	Moderat	Foarte satisfăcut	Satisfăcut	Nici satisfăcut nici nesatisfăcut	Satisfăcut	Nici satisfăcut nici nesatisfăcut	Nici satisfăcut nici nesatisfăcut	Nici satisfăcut nici nesatisfăcut	Satisfăcut	Nici satisfăcut nici nesatisfăcut	Nici satisfăcut nici nesatisfăcut	Aproape des	Moderat	Moderat	Moderat	Ușor	Moderat	Moderat	Sever	Ușor	Moderat	Ușor	Ușor	Moderat
DA	Feminin	51-60	Facultate	Urban	Divorțat/ă	Angajat	Am sistat consumul de țigarete	Nu mai mult de 6 pahare (150ml/pahar) de vin săptămânal sau echivalent alcool	Nu	Nu am apelat	Nu	Nici prost nici bine	Satisfăcut	Moderat	Moderat	Moderat	Moderat	Moderat	Puțin	Moderat	Moderat	Moderat	Moderat	Foarte mult	Moderat	Puțin	Nesatisfăcut	Nesatisfăcut	Nesatisfăcut	Nici satisfăcut nici nesatisfăcut	Satisfăcut	Nici satisfăcut nici nesatisfăcut	Satisfăcut	Nici satisfăcut nici nesatisfăcut	Nesatisfăcut	Satisfăcut	Aproape des	Moderat	Moderat	Absent	Moderat	Moderat	Moderat	Moderat	Absent	Absent	Absent	Absent	Absent
DA	Feminin	41-50	Studii post-universitare	Urban	Căsătorit/ă	Angajat	Nu fumez	Nu consum alcool	Nu	Somatizari	Nu	Bine	Nici satisfăcut nici nestisfăcut	Moderat	Puțin	Foarte mult	Foarte mult	Foarte mult	Deloc	Foarte mult	Moderat	Puțin	Moderat	Foarte mult	Foarte mult	Extrem de mult	Nici satisfăcut nici nesatisfăcut	Satisfăcut	Satisfăcut	Satisfăcut	Satisfăcut	Satisfăcut	Satisfăcut	Satisfăcut	Foarte satisfăcut	Satisfăcut	Rareori	Ușor	Absent	Absent	Ușor	Ușor	Absent	Absent	Absent	Absent	Absent	Foarte sever	Absent
DA	Feminin	41-50	Facultate	Urban	Căsătorit/ă	Liber profesionist	Nu fumez	Nu consum alcool	Nu	Nu am apelat	Nu	Bine	Satisfăcut	Moderat	Puțin	Moderat	Foarte mult	Moderat	Moderat	Foarte mult	Moderat	Foarte mult	Moderat	Foarte mult	Foarte mult	Foarte mult	Satisfăcut	Satisfăcut	Satisfăcut	Nici satisfăcut nici nesatisfăcut	Satisfăcut	Satisfăcut	Satisfăcut	Foarte satisfăcut	Nesatisfăcut	Foarte satisfăcut	Foarte des	Moderat	Moderat	Absent	Ușor	Moderat	Ușor	Absent	Absent	Absent	Absent	Absent	Ușor
DA	Feminin	31-40	Studii post-universitare	Urban	Necăsătorit/ă	Angajat	Nu fumez	Nu mai mult de 6 pahare (150ml/pahar) de vin săptămânal sau echivalent alcool	Nu	Nu am apelat	Nu	Nici prost nici bine	Foarte satisfăcut	Puțin	Deloc	Foarte mult	Moderat	Foarte mult	Foarte mult	Puțin	Foarte mult	Moderat	Moderat	Moderat	Moderat	Moderat	Foarte satisfăcut	Nici satisfăcut nici nesatisfăcut	Nici satisfăcut nici nesatisfăcut	Nesatisfăcut	Nesatisfăcut	Nesatisfăcut	Nesatisfăcut	Nesatisfăcut	Nesatisfăcut	Nici satisfăcut nici nesatisfăcut	Aproape des	Ușor	Ușor	Sever	Absent	Ușor	Ușor	Absent	Absent	Absent	Absent	Absent	Absent
DA	Feminin	41-50	Facultate, Studii post-universitare	Rural	Căsătorit/ă	Angajat	Am crescut consumul de țigarete	Nu mai mult de 6 pahare (150ml/pahar) de vin săptămânal sau echivalent alcool	Nu	Nu am apelat	Nu	Bine	Nici satisfăcut nici nestisfăcut	Moderat	Puțin	Foarte mult	Extrem de mult	Moderat	Moderat	Puțin	Moderat	Moderat	Moderat	Moderat	Moderat	Moderat	Nesatisfăcut	Nici satisfăcut nici nesatisfăcut	Nici satisfăcut nici nesatisfăcut	Nici satisfăcut nici nesatisfăcut	Nici satisfăcut nici nesatisfăcut	Nici satisfăcut nici nesatisfăcut	Nici satisfăcut nici nesatisfăcut	Satisfăcut	Nesatisfăcut	Nesatisfăcut	Aproape des	Moderat	Moderat	Moderat	Moderat	Moderat	Moderat	Moderat	Moderat	Moderat	Ușor	Ușor	Ușor
DA	Feminin	31-40	Liceu, Facultate, Postliceală sanitara	Urban	Divorțat/ă	Angajat	Am crescut consumul de țigarete	Nu consum alcool	Nu	Nu am apelat	Nu	Bine	Satisfăcut	Deloc	Deloc	Moderat	Foarte mult	Moderat	Moderat	Moderat	Moderat	Moderat	Puțin	Foarte mult	Puțin	Foarte mult	Nici satisfăcut nici nesatisfăcut	Satisfăcut	Satisfăcut	Satisfăcut	Satisfăcut	Satisfăcut	Nici satisfăcut nici nesatisfăcut	Satisfăcut	Satisfăcut	Satisfăcut	Aproape des	Sever	Sever	Ușor	Moderat	Ușor	Sever	Sever	Sever	Sever	Sever	Moderat	Moderat
DA	Feminin	51-60	Facultate	Urban	Necăsătorit/ă	Liber profesionist	Nu fumez	Nu consum alcool	Nu	Nu am apelat	Nu	Bine	Satisfăcut	Moderat	Deloc	Moderat	Extrem de mult	Moderat	Moderat	Foarte mult	Moderat	Foarte mult	Moderat	Extrem de mult	Puțin	Foarte mult	Satisfăcut	Nici satisfăcut nici nesatisfăcut	Nesatisfăcut	Nici satisfăcut nici nesatisfăcut	Nesatisfăcut	Foarte nesatisfăcut	Foarte nesatisfăcut	Nici satisfăcut nici nesatisfăcut	Nesatisfăcut	Satisfăcut	Foarte des	Moderat	Moderat	Ușor	Ușor	Moderat	Sever	Absent	Absent	Ușor	Absent	Ușor	Absent
DA	Feminin	31-40	Postliceală	Urban	Divorțat/ă	Angajat	Nu fumez	Nu consum alcool	Nu	Nu am apelat	Nu	Nici prost nici bine	Nesatisfăcut	Moderat	Moderat	Moderat	Moderat	Moderat	Moderat	Foarte mult	Moderat	Moderat	Moderat	Foarte mult	Puțin	Moderat	Nesatisfăcut	Satisfăcut	Satisfăcut	Satisfăcut	Satisfăcut	Nesatisfăcut	Nesatisfăcut	Satisfăcut	Nesatisfăcut	Satisfăcut	Foarte des	Moderat	Absent	Ușor	Ușor	Ușor	Ușor	Ușor	Ușor	Absent	Absent	Sever	Ușor
DA	Feminin	41-50	Facultate	Urban	Căsătorit/ă	Angajat	Am redus consumul de țigarete	Nu consum alcool	Nu	Nu am apelat	Nu	Bine	Satisfăcut	Puțin	Deloc	Moderat	Moderat	Moderat	Moderat	Moderat	Moderat	Moderat	Moderat	Moderat	Moderat	Moderat	Satisfăcut	Satisfăcut	Satisfăcut	Satisfăcut	Satisfăcut	Satisfăcut	Satisfăcut	Satisfăcut	Satisfăcut	Satisfăcut	Rareori	Absent	Absent	Absent	Absent	Absent	Absent	Absent	Absent	Absent	Absent	Absent	Absent
DA	Feminin	51-60	Facultate	Urban	Căsătorit/ă	Angajat	Nu fumez	Nu mai mult de 6 pahare (150ml/pahar) de vin săptămânal sau echivalent alcool	Nu	Nu am apelat	Nu	Bine	Nesatisfăcut	Moderat	Foarte mult	Moderat	Moderat	Foarte mult	Moderat	Moderat	Moderat	Puțin	Moderat	Foarte mult	Moderat	Foarte mult	Nici satisfăcut nici nesatisfăcut	Satisfăcut	Satisfăcut	Satisfăcut	Satisfăcut	Nici satisfăcut nici nesatisfăcut	Nici satisfăcut nici nesatisfăcut	Satisfăcut	Satisfăcut	Satisfăcut	Foarte des	Moderat	Moderat	Absent	Moderat	Moderat	Ușor	Ușor	Ușor	Moderat	Absent	Ușor	Moderat
DA	Masculin	41-50	Studii post-universitare	Urban	Căsătorit/ă	Angajat	Nu fumez	Nu mai mult de 6 pahare (150ml/pahar) de vin săptămânal sau echivalent alcool	Nu	Nu am apelat	Nu	Nici prost nici bine	Nesatisfăcut	Moderat	Moderat	Moderat	Moderat	Moderat	Foarte mult	Moderat	Moderat	Foarte mult	Moderat	Foarte mult	Puțin	Foarte mult	Nesatisfăcut	Satisfăcut	Satisfăcut	Satisfăcut	Satisfăcut	Nici satisfăcut nici nesatisfăcut	Nesatisfăcut	Nici satisfăcut nici nesatisfăcut	Satisfăcut	Nici satisfăcut nici nesatisfăcut	Rareori	Absent	Moderat	Absent	Moderat	Ușor	Ușor	Absent	Ușor	Moderat	Ușor	Absent	Absent
DA	Feminin	26-30	Facultate	Urban	Căsătorit/ă	Angajat	Nu fumez	Nu consum alcool	Nu	Nu am apelat	Da	Bine	Nici satisfăcut nici nestisfăcut	Moderat	Deloc	Foarte mult	Foarte mult	Foarte mult	Foarte mult	Moderat	Moderat	Foarte mult	Moderat	Moderat	Moderat	Foarte mult	Nesatisfăcut	Satisfăcut	Satisfăcut	Satisfăcut	Satisfăcut	Nici satisfăcut nici nesatisfăcut	Nici satisfăcut nici nesatisfăcut	Nici satisfăcut nici nesatisfăcut	Nesatisfăcut	Nesatisfăcut	Rareori	Moderat	Moderat	Absent	Ușor	Absent	Ușor	Ușor	Ușor	Absent	Absent	Absent	Absent
DA	Feminin	31-40	Studii post-universitare	Urban	Necăsătorit/ă	Angajat	Am crescut consumul de țigarete	Nu consum alcool	Nu	Nu am apelat	Nu	Nici prost nici bine	Foarte satisfăcut	Moderat	Deloc	Foarte mult	Extrem de mult	Foarte mult	Moderat	Foarte mult	Moderat	Moderat	Puțin	Moderat	Deloc	Puțin	Nesatisfăcut	Nici satisfăcut nici nesatisfăcut	Nici satisfăcut nici nesatisfăcut	Satisfăcut	Nici satisfăcut nici nesatisfăcut	Foarte satisfăcut	Satisfăcut	Nici satisfăcut nici nesatisfăcut	Foarte nesatisfăcut	Nici satisfăcut nici nesatisfăcut	Rareori	Ușor	Absent	Absent	Moderat	Ușor	Absent	Absent	Absent	Absent	Absent	Ușor	Absent
DA	Feminin	31-40	Facultate	Urban	Concubinaj	Angajat	Nu fumez	Nu mai mult de 6 pahare (150ml/pahar) de vin săptămânal sau echivalent alcool	Nu	Nu am apelat	Da	Nici prost nici bine	Nici satisfăcut nici nestisfăcut	Moderat	Puțin	Puțin	Puțin	Moderat	Foarte mult	Moderat	Puțin	Moderat	Extrem de mult	Foarte mult	Puțin	Foarte mult	Nici satisfăcut nici nesatisfăcut	Nici satisfăcut nici nesatisfăcut	Nesatisfăcut	Nici satisfăcut nici nesatisfăcut	Nesatisfăcut	Nesatisfăcut	Nesatisfăcut	Satisfăcut	Satisfăcut	Satisfăcut	Foarte des	Sever	Foarte sever	Absent	Foarte sever	Moderat	Sever	Ușor	Absent	Absent	Absent	Absent	Absent
DA	Feminin	41-50	Studii post-universitare	Urban	Căsătorit/ă	Liber profesionist	Am redus consumul de țigarete	Nu consum alcool	Nu	Nu am apelat	Nu	Foarte bine	Foarte satisfăcut	Deloc	Deloc	Extrem de mult	Extrem de mult	Moderat	Moderat	Moderat	Moderat	Extrem de mult	Extrem de mult	Moderat	Foarte mult	Foarte mult	Nici satisfăcut nici nesatisfăcut	Satisfăcut	Nici satisfăcut nici nesatisfăcut	Foarte satisfăcut	Satisfăcut	Satisfăcut	Nici satisfăcut nici nesatisfăcut	Nici satisfăcut nici nesatisfăcut	Foarte nesatisfăcut	Nici satisfăcut nici nesatisfăcut	Rareori	Moderat	Ușor	Ușor	Moderat	Moderat	Moderat	Moderat	Moderat	Absent	Absent	Ușor	Moderat
DA	Feminin	31-40	Studii post-universitare	Urban	Necăsătorit/ă	Angajat	Am crescut consumul de țigarete	Nu consum alcool	Nu	Nu am apelat	Nu	Bine	Satisfăcut	Puțin	Deloc	Moderat	Foarte mult	Moderat	Foarte mult	Puțin	Moderat	Foarte mult	Extrem de mult	Extrem de mult	Puțin	Foarte mult	Satisfăcut	Nici satisfăcut nici nesatisfăcut	Satisfăcut	Nici satisfăcut nici nesatisfăcut	Satisfăcut	Foarte nesatisfăcut	Nici satisfăcut nici nesatisfăcut	Satisfăcut	Satisfăcut	Foarte satisfăcut	Aproape des	Moderat	Ușor	Ușor	Ușor	Ușor	Moderat	Absent	Ușor	Moderat	Moderat	Ușor	Absent
DA	Feminin	31-40	Facultate	Rural	Căsătorit/ă	Angajat	Am crescut consumul de țigarete	Nu consum alcool	Nu	Nu am apelat	Nu	Bine	Satisfăcut	Deloc	Deloc	Moderat	Extrem de mult	Foarte mult	Moderat	Foarte mult	Moderat	Foarte mult	Moderat	Foarte mult	Moderat	Foarte mult	Satisfăcut	Satisfăcut	Nici satisfăcut nici nesatisfăcut	Nici satisfăcut nici nesatisfăcut	Satisfăcut	Nici satisfăcut nici nesatisfăcut	Satisfăcut	Satisfăcut	Nici satisfăcut nici nesatisfăcut	Foarte satisfăcut	Rareori	Moderat	Moderat	Absent	Ușor	Ușor	Ușor	Absent	Absent	Absent	Absent	Absent	Absent
DA	Feminin	26-30	Liceu	Urban	Căsătorit/ă	Angajat	Am crescut consumul de țigarete	Nu consum alcool	Nu	Nu am apelat	Nu	Bine	Satisfăcut	Puțin	Deloc	Extrem de mult	Foarte mult	Foarte mult	Moderat	Puțin	Foarte mult	Moderat	Moderat	Moderat	Foarte mult	Foarte mult	Nici satisfăcut nici nesatisfăcut	Satisfăcut	Satisfăcut	Nici satisfăcut nici nesatisfăcut	Foarte satisfăcut	Satisfăcut	Foarte satisfăcut	Satisfăcut	Satisfăcut	Satisfăcut	Întotdeauna	Foarte sever	Sever	Moderat	Sever	Moderat	Moderat	Moderat	Absent	Moderat	Ușor	Absent	Absent
DA	Feminin	51-60	Facultate	Urban	Căsătorit/ă	Pensionar	Nu fumez	Nu consum alcool	Nu	Nu am apelat	Nu	Foarte bine	Satisfăcut	Moderat	Moderat	Extrem de mult	Extrem de mult	Foarte mult	Foarte mult	Foarte mult	Moderat	Moderat	Moderat	Foarte mult	Foarte mult	Foarte mult	Foarte satisfăcut	Satisfăcut	Satisfăcut	Satisfăcut	Foarte satisfăcut	Satisfăcut	Foarte satisfăcut	Foarte satisfăcut	Satisfăcut	Foarte satisfăcut	Aproape des	Moderat	Moderat	Moderat	Ușor	Moderat	Ușor	Ușor	Absent	Absent	Absent	Absent	Absent
DA	Feminin	31-40	Liceu	Rural	Separat	Angajat	Nu fumez	Nu consum alcool	Nu	Nu am apelat	Da	Bine	Satisfăcut	Moderat	Puțin	Foarte mult	Foarte mult	Foarte mult	Moderat	Moderat	Foarte mult	Moderat	Foarte mult	Extrem de mult	Moderat	Moderat	Nici satisfăcut nici nesatisfăcut	Satisfăcut	Foarte satisfăcut	Satisfăcut	Satisfăcut	Foarte nesatisfăcut	Satisfăcut	Foarte satisfăcut	Foarte satisfăcut	Satisfăcut	Foarte des	Moderat	Moderat	Moderat	Sever	Ușor	Moderat	Sever	Absent	Absent	Ușor	Moderat	Moderat
DA	Feminin	31-40	Facultate	Urban	Concubinaj	Antreprenor	Nu fumez	Nu consum alcool	Nu	Nu am apelat	Nu	Bine	Foarte satisfăcut	Deloc	Deloc	Puțin	Moderat	Foarte mult	Moderat	Moderat	Foarte mult	Moderat	Foarte mult	Foarte mult	Foarte mult	Foarte mult	Nici satisfăcut nici nesatisfăcut	Satisfăcut	Satisfăcut	Satisfăcut	Satisfăcut	Nesatisfăcut	Foarte satisfăcut	Nici satisfăcut nici nesatisfăcut	Nesatisfăcut	Foarte satisfăcut	Aproape des	Sever	Moderat	Ușor	Sever	Absent	Moderat	Ușor	Ușor	Ușor	Absent	Sever	Absent
DA	Feminin	31-40	Facultate	Urban	Căsătorit/ă	Angajat	Nu fumez	Nu consum alcool	Nu	Nu am apelat	Nu	Foarte bine	Satisfăcut	Moderat	Deloc	Foarte mult	Foarte mult	Moderat	Moderat	Moderat	Foarte mult	Foarte mult	Puțin	Extrem de mult	Moderat	Moderat	Satisfăcut	Satisfăcut	Satisfăcut	Satisfăcut	Satisfăcut	Satisfăcut	Nici satisfăcut nici nesatisfăcut	Foarte satisfăcut	Nici satisfăcut nici nesatisfăcut	Satisfăcut	Foarte des	Moderat	Ușor	Absent	Moderat	Ușor	Ușor	Moderat	Ușor	Ușor	Ușor	Absent	Absent
DA	Feminin	41-50	Facultate	Urban	Căsătorit/ă	Antreprenor	Am redus consumul de țigarete	Nu mai mult de 6 pahare (150ml/pahar) de vin săptămânal sau echivalent alcool	Nu	Nu am apelat	Nu	Bine	Satisfăcut	Moderat	Deloc	Foarte mult	Extrem de mult	Foarte mult	Foarte mult	Moderat	Moderat	Moderat	Foarte mult	Foarte mult	Moderat	Foarte mult	Nici satisfăcut nici nesatisfăcut	Satisfăcut	Satisfăcut	Satisfăcut	Satisfăcut	Nici satisfăcut nici nesatisfăcut	Satisfăcut	Satisfăcut	Foarte satisfăcut	Foarte satisfăcut	Rareori	Moderat	Moderat	Moderat	Moderat	Moderat	Ușor	Ușor	Ușor	Ușor	Ușor	Absent	Absent
DA	Feminin	26-30	Facultate	Urban	Necăsătorit/ă	Angajat	Nu fumez	Nu consum alcool	Nu	Nu am apelat	Nu	Bine	Satisfăcut	Deloc	Deloc	Foarte mult	Foarte mult	Foarte mult	Puțin	Foarte mult	Foarte mult	Moderat	Moderat	Foarte mult	Moderat	Moderat	Satisfăcut	Satisfăcut	Satisfăcut	Satisfăcut	Satisfăcut	Satisfăcut	Satisfăcut	Foarte satisfăcut	Satisfăcut	Satisfăcut	Rareori	Absent	Absent	Absent	Absent	Ușor	Absent	Absent	Absent	Absent	Absent	Ușor	Absent
DA	Feminin	26-30	Facultate	Urban	Concubinaj	Angajat	Nu fumez	Nu mai mult de 6 pahare (150ml/pahar) de vin săptămânal sau echivalent alcool	Nu	Nu am apelat	Nu	Bine	Satisfăcut	Deloc	Deloc	Moderat	Foarte mult	Moderat	Moderat	Moderat	Moderat	Moderat	Moderat	Extrem de mult	Moderat	Foarte mult	Satisfăcut	Nici satisfăcut nici nesatisfăcut	Nici satisfăcut nici nesatisfăcut	Nici satisfăcut nici nesatisfăcut	Satisfăcut	Nici satisfăcut nici nesatisfăcut	Satisfăcut	Foarte nesatisfăcut	Satisfăcut	Satisfăcut	Foarte des	Sever	Moderat	Moderat	Sever	Sever	Moderat	Moderat	Ușor	Ușor	Absent	Absent	Absent
DA	Feminin	61-70	Liceu	Urban	Căsătorit/ă	Pensionar	Nu fumez	Nu mai mult de 6 pahare (150ml/pahar) de vin săptămânal sau echivalent alcool	Nu	Nu am apelat	Da	Bine	Satisfăcut	Puțin	Deloc	Foarte mult	Foarte mult	Moderat	Moderat	Foarte mult	Moderat	Moderat	Moderat	Foarte mult	Moderat	Moderat	Satisfăcut	Satisfăcut	Nici satisfăcut nici nesatisfăcut	Nici satisfăcut nici nesatisfăcut	Satisfăcut	Nici satisfăcut nici nesatisfăcut	Satisfăcut	Satisfăcut	Nesatisfăcut	Satisfăcut	Aproape des	Moderat	Moderat	Absent	Ușor	Ușor	Absent	Absent	Absent	Absent	Absent	Absent	Absent
DA	Masculin	51-60	Studii post-universitare	Urban	Căsătorit/ă	Angajat	Nu fumez	Nu mai mult de 6 pahare (150ml/pahar) de vin săptămânal sau echivalent alcool	Nu	Nu am apelat	Nu	Bine	Nici satisfăcut nici nestisfăcut	Deloc	Deloc	Foarte mult	Foarte mult	Foarte mult	Foarte mult	Moderat	Foarte mult	Foarte mult	Moderat	Foarte mult	Moderat	Moderat	Satisfăcut	Satisfăcut	Satisfăcut	Satisfăcut	Satisfăcut	Satisfăcut	Nici satisfăcut nici nesatisfăcut	Satisfăcut	Nici satisfăcut nici nesatisfăcut	Satisfăcut	Niciodată	Absent	Absent	Absent	Absent	Absent	Absent	Absent	Absent	Absent	Absent	Absent	Absent
DA	Feminin	51-60	Studii post-universitare	Urban	Căsătorit/ă	Angajat	Nu fumez	Nu mai mult de 6 pahare (150ml/pahar) de vin săptămânal sau echivalent alcool	Nu	Nu am apelat	Nu	Bine	Satisfăcut	Moderat	Puțin	Moderat	Moderat	Moderat	Puțin	Moderat	Moderat	Moderat	Moderat	Moderat	Puțin	Puțin	Nici satisfăcut nici nesatisfăcut	Nici satisfăcut nici nesatisfăcut	Nici satisfăcut nici nesatisfăcut	Nici satisfăcut nici nesatisfăcut	Nici satisfăcut nici nesatisfăcut	Nesatisfăcut	Nici satisfăcut nici nesatisfăcut	Nici satisfăcut nici nesatisfăcut	Satisfăcut	Satisfăcut	Aproape des	Ușor	Ușor	Ușor	Moderat	Ușor	Ușor	Ușor	Moderat	Ușor	Ușor	Ușor	Ușor
DA	Feminin	31-40	Studii post-universitare	Urban	Căsătorit/ă	Angajat	Nu fumez	Nu consum alcool	Nu	Stări anxioase, Stări depresive	Da	Bine	Satisfăcut	Foarte mult	Deloc	Moderat	Foarte mult	Moderat	Puțin	Moderat	Puțin	Moderat	Moderat	Moderat	Puțin	Moderat	Nesatisfăcut	Satisfăcut	Nici satisfăcut nici nesatisfăcut	Nici satisfăcut nici nesatisfăcut	Nici satisfăcut nici nesatisfăcut	Nesatisfăcut	Nesatisfăcut	Nici satisfăcut nici nesatisfăcut	Satisfăcut	Nici satisfăcut nici nesatisfăcut	Aproape des	Moderat	Sever	Ușor	Moderat	Sever	Moderat	Sever	Absent	Absent	Moderat	Moderat	Ușor
DA	Masculin	26-30	Studii post-universitare	Urban	Necăsătorit/ă	Liber profesionist	Nu fumez	Nu mai mult de 6 pahare (150ml/pahar) de vin săptămânal sau echivalent alcool	Nu	Nu am apelat	Nu	Bine	Satisfăcut	Deloc	Deloc	Puțin	Puțin	Foarte mult	Moderat	Moderat	Moderat	Puțin	Puțin	Foarte mult	Moderat	Foarte mult	Satisfăcut	Satisfăcut	Nesatisfăcut	Foarte nesatisfăcut	Satisfăcut	Nici satisfăcut nici nesatisfăcut	Foarte satisfăcut	Foarte satisfăcut	Nici satisfăcut nici nesatisfăcut	Foarte satisfăcut	Foarte des	Moderat	Moderat	Absent	Absent	Absent	Sever	Absent	Absent	Absent	Absent	Absent	Absent
DA	Feminin	51-60	Studii post-universitare	Urban	Divorțat/ă	Angajat	Am crescut consumul de țigarete	Între 6-12 pahare (150ml/pahar) de vin săptămânal sau echivalent alcool	Nu	Nu am apelat	Nu	Nici prost nici bine	Nici satisfăcut nici nestisfăcut	Moderat	Moderat	Puțin	Puțin	Moderat	Puțin	Moderat	Puțin	Puțin	Puțin	Moderat	Puțin	Moderat	Nesatisfăcut	Nici satisfăcut nici nesatisfăcut	Nici satisfăcut nici nesatisfăcut	Nici satisfăcut nici nesatisfăcut	Nici satisfăcut nici nesatisfăcut	Nesatisfăcut	Nesatisfăcut	Nesatisfăcut	Nesatisfăcut	Nesatisfăcut	Aproape des	Ușor	Ușor	Ușor	Sever	Moderat	Moderat	Moderat	Ușor	Ușor	Ușor	Ușor	Ușor
DA	Feminin	41-50	Liceu	Urban	Căsătorit/ă	Liber profesionist	Nu fumez	Între 6-12 pahare (150ml/pahar) de vin săptămânal sau echivalent alcool	Nu	Nu am apelat	Nu	Nici prost nici bine	Satisfăcut	Puțin	Puțin	Foarte mult	Foarte mult	Moderat	Puțin	Moderat	Moderat	Moderat	Moderat	Foarte mult	Moderat	Moderat	Nici satisfăcut nici nesatisfăcut	Satisfăcut	Nici satisfăcut nici nesatisfăcut	Nici satisfăcut nici nesatisfăcut	Nici satisfăcut nici nesatisfăcut	Satisfăcut	Nici satisfăcut nici nesatisfăcut	Nesatisfăcut	Nici satisfăcut nici nesatisfăcut	Satisfăcut	Rareori	Ușor	Ușor	Ușor	Moderat	Moderat	Moderat	Ușor	Ușor	Moderat	Absent	Ușor	Absent
DA	Feminin	26-30	Studii post-universitare	Urban	Concubinaj	Angajat	Nu fumez	Nu mai mult de 6 pahare (150ml/pahar) de vin săptămânal sau echivalent alcool	Nu	Nu am apelat	Nu	Bine	Nici satisfăcut nici nestisfăcut	Puțin	Extrem de mult	Moderat	Foarte mult	Foarte mult	Deloc	Moderat	Foarte mult	Foarte mult	Moderat	Foarte mult	Moderat	Moderat	Satisfăcut	Satisfăcut	Satisfăcut	Satisfăcut	Satisfăcut	Nesatisfăcut	Satisfăcut	Satisfăcut	Foarte nesatisfăcut	Nici satisfăcut nici nesatisfăcut	Aproape des	Moderat	Ușor	Absent	Absent	Absent	Ușor	Ușor	Ușor	Absent	Absent	Ușor	Ușor
DA	Feminin	41-50	Studii post-universitare	Urban	Necăsătorit/ă	Angajat	Am crescut consumul de țigarete	Nu mai mult de 6 pahare (150ml/pahar) de vin săptămânal sau echivalent alcool	Nu	Nu am apelat	Nu	Nici prost nici bine	Nici satisfăcut nici nestisfăcut	Foarte mult	Moderat	Foarte mult	Foarte mult	Moderat	Moderat	Puțin	Moderat	Foarte mult	Moderat	Extrem de mult	Puțin	Puțin	Nici satisfăcut nici nesatisfăcut	Nici satisfăcut nici nesatisfăcut	Satisfăcut	Satisfăcut	Nici satisfăcut nici nesatisfăcut	Nici satisfăcut nici nesatisfăcut	Nici satisfăcut nici nesatisfăcut	Nesatisfăcut	Satisfăcut	Nici satisfăcut nici nesatisfăcut	Foarte des	Sever	Moderat	Absent	Ușor	Ușor	Ușor	Absent	Absent	Absent	Absent	Absent	Absent
DA	Feminin	51-60	Liceu	Urban	Căsătorit/ă	Angajat	Nu fumez	Nu consum alcool	Nu	Nu am apelat	Nu	Foarte bine	Foarte satisfăcut	Deloc	Deloc	Extrem de mult	Extrem de mult	Extrem de mult	Extrem de mult	Foarte mult	Extrem de mult	Extrem de mult	Extrem de mult	Extrem de mult	Moderat	Extrem de mult	Satisfăcut	Foarte satisfăcut	Satisfăcut	Satisfăcut	Foarte satisfăcut	Foarte satisfăcut	Nici satisfăcut nici nesatisfăcut	Foarte satisfăcut	Nesatisfăcut	Foarte satisfăcut	Rareori	Ușor	Moderat	Absent	Ușor	Ușor	Ușor	Ușor	Moderat	Ușor	Absent	Ușor	Absent
DA	Feminin	31-40	Studii post-universitare	Urban	Căsătorit/ă	Antreprenor	Nu fumez	Nu mai mult de 6 pahare (150ml/pahar) de vin săptămânal sau echivalent alcool	Nu	Nu am apelat	Nu	Bine	Satisfăcut	Moderat	Deloc	Moderat	Foarte mult	Moderat	Puțin	Moderat	Moderat	Moderat	Moderat	Foarte mult	Puțin	Moderat	Satisfăcut	Satisfăcut	Satisfăcut	Satisfăcut	Nici satisfăcut nici nesatisfăcut	Satisfăcut	Satisfăcut	Nesatisfăcut	Nesatisfăcut	Nesatisfăcut	Foarte des	Sever	Ușor	Ușor	Ușor	Ușor	Ușor	Ușor	Absent	Moderat	Ușor	Moderat	Moderat
DA	Feminin	41-50	Facultate	Urban	Divorțat/ă	Angajat	Am redus consumul de țigarete	Nu consum alcool	Nu	Nu am apelat	Nu	Bine	Satisfăcut	Puțin	Puțin	Moderat	Extrem de mult	Foarte mult	Foarte mult	Foarte mult	Moderat	Foarte mult	Foarte mult	Extrem de mult	Moderat	Extrem de mult	Nesatisfăcut	Satisfăcut	Foarte satisfăcut	Foarte satisfăcut	Satisfăcut	Foarte satisfăcut	Nici satisfăcut nici nesatisfăcut	Satisfăcut	Satisfăcut	Foarte satisfăcut	Rareori	Ușor	Sever	Ușor	Sever	Absent	Absent	Absent	Ușor	Sever	Absent	Sever	Absent
DA	Feminin	71+	Facultate, Studii post-universitare	Urban	Văduv/ă	Pensionar	Nu fumez	Nu consum alcool	Nu	Stări depresive	Nu	Nici prost nici bine	Satisfăcut	Deloc	Foarte mult	Moderat	Foarte mult	Moderat	Foarte mult	Foarte mult	Moderat	Foarte mult	Foarte mult	Foarte mult	Moderat	Foarte mult	Foarte nesatisfăcut	Satisfăcut	Satisfăcut	Satisfăcut	Satisfăcut	Nici satisfăcut nici nesatisfăcut	Satisfăcut	Satisfăcut	Satisfăcut	Satisfăcut	Aproape des	Moderat	Moderat	Absent	Sever	Ușor	Sever	Absent	Ușor	Absent	Absent	Absent	Absent
DA	Feminin	26-30	Liceu	Rural	Necăsătorit/ă	Liber profesionist	Nu fumez	Nu consum alcool	Nu	Nu am apelat	Nu	Bine	Nici satisfăcut nici nestisfăcut	Moderat	Extrem de mult	Moderat	Moderat	Moderat	Moderat	Moderat	Moderat	Puțin	Moderat	Extrem de mult	Foarte mult	Extrem de mult	Satisfăcut	Satisfăcut	Satisfăcut	Nici satisfăcut nici nesatisfăcut	Nici satisfăcut nici nesatisfăcut	Nici satisfăcut nici nesatisfăcut	Satisfăcut	Nici satisfăcut nici nesatisfăcut	Satisfăcut	Satisfăcut	Aproape des	Sever	Moderat	Sever	Moderat	Moderat	Moderat	Moderat	Sever	Ușor	Ușor	Ușor	Ușor
DA	Feminin	31-40	Studii post-universitare	Urban	Necăsătorit/ă	Liber profesionist	Nu fumez	Nu consum alcool	Nu	Nu am apelat	Nu	Foarte bine	Satisfăcut	Deloc	Deloc	Foarte mult	Foarte mult	Moderat	Moderat	Moderat	Moderat	Moderat	Moderat	Foarte mult	Moderat	Moderat	Satisfăcut	Satisfăcut	Satisfăcut	Satisfăcut	Satisfăcut	Satisfăcut	Satisfăcut	Satisfăcut	Satisfăcut	Satisfăcut	Aproape des	Moderat	Moderat	Ușor	Ușor	Ușor	Ușor	Absent	Absent	Absent	Absent	Ușor	Absent
DA	Feminin	41-50	Facultate	Rural	Căsătorit/ă	Antreprenor	Nu fumez	Nu mai mult de 6 pahare (150ml/pahar) de vin săptămânal sau echivalent alcool	Da	Tulburări de somn	Nu	Bine	Satisfăcut	Deloc	Deloc	Foarte mult	Foarte mult	Foarte mult	Moderat	Foarte mult	Foarte mult	Foarte mult	Foarte mult	Foarte mult	Foarte mult	Foarte mult	Nesatisfăcut	Satisfăcut	Satisfăcut	Foarte satisfăcut	Satisfăcut	Foarte satisfăcut	Foarte satisfăcut	Foarte satisfăcut	Nici satisfăcut nici nesatisfăcut	Foarte satisfăcut	Aproape des	Moderat	Ușor	Absent	Sever	Ușor	Absent	Absent	Absent	Absent	Ușor	Absent	Absent
DA	Feminin	51-60	Liceu	Rural	Căsătorit/ă	Fără ocupație	Nu fumez	Nu mai mult de 6 pahare (150ml/pahar) de vin săptămânal sau echivalent alcool	Nu	Nu am apelat	Nu	Bine	Satisfăcut	Deloc	Deloc	Moderat	Moderat	Moderat	Moderat	Moderat	Moderat	Foarte mult	Foarte mult	Extrem de mult	Foarte mult	Extrem de mult	Satisfăcut	Satisfăcut	Satisfăcut	Satisfăcut	Satisfăcut	Satisfăcut	Nici satisfăcut nici nesatisfăcut	Foarte satisfăcut	Foarte satisfăcut	Foarte satisfăcut	Niciodată	Ușor	Absent	Absent	Ușor	Ușor	Ușor	Absent	Ușor	Absent	Absent	Ușor	Absent
DA	Feminin	61-70	Facultate, Studii post-universitare, Masterat	Urban	Căsătorit/ă	Pensionar	Nu fumez	Nu mai mult de 6 pahare (150ml/pahar) de vin săptămânal sau echivalent alcool	Nu	Nu am apelat	Nu	Bine	Satisfăcut	Moderat	Deloc	Extrem de mult	Extrem de mult	Foarte mult	Foarte mult	Foarte mult	Foarte mult	Foarte mult	Foarte mult	Puțin	Moderat	Puțin	Satisfăcut	Satisfăcut	Satisfăcut	Satisfăcut	Satisfăcut	Satisfăcut	Satisfăcut	Satisfăcut	Satisfăcut	Satisfăcut	Rareori	Ușor	Ușor	Ușor	Ușor	Ușor	Absent	Ușor	Ușor	Absent	Absent	Ușor	Absent
DA	Feminin	41-50	Facultate	Urban	Căsătorit/ă	Angajat	Nu fumez	Nu consum alcool	Nu	Nu am apelat	Nu	Nici prost nici bine	Satisfăcut	Puțin	Deloc	Moderat	Foarte mult	Moderat	Puțin	Moderat	Moderat	Puțin	Moderat	Moderat	Puțin	Puțin	Nesatisfăcut	Nici satisfăcut nici nesatisfăcut	Nesatisfăcut	Nici satisfăcut nici nesatisfăcut	Nesatisfăcut	Nici satisfăcut nici nesatisfăcut	Nesatisfăcut	Satisfăcut	Nici satisfăcut nici nesatisfăcut	Satisfăcut	Aproape des	Sever	Sever	Ușor	Sever	Moderat	Sever	Ușor	Moderat	Moderat	Moderat	Ușor	Ușor
DA	Feminin	51-60	Facultate	Urban	Divorțat/ă	Angajat	Am crescut consumul de țigarete	Nu consum alcool	Nu	Nu am apelat	Nu	Bine	Satisfăcut	Moderat	Deloc	Foarte mult	Foarte mult	Foarte mult	Moderat	Foarte mult	Moderat	Moderat	Moderat	Foarte mult	Foarte mult	Moderat	Satisfăcut	Satisfăcut	Satisfăcut	Satisfăcut	Satisfăcut	Nici satisfăcut nici nesatisfăcut	Nici satisfăcut nici nesatisfăcut	Satisfăcut	Nici satisfăcut nici nesatisfăcut	Satisfăcut	Aproape des	Moderat	Ușor	Ușor	Absent	Absent	Ușor	Absent	Absent	Absent	Absent	Ușor	Absent
DA	Feminin	41-50	Liceu	Rural	Căsătorit/ă	Angajat	Nu fumez	Nu consum alcool	Nu	Nu am apelat	Nu	Bine	Nesatisfăcut	Foarte mult	Puțin	Moderat	Foarte mult	Moderat	Puțin	Moderat	Deloc	Deloc	Foarte mult	Extrem de mult	Puțin	Foarte mult	Foarte nesatisfăcut	Nici satisfăcut nici nesatisfăcut	Satisfăcut	Nesatisfăcut	Satisfăcut	Satisfăcut	Foarte satisfăcut	Foarte satisfăcut	Nesatisfăcut	Nici satisfăcut nici nesatisfăcut	Foarte des	Foarte sever	Foarte sever	Ușor	Sever	Moderat	Moderat	Sever	Sever	Moderat	Ușor	Ușor	Ușor
DA	Feminin	41-50	Facultate	Urban	Divorțat/ă	Angajat	Nu fumez	Nu consum alcool	Nu	Tulburări de somn	Nu	Nici prost nici bine	Satisfăcut	Foarte mult	Puțin	Puțin	Foarte mult	Moderat	Moderat	Puțin	Puțin	Puțin	Puțin	Moderat	Puțin	Puțin	Nesatisfăcut	Nesatisfăcut	Nici satisfăcut nici nesatisfăcut	Nici satisfăcut nici nesatisfăcut	Nesatisfăcut	Foarte nesatisfăcut	Nesatisfăcut	Nesatisfăcut	Nesatisfăcut	Nici satisfăcut nici nesatisfăcut	Foarte des	Sever	Sever	Ușor	Moderat	Moderat	Sever	Sever	Sever	Ușor	Moderat	Ușor	Moderat
DA	Feminin	31-40	Facultate	Rural	Căsătorit/ă	Angajat	Nu fumez	Nu mai mult de 6 pahare (150ml/pahar) de vin săptămânal sau echivalent alcool	Nu	Nu am apelat	Nu	Bine	Satisfăcut	Puțin	Deloc	Foarte mult	Moderat	Foarte mult	Puțin	Moderat	Moderat	Moderat	Extrem de mult	Extrem de mult	Foarte mult	Foarte mult	Satisfăcut	Satisfăcut	Satisfăcut	Nici satisfăcut nici nesatisfăcut	Nici satisfăcut nici nesatisfăcut	Nesatisfăcut	Nici satisfăcut nici nesatisfăcut	Satisfăcut	Foarte satisfăcut	Satisfăcut	Rareori	Moderat	Ușor	Ușor	Ușor	Absent	Absent	Ușor	Ușor	Ușor	Absent	Ușor	Ușor
DA	Feminin	31-40	Studii post-universitare	Urban	Căsătorit/ă	Angajat	Nu fumez	Nu mai mult de 6 pahare (150ml/pahar) de vin săptămânal sau echivalent alcool	Nu	Nu am apelat	Nu	Nici prost nici bine	Satisfăcut	Moderat	Deloc	Moderat	Foarte mult	Foarte mult	Moderat	Moderat	Moderat	Moderat	Moderat	Moderat	Moderat	Foarte mult	Nici satisfăcut nici nesatisfăcut	Nici satisfăcut nici nesatisfăcut	Satisfăcut	Nici satisfăcut nici nesatisfăcut	Nici satisfăcut nici nesatisfăcut	Nesatisfăcut	Nici satisfăcut nici nesatisfăcut	Satisfăcut	Satisfăcut	Satisfăcut	Foarte des	Sever	Sever	Moderat	Sever	Moderat	Sever	Moderat	Moderat	Moderat	Moderat	Moderat	Ușor
DA	Feminin	41-50	Facultate	Rural	Căsătorit/ă	Angajat	Nu fumez	Nu consum alcool	Nu	Nu am apelat	Nu	Bine	Satisfăcut	Puțin	Puțin	Moderat	Moderat	Moderat	Puțin	Moderat	Moderat	Moderat	Moderat	Foarte mult	Moderat	Moderat	Nesatisfăcut	Nici satisfăcut nici nesatisfăcut	Satisfăcut	Satisfăcut	Satisfăcut	Nici satisfăcut nici nesatisfăcut	Nesatisfăcut	Satisfăcut	Satisfăcut	Satisfăcut	Aproape des	Ușor	Ușor	Absent	Sever	Moderat	Ușor	Moderat	Sever	Sever	Ușor	Absent	Absent
DA	Feminin	41-50	Liceu	Rural	Căsătorit/ă	Pensionar	Nu fumez	Nu consum alcool	Nu	Nu am apelat	Nu	Bine	Nesatisfăcut	Foarte mult	Extrem de mult	Moderat	Foarte mult	Moderat	Foarte mult	Moderat	Moderat	Moderat	Moderat	Moderat	Moderat	Moderat	Nici satisfăcut nici nesatisfăcut	Nici satisfăcut nici nesatisfăcut	Nici satisfăcut nici nesatisfăcut	Nici satisfăcut nici nesatisfăcut	Satisfăcut	Nici satisfăcut nici nesatisfăcut	Nici satisfăcut nici nesatisfăcut	Foarte satisfăcut	Nesatisfăcut	Satisfăcut	Aproape des	Ușor	Moderat	Moderat	Sever	Sever	Moderat	Sever	Moderat	Sever	Sever	Moderat	Moderat
DA	Feminin	31-40	Studii post-universitare	Urban	Necăsătorit/ă	Angajat	Nu fumez	Nu consum alcool	Nu	Nu am apelat	Nu	Bine	Satisfăcut	Puțin	Puțin	Moderat	Foarte mult	Foarte mult	Puțin	Foarte mult	Foarte mult	Foarte mult	Foarte mult	Foarte mult	Foarte mult	Foarte mult	Satisfăcut	Satisfăcut	Satisfăcut	Satisfăcut	Satisfăcut	Satisfăcut	Satisfăcut	Nesatisfăcut	Satisfăcut	Satisfăcut	Rareori	Ușor	Ușor	Ușor	Ușor	Ușor	Ușor	Ușor	Ușor	Ușor	Ușor	Ușor	Ușor
DA	Masculin	41-50	Facultate	Urban	Divorțat/ă	Antreprenor	Nu fumez	Nu mai mult de 6 pahare (150ml/pahar) de vin săptămânal sau echivalent alcool	Nu	Nu am apelat	Nu	Bine	Satisfăcut	Moderat	Deloc	Foarte mult	Extrem de mult	Foarte mult	Moderat	Moderat	Foarte mult	Moderat	Foarte mult	Foarte mult	Moderat	Moderat	Satisfăcut	Satisfăcut	Satisfăcut	Satisfăcut	Satisfăcut	Satisfăcut	Satisfăcut	Satisfăcut	Nesatisfăcut	Satisfăcut	Rareori	Ușor	Absent	Absent	Absent	Absent	Ușor	Absent	Absent	Absent	Absent	Absent	Absent
DA	Feminin	31-40	Facultate	Urban	Necăsătorit/ă	Angajat	Nu fumez	Nu mai mult de 6 pahare (150ml/pahar) de vin săptămânal sau echivalent alcool	Nu	Nu am apelat	Nu	Nici prost nici bine	Satisfăcut	Moderat	Puțin	Moderat	Moderat	Puțin	Moderat	Foarte mult	Foarte mult	Foarte mult	Deloc	Foarte mult	Moderat	Puțin	Satisfăcut	Satisfăcut	Satisfăcut	Satisfăcut	Nesatisfăcut	Nici satisfăcut nici nesatisfăcut	Nesatisfăcut	Foarte satisfăcut	Satisfăcut	Satisfăcut	Aproape des	Moderat	Moderat	Moderat	Ușor	Ușor	Moderat	Absent	Absent	Moderat	Ușor	Ușor	Moderat
DA	Feminin	41-50	Facultate	Urban	Căsătorit/ă	Angajat	Nu fumez	Nu consum alcool	Nu	Nu am apelat	Nu	Bine	Satisfăcut	Moderat	Puțin	Moderat	Foarte mult	Foarte mult	Foarte mult	Foarte mult	Foarte mult	Foarte mult	Moderat	Foarte mult	Moderat	Moderat	Satisfăcut	Satisfăcut	Satisfăcut	Satisfăcut	Satisfăcut	Nesatisfăcut	Satisfăcut	Satisfăcut	Satisfăcut	Satisfăcut	Aproape des	Moderat	Moderat	Absent	Sever	Sever	Moderat	Ușor	Absent	Absent	Absent	Ușor	Absent
DA	Feminin	31-40	Facultate	Urban	Necăsătorit/ă	Angajat	Am început consumul	Nu mai mult de 6 pahare (150ml/pahar) de vin săptămânal sau echivalent alcool	Nu	Stări anxioase	Nu	Foarte bine	Nesatisfăcut	Moderat	Moderat	Foarte mult	Foarte mult	Moderat	Moderat	Foarte mult	Moderat	Moderat	Extrem de mult	Extrem de mult	Moderat	Extrem de mult	Nesatisfăcut	Nesatisfăcut	Nesatisfăcut	Nici satisfăcut nici nesatisfăcut	Satisfăcut	Nesatisfăcut	Nici satisfăcut nici nesatisfăcut	Foarte satisfăcut	Satisfăcut	Nici satisfăcut nici nesatisfăcut	Aproape des	Moderat	Sever	Moderat	Moderat	Moderat	Ușor	Sever	Absent	Moderat	Sever	Moderat	Ușor
DA	Masculin	41-50	Facultate	Urban	Căsătorit/ă	Angajat	Am redus consumul de țigarete	Nu consum alcool	Nu	Nu am apelat	Nu	Bine	Satisfăcut	Puțin	Deloc	Moderat	Moderat	Moderat	Moderat	Foarte mult	Moderat	Moderat	Foarte mult	Foarte mult	Moderat	Moderat	Satisfăcut	Satisfăcut	Satisfăcut	Satisfăcut	Nici satisfăcut nici nesatisfăcut	Nesatisfăcut	Nici satisfăcut nici nesatisfăcut	Satisfăcut	Nesatisfăcut	Nesatisfăcut	Rareori	Moderat	Absent	Absent	Absent	Absent	Absent	Absent	Ușor	Ușor	Ușor	Absent	Absent
DA	Feminin	51-60	Facultate	Urban	Căsătorit/ă	Angajat	Nu fumez	Nu mai mult de 6 pahare (150ml/pahar) de vin săptămânal sau echivalent alcool	Nu	Nu am apelat	Nu	Nici prost nici bine	Nici satisfăcut nici nestisfăcut	Moderat	Moderat	Foarte mult	Foarte mult	Moderat	Moderat	Moderat	Moderat	Moderat	Moderat	Moderat	Puțin	Moderat	Nici satisfăcut nici nesatisfăcut	Satisfăcut	Nesatisfăcut	Nici satisfăcut nici nesatisfăcut	Nici satisfăcut nici nesatisfăcut	Nici satisfăcut nici nesatisfăcut	Nici satisfăcut nici nesatisfăcut	Satisfăcut	Nesatisfăcut	Satisfăcut	Rareori	Moderat	Ușor	Absent	Absent	Ușor	Absent	Absent	Absent	Absent	Absent	Absent	Absent
DA	Feminin	51-60	Liceu	Urban	Divorțat/ă	Pensionar	Nu fumez	Nu consum alcool	Nu	Nu am apelat	Nu	Nici prost nici bine	Foarte nesatisfăcut	Extrem de mult	Extrem de mult	Deloc	Puțin	Moderat	Puțin	Deloc	Puțin	Deloc	Moderat	Moderat	Puțin	Deloc	Nici satisfăcut nici nesatisfăcut	Nesatisfăcut	Nesatisfăcut	Foarte nesatisfăcut	Foarte nesatisfăcut	Foarte nesatisfăcut	Foarte nesatisfăcut	Nici satisfăcut nici nesatisfăcut	Nesatisfăcut	Nici satisfăcut nici nesatisfăcut	Foarte des	Sever	Sever	Absent	Ușor	Ușor	Foarte sever	Ușor	Absent	Sever	Sever	Moderat	Sever
DA	Feminin	61-70	Liceu	Urban	Divorțat/ă	Pensionar	Am crescut consumul de țigarete	Nu consum alcool	Da	Nu am apelat	Nu	Bine	Satisfăcut	Moderat	Foarte mult	Moderat	Moderat	Moderat	Puțin	Moderat	Puțin	Moderat	Moderat	Moderat	Moderat	Puțin	Nici satisfăcut nici nesatisfăcut	Nici satisfăcut nici nesatisfăcut	Satisfăcut	Satisfăcut	Nici satisfăcut nici nesatisfăcut	Foarte nesatisfăcut	Satisfăcut	Satisfăcut	Satisfăcut	Satisfăcut	Rareori	Moderat	Moderat	Absent	Moderat	Moderat	Moderat	Moderat	Moderat	Moderat	Moderat	Moderat	Ușor
DA	Feminin	26-30	Facultate	Urban	Concubinaj	Angajat	Am crescut consumul de țigarete	Nu mai mult de 6 pahare (150ml/pahar) de vin săptămânal sau echivalent alcool	Nu	Nu am apelat	Nu	Nici prost nici bine	Nesatisfăcut	Moderat	Deloc	Moderat	Extrem de mult	Puțin	Moderat	Moderat	Puțin	Puțin	Moderat	Foarte mult	Deloc	Moderat	Nici satisfăcut nici nesatisfăcut	Nesatisfăcut	Nesatisfăcut	Nesatisfăcut	Nesatisfăcut	Nesatisfăcut	Nici satisfăcut nici nesatisfăcut	Nesatisfăcut	Nici satisfăcut nici nesatisfăcut	Nesatisfăcut	Aproape des	Moderat	Sever	Ușor	Ușor	Sever	Sever	Sever	Moderat	Absent	Moderat	Ușor	Absent
DA	Feminin	51-60	Facultate	Urban	Căsătorit/ă	Angajat	Am crescut consumul de țigarete	Nu consum alcool	Nu	Nu am apelat	Nu	Prost	Nesatisfăcut	Foarte mult	Deloc	Moderat	Moderat	Moderat	Moderat	Moderat	Moderat	Moderat	Moderat	Moderat	Puțin	Moderat	Foarte nesatisfăcut	Nesatisfăcut	Nici satisfăcut nici nesatisfăcut	Nici satisfăcut nici nesatisfăcut	Nici satisfăcut nici nesatisfăcut	Nesatisfăcut	Satisfăcut	Satisfăcut	Nesatisfăcut	Satisfăcut	Foarte des	Moderat	Sever	Moderat	Sever	Moderat	Sever	Ușor	Absent	Moderat	Absent	Ușor	Sever
DA	Feminin	26-30	Master	Urban	Concubinaj	Antreprenor	Nu fumez	Nu mai mult de 6 pahare (150ml/pahar) de vin săptămânal sau echivalent alcool	Nu	Nu am apelat	Nu	Foarte bine	Satisfăcut	Foarte mult	Deloc	Foarte mult	Extrem de mult	Foarte mult	Foarte mult	Foarte mult	Moderat	Foarte mult	Foarte mult	Extrem de mult	Foarte mult	Foarte mult	Nesatisfăcut	Satisfăcut	Satisfăcut	Foarte satisfăcut	Foarte satisfăcut	Foarte satisfăcut	Foarte satisfăcut	Foarte satisfăcut	Foarte satisfăcut	Nesatisfăcut	Foarte des	Moderat	Moderat	Absent	Moderat	Ușor	Absent	Absent	Absent	Ușor	Absent	Absent	Absent
DA	Feminin	31-40	Facultate	Rural	Divorțat/ă	Angajat	Nu fumez	Nu mai mult de 6 pahare (150ml/pahar) de vin săptămânal sau echivalent alcool	Nu	Nu am apelat	Nu	Bine	Satisfăcut	Puțin	Puțin	Extrem de mult	Extrem de mult	Foarte mult	Foarte mult	Foarte mult	Moderat	Moderat	Moderat	Foarte mult	Moderat	Moderat	Foarte satisfăcut	Satisfăcut	Satisfăcut	Foarte satisfăcut	Foarte satisfăcut	Foarte satisfăcut	Satisfăcut	Satisfăcut	Nesatisfăcut	Satisfăcut	Aproape des	Ușor	Absent	Absent	Absent	Absent	Absent	Ușor	Absent	Moderat	Moderat	Absent	Absent
DA	Masculin	41-50	Liceu	Urban	Căsătorit/ă	Liber profesionist	Am redus consumul de țigarete	Între 6-12 pahare (150ml/pahar) de vin săptămânal sau echivalent alcool	Nu	Nu am apelat	Nu	Prost	Nesatisfăcut	Extrem de mult	Foarte mult	Puțin	Moderat	Moderat	Puțin	Moderat	Moderat	Moderat	Puțin	Moderat	Foarte mult	Moderat	Nesatisfăcut	Nici satisfăcut nici nesatisfăcut	Nesatisfăcut	Nesatisfăcut	Nesatisfăcut	Foarte nesatisfăcut	Nici satisfăcut nici nesatisfăcut	Nesatisfăcut	Nici satisfăcut nici nesatisfăcut	Nici satisfăcut nici nesatisfăcut	Aproape des	Ușor	Sever	Absent	Sever	Ușor	Ușor	Ușor	Ușor	Moderat	Ușor	Absent	Absent
DA	Feminin	31-40	Facultate	Rural	Căsătorit/ă	Angajat	Am crescut consumul de țigarete	Nu consum alcool	Nu	Nu am apelat	Nu	Bine	Satisfăcut	Deloc	Puțin	Moderat	Extrem de mult	Foarte mult	Deloc	Moderat	Foarte mult	Foarte mult	Moderat	Foarte mult	Moderat	Foarte mult	Foarte satisfăcut	Foarte satisfăcut	Satisfăcut	Satisfăcut	Satisfăcut	Nici satisfăcut nici nesatisfăcut	Satisfăcut	Satisfăcut	Nici satisfăcut nici nesatisfăcut	Satisfăcut	Niciodată	Absent	Absent	Absent	Absent	Absent	Absent	Absent	Absent	Absent	Absent	Absent	Absent
DA	Feminin	51-60	Facultate	Rural	Divorțat/ă	Angajat	Nu fumez	Nu consum alcool	Nu	Nu am apelat	Nu	Nici prost nici bine	Satisfăcut	Foarte mult	Moderat	Puțin	Puțin	Moderat	Moderat	Puțin	Puțin	Puțin	Puțin	Moderat	Puțin	Puțin	Nesatisfăcut	Satisfăcut	Nici satisfăcut nici nesatisfăcut	Nesatisfăcut	Nici satisfăcut nici nesatisfăcut	Nici satisfăcut nici nesatisfăcut	Nesatisfăcut	Satisfăcut	Nici satisfăcut nici nesatisfăcut	Satisfăcut	Foarte des	Ușor	Absent	Absent	Moderat	Moderat	Sever	Absent	Ușor	Absent	Absent	Absent	Absent
DA	Feminin	41-50	Facultate	Rural	Necăsătorit/ă	Angajat	Nu fumez	Nu consum alcool	Nu	Nu am apelat	Nu	Bine	Satisfăcut	Deloc	Deloc	Moderat	Foarte mult	Foarte mult	Foarte mult	Foarte mult	Foarte mult	Foarte mult	Foarte mult	Moderat	Foarte mult	Foarte mult	Satisfăcut	Satisfăcut	Satisfăcut	Satisfăcut	Nici satisfăcut nici nesatisfăcut	Nici satisfăcut nici nesatisfăcut	Nici satisfăcut nici nesatisfăcut	Satisfăcut	Nici satisfăcut nici nesatisfăcut	Satisfăcut	Rareori	Ușor	Ușor	Absent	Ușor	Absent	Absent	Absent	Absent	Absent	Absent	Absent	Absent
DA	Feminin	18-25	Studii post-universitare	Urban	Concubinaj	Angajat	Am crescut consumul de țigarete	Nu consum alcool	Nu	Nu am apelat	Nu	Nici prost nici bine	Satisfăcut	Deloc	Deloc	Moderat	Foarte mult	Foarte mult	Moderat	Puțin	Moderat	Moderat	Foarte mult	Moderat	Moderat	Foarte mult	Satisfăcut	Satisfăcut	Satisfăcut	Foarte satisfăcut	Nici satisfăcut nici nesatisfăcut	Nesatisfăcut	Foarte satisfăcut	Satisfăcut	Satisfăcut	Satisfăcut	Rareori	Moderat	Sever	Ușor	Ușor	Ușor	Ușor	Moderat	Ușor	Sever	Moderat	Ușor	Ușor
DA	Masculin	41-50	Liceu	Rural	Concubinaj	Antreprenor	Am redus consumul de țigarete	Nu mai mult de 6 pahare (150ml/pahar) de vin săptămânal sau echivalent alcool	Nu	Nu am apelat	Nu	Bine	Satisfăcut	Puțin	Deloc	Foarte mult	Foarte mult	Foarte mult	Moderat	Foarte mult	Moderat	Foarte mult	Foarte mult	Moderat	Foarte mult	Foarte mult	Satisfăcut	Satisfăcut	Satisfăcut	Satisfăcut	Satisfăcut	Satisfăcut	Satisfăcut	Foarte satisfăcut	Foarte nesatisfăcut	Satisfăcut	Aproape des	Moderat	Absent	Absent	Absent	Absent	Absent	Absent	Absent	Absent	Absent	Absent	Absent
DA	Feminin	31-40	Studii post-universitare	Rural	Căsătorit/ă	Angajat	Nu fumez	Nu consum alcool	Nu	Nu am apelat	Nu	Foarte bine	Satisfăcut	Puțin	Deloc	Foarte mult	Extrem de mult	Foarte mult	Foarte mult	Moderat	Foarte mult	Extrem de mult	Foarte mult	Extrem de mult	Moderat	Moderat	Satisfăcut	Nici satisfăcut nici nesatisfăcut	Nici satisfăcut nici nesatisfăcut	Satisfăcut	Satisfăcut	Foarte satisfăcut	Foarte satisfăcut	Foarte satisfăcut	Satisfăcut	Foarte satisfăcut	Foarte des	Moderat	Moderat	Ușor	Sever	Absent	Absent	Sever	Absent	Absent	Absent	Absent	Absent
DA	Feminin	51-60	Studii post-universitare	Urban	Divorțat/ă	Angajat	Nu fumez	Nu consum alcool	Nu	Nu am apelat	Nu	Bine	Satisfăcut	Moderat	Puțin	Extrem de mult	Extrem de mult	Extrem de mult	Extrem de mult	Extrem de mult	Foarte mult	Foarte mult	Moderat	Extrem de mult	Extrem de mult	Foarte mult	Satisfăcut	Satisfăcut	Satisfăcut	Foarte satisfăcut	Foarte satisfăcut	Satisfăcut	Satisfăcut	Satisfăcut	Satisfăcut	Satisfăcut	Rareori	Absent	Absent	Absent	Absent	Absent	Absent	Absent	Absent	Absent	Absent	Absent	Absent
DA	Feminin	31-40	Studii post-universitare	Urban	Căsătorit/ă	Angajat	Nu fumez	Nu consum alcool	Nu	Nu am apelat	Nu	Nici prost nici bine	Nici satisfăcut nici nestisfăcut	Moderat	Puțin	Moderat	Moderat	Moderat	Moderat	Moderat	Moderat	Moderat	Moderat	Foarte mult	Puțin	Foarte mult	Nesatisfăcut	Nici satisfăcut nici nesatisfăcut	Nesatisfăcut	Nesatisfăcut	Nici satisfăcut nici nesatisfăcut	Nesatisfăcut	Satisfăcut	Nici satisfăcut nici nesatisfăcut	Nici satisfăcut nici nesatisfăcut	Nici satisfăcut nici nesatisfăcut	Aproape des	Ușor	Moderat	Ușor	Ușor	Moderat	Ușor	Ușor	Absent	Absent	Absent	Ușor	Ușor
[truncated: 882 more rows]
[truncated: 62 more columns]
